# Supplementary material for: Prediction of a deletion copy number variant by a dense SNP panel
Source: Genet Sel Evol. 2012 Mar 23;44(1):7. doi: 10.1186/1297-9686-44-7 (PMC3366870; doi:10.1186/1297-9686-44-7)
Supplement: Additional file 1 — Genotypic data on SNP and CNV. The SNPs and CNV genotypes are given in the map order. CNV genotypes (with the header CNV) are coded as AT for deletion and AA for no deletion. [file 1297-9686-44-7-S1.XLS]

## Sheet: Sheet1
ID	S101	S102	S103	S104	S105	S106	S107	S108	S109	S110	S111	S112	S113	S114	S115	S116	S117	S118	S119	S120	S121	S122	S123	S124	S125	S126	S127	S128	S129	S130	S131	S132	S133	S134	S135	S136	S137	S138	S139	S140	S141	S142	S143	S144	S145	S146	S147	S148	S149
VDN150378	AG	AG	AC	AC	AC	AG	AA	GG	AG	GG	CC	AA	GG	AA	GG	AA	AA	AA	AA	AA	AA	GG	AA	CC	AA	AA	AA	AC	AC	AA	GG	GG	AA	AA	AA	AA	GG	GG	GG	AA	AA	GG	AA	GG	CC	GG	GG	AA	GG
VDN1030689	AG	AG	AC	CC	CC	GG	AA	CG	GG	AG	CC	AG	AA	GG	AA	CC	GG	GG	CC	CC	GG	AA	GG	AA	GG	GG	GG	AC	AA	AG	AG	GG	AA	AA	CC	AG	AG	GG	AG	GG	GG	GG	AG	GG	AA	AA	GG	GG	AG
VDN819356	AG	AG	AC	CC	CC	GG	AG	GG	GG	AA	CC	AA	AA	AG	AA	CC	GG	GG	CC	CC	GG	AA	GG	AA	GG	GG	GG	AC	AA	AG	AG	GG	AA	AA	CC	AG	AG	GG	AA	GG	GG	GG	GG	GG	AC	AG	GG	AG	AG
VDN928477	GG	AG	AC	AC	CC	AG	AG	GG	AG	AG	AC	AG	AG	AG	AG	AC	AG	AG	AC	AC	AG	AG	AG	AC	AG	AG	AG	AC	AA	AG	AG	GG	AA	AA	AC	AA	AG	GG	AA	GG	GG	GG	GG	GG	AC	AG	GG	AG	GG
VDN1040315	GG	GG	CC	AC	CC	AG	AA	GG	GG	AG	AC	AG	AA	GG	AA	CC	AG	AG	CC	AC	GG	AG	GG	AA	GG	AG	AG	CC	AC	AG	AG	AG	AG	AG	CC	AA	AG	GG	AG	GG	GG	GG	AG	GG	AA	AA	GG	GG	AG
VDN219191	AG	AG	AC	AC	AC	AG	AA	GG	AG	AG	AC	AA	AG	AG	AG	AC	AA	AA	AC	AA	AG	GG	AG	AC	AG	AA	AA	CC	CC	AA	GG	AG	AG	AG	AC	AA	GG	GG	GG	AG	AG	GG	AA	GG	AC	AG	GG	AG	AG
VDN724410	AA	AA	AA	AA	AC	AG	AG	GG	AA	GG	CC	AG	AG	AA	GG	AA	AA	AA	AA	AA	AA	GG	AA	CC	AA	AG	AG	CC	AC	AG	AG	GG	AA	AA	AA	AA	GG	GG	AG	AG	AG	GG	AG	GG	CC	GG	GG	AA	GG
VDN40044	AA	AA	AA	AC	AC	AG	AG	GG	AA	GG	CC	AG	AG	AG	AG	AC	AG	AG	AC	AC	AG	AG	AG	AC	AG	AG	AG	CC	AC	AG	AG	AG	AG	AG	AC	AA	AG	GG	AG	AG	AG	GG	AG	GG	AC	AG	GG	AG	GG
VDN759621	AG	AG	AC	CC	AC	AG	AG	GG	AG	GG	CC	AG	AG	AG	AG	AC	AG	AG	AC	AC	AG	AG	AG	AC	AG	GG	GG	CC	AA	GG	AA	AG	AG	AG	CC	AA	AG	GG	AG	GG	GG	GG	AG	GG	AA	AA	GG	GG	GG
VDN689866	GG	GG	CC	CC	AC	AG	AA	GG	GG	AG	AC	AA	AG	AG	AG	AC	AA	AA	AC	AA	AG	GG	AG	AC	AG	AG	AG	CC	AC	AG	AG	AG	AG	AG	CC	AA	GG	GG	GG	GG	GG	GG	AA	GG	AA	AA	GG	GG	AG
VDN475325	GG	GG	CC	CC	CC	GG	AA	CG	GG	AG	AC	AG	AA	GG	AA	CC	AG	AG	CC	AC	GG	AG	GG	AA	GG	AG	AG	AC	AC	AA	GG	AG	AG	AG	CC	AA	GG	GG	GG	GG	GG	GG	AA	GG	AA	AA	GG	GG	AG
VDN1202012	GG	GG	CC	AC	AC	GG	AG	GG	GG	GG	CC	AA	AG	AA	GG	AA	AA	AA	AA	AA	AA	GG	AA	CC	AA	AG	AG	AC	AA	AG	AG	GG	AA	AA	AA	AA	GG	GG	GG	AG	AG	GG	AA	GG	AC	AG	GG	AG	GG
VDN1238085	AG	AG	AC	CC	CC	GG	AG	GG	AG	AG	AC	AG	AA	GG	AA	CC	AG	AG	CC	AC	GG	AG	GG	AA	GG	AG	AG	CC	AC	AG	AG	AA	GG	GG	CC	AA	AG	GG	AG	GG	GG	GG	AG	GG	AA	AA	GG	GG	AG
VDN976731	GG	GG	CC	CC	CC	GG	AA	GG	GG	AA	AA	AA	AA	GG	AA	CC	AA	AA	CC	AA	GG	GG	GG	AA	GG	AA	AA	CC	CC	AA	GG	AA	GG	GG	CC	AA	GG	GG	GG	GG	GG	GG	AA	GG	AA	AA	GG	GG	AA
VDN371294	GG	AG	AC	CC	AC	AG	AA	CG	GG	AG	AC	AA	GG	AA	GG	AA	AA	AA	AA	AA	AA	GG	AA	CC	AA	AG	AG	AC	AA	AG	AG	GG	AA	AA	AC	AA	GG	GG	AG	GG	GG	GG	AG	GG	AC	AG	GG	AG	GG
VDN1087551	AG	AA	AA	AC	AC	AG	AG	GG	AA	AG	AC	AA	GG	AA	GG	AA	AA	AA	AA	AA	AA	GG	AA	CC	AA	AA	AA	AC	AC	AA	GG	GG	AA	AA	AA	AA	GG	GG	AG	AG	AG	GG	AG	GG	CC	GG	GG	AA	GG
VDN648614	AA	AA	AA	AC	AC	AG	AG	GG	AA	GG	CC	AG	AG	AG	AG	AC	AG	AG	AC	AC	AG	AG	AG	AC	AG	AG	AG	CC	AC	AG	AG	AG	AG	AG	AC	AA	AG	GG	AG	AG	AG	GG	AG	GG	AC	AG	GG	AG	GG
VDN770039	AG	AA	AA	AC	AC	AG	AG	GG	AA	AG	AC	AA	GG	AA	GG	AA	AA	AA	AA	AA	AA	GG	AA	CC	AA	AA	AA	AC	AC	AA	GG	GG	AA	AA	AA	AA	GG	GG	AG	AG	AG	GG	AG	GG	CC	GG	GG	AA	GG
VDN455186	GG	AG	AC	CC	CC	GG	AG	GG	AG	AA	AA	AA	AG	AG	AG	AC	AA	AA	AC	AA	AG	GG	AG	AC	AG	AA	AA	AC	AC	AA	GG	AG	AG	AG	AC	AA	GG	GG	AG	GG	GG	GG	AG	GG	AC	AG	GG	AG	AG
VDN442946	GG	GG	CC	CC	AA	AA	AA	CG	GG	GG	CC	AG	AG	AG	AG	AC	AG	AG	AC	AC	AG	AG	AG	AC	AG	GG	GG	CC	AA	GG	AA	AG	AG	AG	CC	AA	GG	AG	AG	GG	GG	AG	AG	AG	AA	AA	AG	GG	AG
VDN92167	AG	AA	AA	AC	AC	AG	AG	GG	AA	AG	AC	AA	GG	AA	GG	AA	AA	AA	AA	AA	AA	GG	AA	CC	AA	AA	AA	AC	AC	AA	GG	GG	AA	AA	AA	AA	GG	GG	AG	AG	AG	GG	AG	GG	CC	GG	GG	AA	GG
VDN148658	GG	GG	CC	CC	AA	AA	AA	CG	GG	GG	CC	AG	AG	AG	AG	AC	AG	AG	AC	AC	AG	AG	AG	AC	AG	GG	GG	AC	AA	AG	AG	GG	AA	AA	CC	AA	GG	GG	GG	GG	GG	GG	AA	GG	AA	AA	GG	GG	GG
VDN297000	GG	GG	CC	CC	AA	AA	AA	CG	GG	GG	CC	AG	AG	AG	AG	AC	AG	AG	AC	AC	AG	AG	AG	AC	AG	AG	AG	AC	AA	AG	AG	AG	AG	AG	AC	AA	GG	AG	AA	GG	GG	AG	GG	AA	AC	AG	AG	AG	AG
VDN1120644	GG	GG	CC	CC	CC	GG	AG	GG	GG	AA	AC	AA	AA	AG	AA	CC	AG	AG	CC	AC	GG	AG	GG	AA	GG	AG	AG	AC	AC	AA	GG	AG	AG	AG	CC	AA	GG	GG	AG	GG	GG	GG	AG	GG	AC	AG	GG	AG	AG
VDN167857	GG	AG	AC	AC	AC	AG	AA	GG	AG	AG	AC	AA	AG	AG	AG	AC	AA	AA	AC	AA	AG	GG	AG	AC	AG	AA	AA	CC	CC	AA	GG	AG	AG	AG	AC	AA	GG	GG	AG	GG	GG	GG	AG	GG	AC	AG	GG	AG	AG
VDN1071432	AG	AG	AC	AC	CC	GG	AG	GG	AG	AA	AA	AA	AG	AG	AG	AC	AA	AA	AC	AA	AG	GG	AG	AC	AG	AA	AA	AC	AC	AA	GG	AA	GG	GG	CC	AA	GG	GG	GG	AG	AG	GG	AA	AG	AA	AA	AG	GG	AG
VDN388974	GG	AG	AC	CC	AC	AG	AG	CG	AG	AG	AC	AG	AG	AG	AG	AC	AG	AG	AC	AC	AG	AG	AG	AC	AG	AG	AG	AC	AA	AG	AG	AG	AG	AG	AC	AA	GG	AG	AA	GG	GG	AG	GG	AA	AC	AG	AG	AG	AG
VDN767518	AG	AG	AC	AC	AC	AG	AG	GG	AG	AG	CC	AA	AG	AA	AG	AC	AG	AG	AC	AC	AG	AG	AG	AC	AG	AG	AG	AC	AC	AA	GG	GG	AA	AA	AC	AA	GG	GG	AG	AG	AG	GG	AG	GG	CC	GG	GG	AA	GG
VDN1007430	GG	AG	AC	CC	CC	GG	AG	GG	AG	AA	AA	AA	AG	AG	AG	AC	AA	AA	AC	AA	AG	GG	AG	AC	AG	AA	AA	AC	AC	AA	GG	AG	AG	AG	AC	AA	GG	GG	AG	GG	GG	GG	AG	GG	AC	AG	GG	AG	AG
VDN872221	GG	GG	CC	CC	AC	AG	AA	GG	GG	AG	AC	AA	AG	AG	AG	AC	AA	AA	AC	AA	AG	GG	AG	AC	AG	AG	AG	CC	AC	AG	AG	AG	AG	AG	CC	AA	GG	GG	GG	GG	GG	GG	AA	GG	AA	AA	GG	GG	AG
VDN1111288	GG	AG	AC	CC	CC	GG	AG	GG	AG	AA	AA	AA	AG	AG	AG	AC	AA	AA	AC	AA	AG	GG	AG	AC	AG	AA	AA	AC	AC	AA	GG	AG	AG	AG	AC	AA	GG	GG	AG	GG	GG	GG	AG	GG	AC	AG	GG	AG	AG
VDN940380	GG	AG	AC	CC	AC	AG	AG	CG	AG	AG	AC	AG	AG	AG	AG	AC	AG	AG	AC	AC	AG	AG	AG	AC	AG	AG	AG	AC	AA	AG	AG	AG	AG	AG	AC	AA	GG	AG	AA	GG	GG	AG	GG	AA	AC	AG	AG	AG	AG
VDN287129	AG	AG	AC	AC	AC	AG	AG	GG	AG	AA	AA	AA	AG	AG	AG	AC	AA	AA	AC	AA	AG	GG	AG	AC	AG	AG	AG	CC	AC	AG	AG	AG	AG	AG	AC	AA	GG	GG	AG	GG	GG	GG	AG	GG	AC	AG	GG	AG	AG
VDN798399	GG	AG	AC	CC	CC	GG	GG	GG	AA	AA	AA	AA	GG	AA	GG	AA	AA	AA	AA	AA	AA	GG	AA	CC	AA	AA	AA	AC	AC	AA	GG	GG	AA	AA	AA	AA	GG	GG	AG	AG	AG	GG	AG	GG	CC	GG	GG	AA	GG
VDN821092	GG	AG	AC	CC	AC	AG	AG	CG	AG	AG	AC	AG	AG	AG	AG	AC	AG	AG	AC	AC	AG	AG	AG	AC	AG	AG	AG	AC	AA	AG	AG	AG	AG	AG	AC	AA	GG	AG	AA	GG	GG	AG	GG	AA	AC	AG	AG	AG	AG
VDN630976	AG	AG	AC	AA	AC	AA	AA	GG	AG	GG	CC	AG	AG	AG	AG	AC	AG	AG	AC	AC	AG	AG	AG	AC	AG	AG	AG	CC	AC	AG	AG	GG	AA	AA	AC	AA	AG	GG	AG	AG	AG	GG	AG	GG	AC	AG	GG	AG	GG
VDN495148	AG	AG	AC	AC	AC	AG	AG	GG	GG	AG	CC	AA	AG	AG	AG	AC	AG	AG	AC	AC	AG	AG	AG	AC	AG	GG	GG	CC	AA	GG	AA	GG	AA	AA	AC	AA	GG	GG	AG	GG	GG	GG	AG	GG	AC	AG	GG	AG	GG
VDN650873	AG	AA	AA	AC	AC	AG	AG	GG	AA	AG	AC	AA	GG	AA	GG	AA	AA	AA	AA	AA	AA	GG	AA	CC	AA	AA	AA	AC	AC	AA	GG	GG	AA	AA	AA	AA	GG	GG	AG	AG	AG	GG	AG	GG	CC	GG	GG	AA	GG
VDN604945	AG	AG	AC	AC	AC	GG	AG	GG	GG	AG	CC	AA	AA	AG	AG	AC	AG	AG	AC	AC	AG	AG	AG	AC	AG	GG	GG	CC	AA	GG	AA	GG	AA	AA	AC	AG	AG	GG	AG	GG	GG	GG	AG	GG	AA	AA	GG	GG	AG
VDN463866	GG	AG	AC	CC	CC	GG	AG	GG	AG	AA	AA	AA	AG	AG	AG	AC	AA	AA	AC	AA	AG	GG	AG	AC	AG	AA	AA	AC	AC	AA	GG	AG	AG	AG	AC	AA	GG	GG	AG	GG	GG	GG	AG	GG	AC	AG	GG	AG	AG
VDN1143593	GG	AG	AC	CC	CC	GG	AG	GG	AG	AG	AC	AA	GG	AA	GG	AA	AA	AA	AA	AA	AA	GG	AA	CC	AA	AA	AA	AA	AA	AA	GG	GG	AA	AA	AA	AA	GG	GG	AG	AG	AG	GG	AG	GG	CC	GG	GG	AA	GG
VDN799684	GG	AG	AC	AC	AC	AG	AA	GG	AG	AG	AC	AA	AG	AG	AG	AC	AA	AA	AC	AA	AG	GG	AG	AC	AG	AA	AA	CC	CC	AA	GG	AG	AG	AG	AC	AA	GG	GG	AG	GG	GG	GG	AG	GG	AC	AG	GG	AG	AG
VDN446700	AG	AG	AC	CC	AC	AG	AA	GG	GG	AG	CC	AA	AG	AG	AG	AC	AG	AG	AC	AC	AG	AG	AG	AC	AG	GG	GG	CC	AA	GG	AA	GG	AA	AA	CC	AG	AG	GG	AG	GG	GG	GG	AG	GG	AA	AA	GG	GG	AG
VDN861895	GG	GG	CC	AC	CC	AG	AG	GG	GG	AG	CC	AG	AG	AA	AG	AC	AG	AG	AC	AC	AG	AG	AG	AC	AG	AG	AG	AC	AC	AA	GG	GG	AA	AA	AC	AA	GG	GG	AG	AG	AG	GG	AG	GG	CC	GG	GG	AA	GG
VDN478943	AG	AG	AC	CC	CC	GG	AG	GG	AG	AG	AC	AG	AA	GG	AA	CC	AG	AG	CC	AC	GG	AG	GG	AA	GG	AG	AG	CC	AC	AG	AG	AA	GG	GG	CC	AA	AG	GG	AG	GG	GG	GG	AG	GG	AA	AA	GG	GG	AG
VDN800634	GG	GG	CC	AC	AC	GG	GG	GG	AG	AG	AC	AA	AG	AA	GG	AA	AA	AA	AA	AA	AA	GG	AA	CC	AA	AG	AG	CC	AC	AG	AG	GG	AA	AA	AA	AA	GG	GG	GG	AG	AG	GG	AA	GG	AC	AG	GG	AG	GG
VDN812779	AG	AG	AC	AC	CC	GG	AG	GG	AG	AG	AC	AA	GG	AA	GG	AA	AA	AA	AA	AA	AA	GG	AA	CC	AA	AA	AA	AA	AA	AA	GG	AG	AG	AG	AC	AA	GG	GG	GG	AA	AA	GG	AA	AG	AC	AG	AG	AG	GG
VDN168004	GG	AG	AC	AC	CC	AG	AG	GG	AG	AG	AC	AG	AG	AG	AG	AC	AG	AG	AC	AC	AG	AG	AG	AC	AG	AG	AG	AC	AA	AG	AG	GG	AA	AA	AC	AA	AG	GG	AA	GG	GG	GG	GG	GG	AC	AG	GG	AG	GG
VDN1030248	GG	GG	CC	CC	CC	GG	GG	GG	AA	AA	AC	AA	AG	AG	AG	AC	AG	AG	AC	AC	AG	AG	AG	AC	AG	AG	AG	CC	AC	AA	GG	AG	AG	AG	AC	AA	GG	GG	AG	AG	AG	GG	AG	GG	CC	GG	GG	AA	GG
VDN512047	AG	AA	AA	CC	CC	GG	GG	GG	AA	AG	AC	AG	AG	AG	AG	AC	AG	AG	AC	AC	AG	AG	AG	AC	AG	AG	AG	AC	AA	AG	AG	AG	AG	AG	AC	AA	AG	GG	AA	GG	GG	GG	GG	GG	AC	AG	GG	AG	GG
VDN118064	GG	AG	AC	AC	CC	AG	AG	GG	AG	AG	AC	AG	AG	AG	AG	AC	AG	AG	AC	AC	AG	AG	AG	AC	AG	AG	AG	AC	AA	AG	AG	GG	AA	AA	AC	AA	AG	GG	AA	GG	GG	GG	GG	GG	AC	AG	GG	AG	GG
VDN910224	GG	GG	CC	AC	AC	GG	AG	GG	GG	AG	AC	AA	AA	AG	AG	AC	AA	AA	AC	AA	AG	GG	AG	AC	AG	AG	AG	CC	AC	AG	AG	AG	AG	AG	AC	AA	GG	GG	GG	GG	GG	GG	AA	GG	AA	AA	GG	GG	AG
VDN1230892	AG	AG	AC	AC	AC	AG	AA	GG	AG	GG	CC	AA	GG	AA	GG	AA	AA	AA	AA	AA	AA	GG	AA	CC	AA	AA	AA	AC	AC	AA	GG	GG	AA	AA	AA	AA	GG	GG	GG	AA	AA	GG	AA	GG	CC	GG	GG	AA	GG
VDN510983	GG	GG	CC	AC	CC	AG	AA	GG	GG	AG	AC	AG	AA	GG	AA	CC	AG	AG	CC	AC	GG	AG	GG	AA	GG	AG	AG	CC	AC	AG	AG	AG	AG	AG	CC	AA	AG	GG	AG	GG	GG	GG	AG	GG	AA	AA	GG	GG	AG
VDN1013390	AG	AA	AA	AC	CC	GG	GG	GG	AA	AG	AC	AG	AG	AA	GG	AA	AA	AA	AA	AA	AA	GG	AA	CC	AA	AG	AG	AC	AA	AG	AG	GG	AA	AA	AA	AA	GG	GG	AA	GG	GG	GG	GG	GG	CC	GG	GG	AA	GG
VDN1190962	AG	AG	AC	AC	AC	AG	AA	GG	AG	AG	AC	AA	AG	AG	AG	AC	AA	AA	AC	AA	AG	GG	AG	AC	AG	AA	AA	CC	CC	AA	GG	AG	AG	AG	AC	AA	GG	GG	GG	AG	AG	GG	AA	GG	AC	AG	GG	AG	AG
VDN317030	GG	GG	CC	CC	CC	GG	AA	CC	GG	GG	CC	GG	AA	GG	AA	CC	GG	GG	CC	CC	GG	AA	GG	AA	GG	GG	GG	AA	AA	AA	GG	GG	AA	AA	CC	AA	GG	GG	GG	GG	GG	GG	AA	GG	AA	AA	GG	GG	GG
VDN641156	AG	AG	AC	AA	AC	AA	AA	GG	AG	GG	CC	AG	AG	AG	AG	AC	AG	AG	AC	AC	AG	AG	AG	AC	AG	AG	AG	CC	AC	AG	AG	GG	AA	AA	AC	AA	AG	GG	AG	AG	AG	GG	AG	GG	AC	AG	GG	AG	GG
VDN871839	GG	AG	AC	CC	CC	GG	AG	GG	AG	AA	AA	AA	AG	AG	AG	AC	AA	AA	AC	AA	AG	GG	AG	AC	AG	AA	AA	AC	AC	AA	GG	AG	AG	AG	AC	AA	GG	GG	AG	GG	GG	GG	AG	GG	AC	AG	GG	AG	AG
VDN958535	AG	AG	AC	AC	CC	AG	AG	GG	AG	AG	AC	AG	AA	AG	AG	AC	AG	AG	AC	AC	AG	AG	AG	AC	AG	AG	AG	CC	AC	AG	AG	AG	AG	AG	CC	AA	AG	GG	AG	GG	GG	GG	AG	GG	AA	AA	GG	GG	AG
VDN328246	GG	GG	CC	CC	CC	GG	AA	CG	GG	AG	AC	AG	AA	GG	AA	CC	AG	AG	CC	AC	GG	AG	GG	AA	GG	AG	AG	AC	AC	AA	GG	AG	AG	AG	CC	AA	GG	GG	GG	GG	GG	GG	AA	GG	AA	AA	GG	GG	AG
VDN1236956	GG	GG	CC	AC	CC	AG	AA	GG	GG	AG	AC	AG	AA	GG	AA	CC	AG	AG	CC	AC	GG	AG	GG	AA	GG	AG	AG	CC	AC	AG	AG	AG	AG	AG	CC	AA	AG	GG	AG	GG	GG	GG	AG	GG	AA	AA	GG	GG	AG
VDN686469	GG	AG	AC	CC	CC	GG	AG	GG	AG	AA	AA	AA	AG	AG	AG	AC	AA	AA	AC	AA	AG	GG	AG	AC	AG	AA	AA	AC	AC	AA	GG	AG	AG	AG	AC	AA	GG	GG	AG	GG	GG	GG	AG	GG	AC	AG	GG	AG	AG
VDN1230582	AG	AA	AA	AC	AC	AG	AG	GG	AA	AG	AC	AA	GG	AA	GG	AA	AA	AA	AA	AA	AA	GG	AA	CC	AA	AA	AA	AC	AC	AA	GG	GG	AA	AA	AA	AA	GG	GG	AG	AG	AG	GG	AG	GG	CC	GG	GG	AA	GG
VDN662152	AG	AG	AC	CC	CC	GG	AG	GG	AG	AG	AC	AG	AA	GG	AA	CC	AG	AG	CC	AC	GG	AG	GG	AA	GG	AG	AG	CC	AC	AG	AG	AA	GG	GG	CC	AA	AG	GG	AG	GG	GG	GG	AG	GG	AA	AA	GG	GG	AG
VDN576131	AG	AG	AC	AC	AC	AG	AA	GG	AG	GG	CC	AA	GG	AA	GG	AA	AA	AA	AA	AA	AA	GG	AA	CC	AA	AA	AA	AC	AC	AA	GG	GG	AA	AA	AA	AA	GG	GG	GG	AA	AA	GG	AA	GG	CC	GG	GG	AA	GG
VDN454127	GG	GG	CC	CC	CC	GG	AA	CG	GG	AG	AC	AG	AA	GG	AA	CC	AG	AG	CC	AC	GG	AG	GG	AA	GG	AG	AG	AC	AC	AA	GG	AG	AG	AG	CC	AA	GG	GG	GG	GG	GG	GG	AA	GG	AA	AA	GG	GG	AG
VDN684907	AG	AG	AC	AC	CC	GG	AG	GG	AG	AG	AC	AA	AG	AA	GG	AA	AA	AA	AA	AA	AA	GG	AA	CC	AA	AA	AA	AC	AC	AA	GG	GG	AA	AA	AA	AA	GG	GG	AG	AG	AG	GG	AG	GG	AC	AG	GG	AG	GG
VDN231810	GG	AG	AC	AC	AC	GG	GG	GG	AG	AG	AC	AA	AG	AA	GG	AA	AA	AA	AA	AA	AA	GG	AA	CC	AA	AG	AG	AC	AA	AG	AG	GG	AA	AA	AA	AA	GG	GG	AG	GG	GG	GG	AG	GG	AC	AG	GG	AG	GG
VDN202771	GG	GG	CC	AC	AC	AA	AA	CG	GG	GG	CC	GG	AA	GG	AA	CC	GG	GG	CC	CC	GG	AA	GG	AA	GG	GG	GG	CC	AA	GG	AA	AG	AG	AG	CC	AA	AG	AG	AA	GG	GG	AG	GG	AG	AA	AA	AG	GG	AG
VDN362911	AG	AA	AA	AC	AC	AG	AA	CG	AG	AG	AC	AA	GG	AA	GG	AA	AA	AA	AA	AA	AA	GG	AA	CC	AA	AA	AA	AC	AC	AA	GG	GG	AA	AA	AA	AA	GG	GG	AG	AG	AG	GG	AG	GG	CC	GG	GG	AA	GG
VDN941929	AG	AG	AC	AC	AC	AG	AA	CG	AG	GG	CC	AG	AG	AG	AG	AC	AG	AG	AC	AC	AG	AG	AG	AC	AG	AG	AG	AC	AC	AA	GG	GG	AA	AA	AC	AA	GG	GG	GG	AG	AG	GG	AA	GG	AC	AG	GG	AG	GG
VDN715337	GG	GG	CC	AC	CC	AG	AA	CG	GG	GG	CC	GG	AA	GG	AA	CC	GG	GG	CC	CC	GG	AA	GG	AA	GG	GG	GG	AC	AA	AG	AG	GG	AA	AA	CC	AA	AG	GG	AG	GG	GG	GG	AG	GG	AA	AA	GG	GG	GG
VDN1028822	GG	GG	CC	AC	AC	GG	AG	GG	GG	AG	AC	AA	AA	AG	AG	AC	AA	AA	AC	AA	AG	GG	AG	AC	AG	AG	AG	CC	AC	AG	AG	AG	AG	AG	AC	AA	GG	GG	GG	GG	GG	GG	AA	GG	AA	AA	GG	GG	AG
VDN1185063	GG	GG	CC	CC	CC	GG	AA	GG	GG	AA	AA	AA	AA	GG	AA	CC	AA	AA	CC	AA	GG	GG	GG	AA	GG	AA	AA	CC	CC	AA	GG	AA	GG	GG	CC	AA	GG	GG	GG	GG	GG	GG	AA	GG	AA	AA	GG	GG	AA
VDN1021881	AA	AA	AA	CC	CC	GG	AG	GG	AG	AG	CC	AG	AA	GG	AA	CC	GG	GG	CC	CC	GG	AA	GG	AA	GG	GG	GG	CC	AA	GG	AA	AG	AG	AG	CC	AG	AA	GG	AA	GG	GG	GG	GG	GG	AA	AA	GG	GG	AG
VDN954424	GG	GG	CC	CC	CC	GG	AA	CG	GG	GG	CC	AG	AG	AG	AG	AC	AG	AG	AC	AC	AG	AG	AG	AC	AG	AG	AG	AA	AA	AA	GG	GG	AA	AA	AC	AA	GG	GG	GG	AG	AG	GG	AA	GG	AC	AG	GG	AG	GG
VDN111269	AG	AG	AC	AC	AC	AG	AA	GG	AG	AG	AC	AA	AG	AG	AG	AC	AA	AA	AC	AA	AG	GG	AG	AC	AG	AA	AA	CC	CC	AA	GG	AG	AG	AG	AC	AA	GG	GG	GG	AG	AG	GG	AA	GG	AC	AG	GG	AG	AG
VDN1065858	GG	GG	CC	AA	AC	AG	AG	GG	GG	GG	CC	AG	AA	AG	AG	AC	AG	AG	AC	AC	AG	AG	AG	AC	AG	GG	GG	CC	AA	GG	AA	GG	AA	AA	AC	AA	AG	GG	AG	GG	GG	GG	AG	GG	AA	AA	GG	GG	GG
VDN659127	AG	AG	AC	AC	AC	AG	AA	GG	AG	AG	AC	AA	AG	AG	AG	AC	AA	AA	AC	AA	AG	GG	AG	AC	AG	AA	AA	CC	CC	AA	GG	AG	AG	AG	AC	AA	GG	GG	GG	AG	AG	GG	AA	GG	AC	AG	GG	AG	AG
VDN102973	GG	GG	CC	CC	CC	GG	AA	GG	GG	AA	AA	AA	AA	GG	AA	CC	AA	AA	CC	AA	GG	GG	GG	AA	GG	AA	AA	CC	CC	AA	GG	AA	GG	GG	CC	AA	GG	GG	GG	GG	GG	GG	AA	GG	AA	AA	GG	GG	AA
VDN235399	GG	GG	CC	CC	CC	GG	AG	CG	GG	AG	CC	AG	AA	AG	AA	CC	GG	GG	CC	CC	GG	AA	GG	AA	GG	GG	GG	AA	AA	AA	GG	GG	AA	AA	CC	AA	GG	GG	AG	GG	GG	GG	AG	GG	AC	AG	GG	AG	GG
VDN186567	AG	AA	AA	AC	AC	AG	AA	CG	AG	AG	AC	AA	GG	AA	GG	AA	AA	AA	AA	AA	AA	GG	AA	CC	AA	AA	AA	AC	AC	AA	GG	GG	AA	AA	AA	AA	GG	GG	AG	AG	AG	GG	AG	GG	CC	GG	GG	AA	GG
VDN528747	GG	AG	AC	CC	CC	GG	AG	GG	AG	AG	AC	AA	GG	AA	GG	AA	AA	AA	AA	AA	AA	GG	AA	CC	AA	AA	AA	AA	AA	AA	GG	GG	AA	AA	AA	AA	GG	GG	AG	AG	AG	GG	AG	GG	CC	GG	GG	AA	GG
VDN1142252	AG	AG	AC	AC	AC	AG	AA	GG	AG	AG	AC	AA	AG	AG	AG	AC	AA	AA	AC	AA	AG	GG	AG	AC	AG	AA	AA	CC	CC	AA	GG	AG	AG	AG	AC	AA	GG	GG	GG	AG	AG	GG	AA	GG	AC	AG	GG	AG	AG
VDN121434	GG	GG	CC	AC	CC	AG	AA	CG	GG	GG	CC	GG	AA	GG	AA	CC	GG	GG	CC	CC	GG	AA	GG	AA	GG	GG	GG	AC	AA	AG	AG	GG	AA	AA	CC	AA	AG	GG	AG	GG	GG	GG	AG	GG	AA	AA	GG	GG	GG
VDN652758	GG	GG	CC	CC	CC	GG	AG	CG	GG	AA	AC	AA	AA	GG	AA	CC	AG	AG	CC	AC	GG	AG	GG	AA	GG	AG	AA	CC	CC	AA	GG	AG	AG	AG	CC	AA	GG	GG	GG	GG	GG	GG	AA	GG	AA	AA	GG	GG	AG
VDN323870	AG	AG	AC	AA	AC	AA	AA	GG	AG	GG	CC	AG	AG	AG	AG	AC	AG	AG	AC	AC	AG	AG	AG	AC	AG	AG	AG	CC	AC	AG	AG	GG	AA	AA	AC	AA	AG	GG	AG	AG	AG	GG	AG	GG	AC	AG	GG	AG	GG
VDN18974	AG	AG	AC	AC	CC	GG	AG	GG	AG	AA	AA	AA	AG	AG	AG	AC	AA	AA	AC	AA	AG	GG	AG	AC	AG	AA	AA	AC	AC	AA	GG	AA	GG	GG	CC	AA	GG	GG	GG	AG	AG	GG	AA	AG	AA	AA	AG	GG	AG
VDN254842	AG	AG	AC	CC	AC	AG	AA	CG	GG	AG	CC	AG	AA	GG	AA	CC	GG	GG	CC	CC	GG	AA	GG	AA	GG	GG	GG	CC	AA	GG	AA	AG	AG	AG	CC	AG	AG	AG	AA	GG	GG	AG	GG	AG	AA	AA	AG	GG	AA
VDN951597	AG	AG	AC	AA	AC	AA	AA	GG	AG	GG	CC	AG	AG	AG	AG	AC	AG	AG	AC	AC	AG	AG	AG	AC	AG	AG	AG	CC	AC	AG	AG	GG	AA	AA	AC	AA	AG	GG	AG	AG	AG	GG	AG	GG	AC	AG	GG	AG	GG
VDN202925	GG	AG	AC	CC	CC	GG	AG	GG	AG	AA	AA	AA	AG	AG	AG	AC	AA	AA	AC	AA	AG	GG	AG	AC	AG	AA	AA	AC	AC	AA	GG	AG	AG	AG	AC	AA	GG	GG	AG	GG	GG	GG	AG	GG	AC	AG	GG	AG	AG
VDN508808	GG	GG	CC	CC	CC	GG	AA	GG	GG	AA	AA	AA	AA	GG	AA	CC	AA	AA	CC	AA	GG	GG	GG	AA	GG	AA	AA	CC	CC	AA	GG	AA	GG	GG	CC	AA	GG	GG	GG	GG	GG	GG	AA	GG	AA	AA	GG	GG	AA
VDN270112	AG	AG	AC	AA	AC	AA	AA	GG	AG	GG	CC	AG	AG	AG	AG	AC	AG	AG	AC	AC	AG	AG	AG	AC	AG	AG	AG	CC	AC	AG	AG	GG	AA	AA	AC	AA	AG	GG	AG	AG	AG	GG	AG	GG	AC	AG	GG	AG	GG
VDN246165	AG	AG	AC	AA	AC	AG	AA	GG	AA	AG	AC	AA	AG	AA	GG	AA	AA	AA	AA	AA	AA	GG	AA	CC	AA	AA	AA	CC	CC	AA	GG	GG	AA	AA	AA	AA	GG	GG	AG	AG	AG	GG	AG	GG	CC	GG	GG	AA	GG
VDN357307	AG	AG	AC	CC	AC	AG	AA	CG	GG	AG	CC	AG	AA	GG	AA	CC	GG	GG	CC	CC	GG	AA	GG	AA	GG	GG	GG	CC	AA	GG	AA	AG	AG	AG	CC	AG	AG	AG	AA	GG	GG	AG	GG	AG	AA	AA	AG	GG	AA
VDN16661	AG	AG	AC	AA	CC	AG	AG	GG	AG	AG	AC	AG	AG	AG	AG	AC	AG	AG	AC	AC	AG	AG	AG	AC	AG	AG	AG	AC	AA	AG	AG	AG	AG	AG	CC	AA	AG	GG	AG	AG	AG	GG	AG	AG	AA	AA	AG	GG	GG
VDN1095022	GG	AG	AC	CC	CC	GG	AA	CG	GG	AA	AA	AA	AG	AG	AG	AC	AA	AA	AC	AA	AG	GG	AG	AC	AG	AA	AA	AC	AC	AA	GG	AG	AG	AG	AC	AA	GG	GG	AG	GG	GG	GG	AG	GG	AC	AG	GG	AG	AG
VDN461193	GG	GG	CC	CC	AC	AG	AA	CG	GG	GG	CC	AG	AG	AG	AG	AC	AG	AG	AC	AC	AG	AG	AG	AC	AG	AG	AG	AC	AA	AG	AG	AG	AG	AG	AC	AA	GG	AG	AG	AG	AG	AG	AG	AG	AC	AG	AG	AG	AG
VDN89687	AG	AG	AC	AA	AC	AA	AA	GG	AG	GG	CC	AG	AG	AG	AG	AC	AG	AG	AC	AC	AG	AG	AG	AC	AG	AG	AG	CC	AC	AG	AG	GG	AA	AA	AC	AA	AG	GG	AG	AG	AG	GG	AG	GG	AC	AG	GG	AG	GG
VDN105099	GG	AG	AC	AC	CC	AG	AG	GG	AG	AG	AC	AG	AG	AG	AG	AC	AG	AG	AC	AC	AG	AG	AG	AC	AG	AG	AG	AC	AA	AG	AG	GG	AA	AA	AC	AA	AG	GG	AA	GG	GG	GG	GG	GG	AC	AG	GG	AG	GG
VDN206166	GG	GG	CC	CC	AC	AG	AA	CG	GG	GG	CC	AG	AG	AG	AG	AC	AG	AG	AC	AC	AG	AG	AG	AC	AG	AG	AG	AC	AA	AG	AG	AG	AG	AG	AC	AA	GG	AG	AG	AG	AG	AG	AG	AG	AC	AG	AG	AG	AG
VDN473469	GG	AA	AA	CC	CC	GG	AG	CG	AG	AA	AA	AA	GG	AA	GG	AA	AA	AA	AA	AA	AA	GG	AA	CC	AA	AA	AA	AA	AA	AA	GG	GG	AA	AA	AA	AA	GG	GG	AA	GG	GG	GG	GG	GG	CC	GG	GG	AA	GG
VDN1137910	GG	GG	CC	CC	CC	GG	AA	CG	GG	GG	CC	AA	AG	AA	GG	AA	AA	AA	AA	AA	AA	GG	AA	CC	AA	AG	AG	AC	AA	AG	AG	GG	AA	AA	AA	AA	GG	GG	GG	AG	AG	GG	AA	GG	AC	AG	GG	AG	GG
VDN349023	AG	AG	AC	AC	AC	AG	AA	GG	AG	GG	CC	AA	GG	AA	GG	AA	AA	AA	AA	AA	AA	GG	AA	CC	AA	AA	AA	AC	AC	AA	GG	GG	AA	AA	AA	AA	GG	GG	GG	AA	AA	GG	AA	GG	CC	GG	GG	AA	GG
VDN767203	AG	AG	AC	CC	AC	AG	AA	CG	GG	AG	CC	AG	AA	GG	AA	CC	GG	GG	CC	CC	GG	AA	GG	AA	GG	GG	GG	CC	AA	GG	AA	AG	AG	AG	CC	AG	AG	AG	AA	GG	GG	AG	GG	AG	AA	AA	AG	GG	AA
VDN976858	AG	AG	AC	AC	AA	AA	AA	CG	AG	GG	CC	AG	AG	AG	AG	AC	AG	AG	AC	AC	AG	AG	AG	AC	AG	AG	AG	CC	AC	AG	AG	AG	AG	AG	AC	AA	GG	AG	AG	AG	AG	AG	AG	AG	AC	AG	AG	AG	AG
VDN529611	AA	AA	AA	AC	AC	AG	AA	GG	AG	AG	CC	AA	AG	AG	AG	AC	AG	AG	AC	AC	AG	AG	AG	AC	AG	AG	AG	CC	AC	AG	AG	GG	AA	AA	AC	AG	AG	GG	AG	AG	AG	GG	AG	GG	AC	AG	GG	AG	AG
VDN471221	GG	AG	AC	CC	CC	GG	AG	CG	AG	AG	AC	AG	AG	AG	AG	AC	AG	AG	AC	AC	AG	AG	AG	AC	AG	AG	AG	AA	AA	AA	GG	GG	AA	AA	AC	AA	GG	GG	AG	GG	GG	GG	AG	GG	AC	AG	GG	AG	GG
VDN210214	AG	AG	AC	AA	AC	AA	AA	GG	AG	GG	CC	AG	AG	AG	AG	AC	AG	AG	AC	AC	AG	AG	AG	AC	AG	AG	AG	CC	AC	AG	AG	GG	AA	AA	AC	AA	AG	GG	AG	AG	AG	GG	AG	GG	AC	AG	GG	AG	GG
VDN773631	GG	GG	CC	CC	CC	GG	AA	GG	GG	AG	AC	AA	AG	AG	AG	AC	AA	AA	AC	AA	AG	GG	AG	AC	AG	AA	AA	AC	AC	AA	GG	AG	AG	AG	AC	AA	GG	GG	GG	AG	AG	GG	AA	GG	AC	AG	GG	AG	AG
VDN1163002	AG	AG	AC	AC	CC	GG	AG	GG	AG	AG	AC	AG	AA	AG	AG	AC	AA	AA	AC	AA	AG	GG	AG	AC	AG	AG	AG	CC	AC	AG	AG	AG	AG	AG	AC	AA	GG	GG	AG	GG	GG	GG	AG	GG	AC	AG	GG	AG	AG
VDN1149081	GG	AG	AC	AC	CC	AG	AG	GG	AG	AG	AC	AG	AG	AG	AG	AC	AG	AG	AC	AC	AG	AG	AG	AC	AG	AG	AG	AC	AA	AG	AG	GG	AA	AA	AC	AA	AG	GG	AA	GG	GG	GG	GG	GG	AC	AG	GG	AG	GG
VDN927228	GG	GG	CC	CC	CC	GG	AG	GG	AG	AA	AC	AA	AA	GG	AA	CC	AG	AG	CC	AC	GG	AG	GG	AA	GG	AG	AG	CC	AC	AA	GG	AA	GG	GG	CC	AA	GG	GG	AG	GG	GG	GG	AG	GG	AC	AG	GG	AG	AG
VDN975911	AG	AG	AC	AC	AC	AG	AA	CG	AG	GG	CC	AG	AG	AG	AG	AC	AG	AG	AC	AC	AG	AG	AG	AC	AG	AG	AG	AC	AC	AA	GG	GG	AA	AA	AC	AA	GG	GG	GG	AG	AG	GG	AA	GG	AC	AG	GG	AG	GG
VDN274247	AG	AG	AC	AC	AC	AG	AA	CG	AG	GG	CC	AG	AG	AG	AG	AC	AG	AG	AC	AC	AG	AG	AG	AC	AG	AG	AG	AC	AC	AA	GG	GG	AA	AA	AC	AA	GG	GG	GG	AG	AG	GG	AA	GG	AC	AG	GG	AG	GG
VDN801525	AG	AG	AC	AC	AC	AG	AA	CG	AG	GG	CC	AG	AG	AG	AG	AC	AG	AG	AC	AC	AG	AG	AG	AC	AG	AG	AG	AC	AC	AA	GG	GG	AA	AA	AC	AA	GG	GG	GG	AG	AG	GG	AA	GG	AC	AG	GG	AG	GG
VDN633883	AG	GG	CC	CC	CC	GG	AG	GG	GG	AG	AC	AA	AG	AG	AA	CC	AG	AG	CC	AC	GG	AG	GG	AA	GG	AG	AG	CC	AC	AG	AG	AG	AG	AG	AC	AA	GG	GG	AG	GG	GG	GG	AG	GG	AC	AG	GG	AG	AG
VDN318044	AG	AG	AC	AC	CC	AG	AA	GG	GG	AG	CC	AG	AA	GG	AA	CC	GG	GG	CC	CC	GG	AA	GG	AA	GG	GG	GG	CC	AA	GG	AA	GG	AA	AA	CC	AG	AA	GG	AA	GG	GG	GG	GG	GG	AA	AA	GG	GG	AG
VDN508705	GG	GG	CC	AC	AC	GG	AG	GG	GG	AG	AC	AA	AA	AG	AG	AC	AA	AA	AC	AA	AG	GG	AG	AC	AG	AG	AG	CC	AC	AG	AG	AG	AG	AG	AC	AA	GG	GG	GG	GG	GG	GG	AA	GG	AA	AA	GG	GG	AG
VDN1007315	AG	AA	AA	AC	AC	AG	AG	GG	AA	AG	AC	AA	GG	AA	GG	AA	AA	AA	AA	AA	AA	GG	AA	CC	AA	AA	AA	AC	AC	AA	GG	GG	AA	AA	AA	AA	GG	GG	AG	AG	AG	GG	AG	GG	CC	GG	GG	AA	GG
VDN83488	AG	AG	AC	AC	AC	AG	AG	GG	AG	AG	CC	AA	AG	AA	AG	AC	AG	AG	AC	AC	AG	AG	AG	AC	AG	AG	AG	AC	AC	AA	GG	GG	AA	AA	AC	AA	GG	GG	AG	AG	AG	GG	AG	GG	CC	GG	GG	AA	GG
VDN1039568	AG	AG	AC	CC	CC	GG	AA	GG	GG	GG	CC	AG	AG	AG	AG	AC	AG	AG	AC	AC	AG	AG	AG	AC	AG	AG	AG	AC	AA	AG	AG	GG	AA	AA	AC	AA	GG	GG	AG	AG	AG	GG	AG	GG	CC	GG	GG	AA	GG
VDN151876	GG	GG	CC	AC	CC	AG	AA	GG	GG	GG	CC	AG	AG	AG	AG	AC	AG	AG	AC	AC	AG	AG	AG	AC	AG	AG	AG	AC	AA	AG	AG	GG	AA	AA	AC	AA	AG	GG	AG	AG	AG	GG	AG	GG	AC	AG	GG	AG	GG
VDN733250	GG	AG	AC	AA	AA	AG	AG	GG	AG	GG	CC	AA	AG	AA	GG	AA	AA	AA	AA	AA	AA	GG	AA	CC	AA	AG	AG	CC	AC	AG	AG	GG	AA	AA	AA	AA	GG	GG	AG	GG	GG	GG	AG	GG	AC	AG	GG	AG	GG
VDN1234470	AG	AG	AC	CC	CC	GG	AG	GG	AG	AG	AC	AG	AA	GG	AA	CC	AG	AG	CC	AC	GG	AG	GG	AA	GG	AG	AG	CC	AC	AG	AG	AA	GG	GG	CC	AA	AG	GG	AG	GG	GG	GG	AG	GG	AA	AA	GG	GG	AG
VDN686255	AG	AG	AC	AC	AA	AA	AA	CG	AG	GG	CC	AG	AG	AG	AG	AC	AG	AG	AC	AC	AG	AG	AG	AC	AG	AG	AG	CC	AC	AG	AG	AG	AG	AG	AC	AA	GG	AG	AG	AG	AG	AG	AG	AG	AC	AG	AG	AG	AG
VDN354539	GG	GG	CC	AC	CC	AG	AA	GG	GG	AG	CC	AG	AA	GG	AA	CC	GG	GG	CC	CC	GG	AA	GG	AA	GG	GG	GG	CC	AA	GG	AA	GG	AA	AA	CC	AG	AA	GG	AA	GG	GG	GG	GG	GG	AA	AA	GG	GG	AG
VDN343464	GG	GG	CC	CC	CC	GG	AG	GG	GG	AG	CC	AA	AG	AA	AG	AC	AG	AG	AC	AC	AG	AG	AG	AC	AG	AG	AG	AA	AA	AA	GG	GG	AA	AA	AC	AA	GG	GG	AG	AG	AG	GG	AG	GG	CC	GG	GG	AA	GG
VDN392252	AG	AG	AC	AC	CC	GG	AG	CG	AG	GG	CC	GG	AA	AG	AG	AC	AG	AG	AC	AC	AG	AG	AG	AC	AG	GG	GG	AC	AA	AG	AG	GG	AA	AA	AC	AA	GG	GG	AG	GG	GG	GG	AG	GG	AC	AG	GG	AG	GG
VDN21979	AG	AG	AC	AC	AC	AG	AA	GG	AG	AG	AC	AA	AG	AG	AG	AC	AA	AA	AC	AA	AG	GG	AG	AC	AG	AA	AA	CC	CC	AA	GG	AG	AG	AG	AC	AA	GG	GG	GG	AG	AG	GG	AA	GG	AC	AG	GG	AG	AG
VDN970104	GG	AG	AC	CC	CC	GG	AA	CG	GG	AG	AC	AA	GG	AA	GG	AA	AA	AA	AA	AA	AA	GG	AA	CC	AA	AA	AA	AA	AA	AA	GG	GG	AA	AA	AA	AA	GG	GG	AG	AG	AG	GG	AG	GG	CC	GG	GG	AA	GG
VDN328065	AG	AG	AC	AC	AA	AA	AA	CG	AG	GG	CC	AG	AG	AG	AG	AC	AG	AG	AC	AC	AG	AG	AG	AC	AG	AG	AG	CC	AC	AG	AG	AG	AG	AG	AC	AA	GG	AG	AG	AG	AG	AG	AG	AG	AC	AG	AG	AG	AG
VDN234258	GG	AG	AC	AC	CC	AG	AG	GG	AG	AG	AC	AG	AG	AG	AG	AC	AG	AG	AC	AC	AG	AG	AG	AC	AG	AG	AG	AC	AA	AG	AG	GG	AA	AA	AC	AA	AG	GG	AA	GG	GG	GG	GG	GG	AC	AG	GG	AG	GG
VDN296630	GG	GG	CC	CC	CC	GG	AG	GG	AG	AA	AC	AA	AA	GG	AA	CC	AG	AG	CC	AC	GG	AG	GG	AA	GG	AG	AG	CC	AC	AA	GG	AA	GG	GG	CC	AA	GG	GG	AG	GG	GG	GG	AG	GG	AC	AG	GG	AG	AG
VDN557501	AA	AA	AA	AC	AC	AG	AA	GG	AG	AG	CC	AA	AG	AG	AG	AC	AG	AG	AC	AC	AG	AG	AG	AC	AG	AG	AG	CC	AC	AG	AG	GG	AA	AA	AC	AG	AG	GG	AG	AG	AG	GG	AG	GG	AC	AG	GG	AG	AG
VDN56237	AG	AG	AC	AC	AC	AG	AA	GG	AG	AG	AC	AA	AG	AG	AG	AC	AA	AA	AC	AA	AG	GG	AG	AC	AG	AA	AA	CC	CC	AA	GG	AG	AG	AG	AC	AA	GG	GG	GG	AG	AG	GG	AA	GG	AC	AG	GG	AG	AG
VDN1075078	AG	AG	AC	AC	CC	GG	AG	GG	AG	AG	AC	AG	AA	AG	AG	AC	AA	AA	AC	AA	AG	GG	AG	AC	AG	AG	AG	CC	AC	AG	AG	AG	AG	AG	AC	AA	GG	GG	AG	GG	GG	GG	AG	GG	AC	AG	GG	AG	AG
VDN1045972	AG	AG	AC	AC	AC	AG	AG	GG	AA	AG	AC	AA	AG	AA	GG	AA	AA	AA	AA	AA	AA	GG	AA	CC	AA	AA	AA	CC	CC	AA	GG	GG	AA	AA	AC	AA	GG	GG	AG	AG	AG	GG	AG	GG	AC	AG	GG	AG	GG
VDN1076553	GG	AG	AC	CC	CC	GG	AA	CG	GG	AA	AA	AA	AG	AG	AG	AC	AA	AA	AC	AA	AG	GG	AG	AC	AG	AA	AA	AC	AC	AA	GG	AG	AG	AG	AC	AA	GG	GG	AG	GG	GG	GG	AG	GG	AC	AG	GG	AG	AG
VDN308867	GG	GG	CC	CC	CC	GG	AA	CG	GG	AG	AC	AG	AA	GG	AA	CC	AG	AG	CC	AC	GG	AG	GG	AA	GG	AG	AG	AC	AC	AA	GG	AG	AG	AG	CC	AA	GG	GG	GG	GG	GG	GG	AA	GG	AA	AA	GG	GG	AG
VDN371687	GG	GG	CC	CC	AC	AG	AA	GG	GG	GG	CC	AA	GG	AA	GG	AA	AA	AA	AA	AA	AA	GG	AA	CC	AA	AG	AG	AC	AA	AG	AG	GG	AA	AA	AC	AA	GG	GG	GG	AG	AG	GG	AA	GG	AC	AG	GG	AG	GG
VDN672429	GG	GG	CC	AC	CC	AG	AA	CG	GG	GG	CC	GG	AA	GG	AA	CC	GG	GG	CC	CC	GG	AA	GG	AA	GG	GG	GG	AC	AA	AG	AG	GG	AA	AA	CC	AA	AG	GG	AG	GG	GG	GG	AG	GG	AA	AA	GG	GG	GG
VDN846746	AG	AA	AA	AC	CC	GG	GG	GG	AA	AG	AC	AG	AG	AA	GG	AA	AA	AA	AA	AA	AA	GG	AA	CC	AA	AG	AG	AC	AA	AG	AG	GG	AA	AA	AA	AA	GG	GG	AA	GG	GG	GG	GG	GG	CC	GG	GG	AA	GG
VDN833471	AG	AG	AC	AC	CC	GG	AG	GG	AG	AG	AC	AA	GG	AA	GG	AA	AA	AA	AA	AA	AA	GG	AA	CC	AA	AA	AA	AA	AA	AA	GG	AG	AG	AG	AC	AA	GG	GG	GG	AA	AA	GG	AA	AG	AC	AG	AG	AG	GG
VDN139607	AG	AA	AA	AC	AC	AG	AA	CG	AG	AG	AC	AA	GG	AA	GG	AA	AA	AA	AA	AA	AA	GG	AA	CC	AA	AA	AA	AC	AC	AA	GG	GG	AA	AA	AA	AA	GG	GG	AG	AG	AG	GG	AG	GG	CC	GG	GG	AA	GG
VDN55328	GG	GG	CC	CC	CC	GG	AA	GG	GG	AG	AC	AA	AG	AG	AG	AC	AA	AA	AC	AA	AG	GG	AG	AC	AG	AA	AA	AC	AC	AA	GG	AG	AG	AG	AC	AA	GG	GG	GG	AG	AG	GG	AA	GG	AC	AG	GG	AG	AG
VDN314398	GG	AG	AC	AC	CC	AG	AG	GG	AG	AG	AC	AG	AG	AG	AG	AC	AG	AG	AC	AC	AG	AG	AG	AC	AG	AG	AG	AC	AA	AG	AG	GG	AA	AA	AC	AA	AG	GG	AA	GG	GG	GG	GG	GG	AC	AG	GG	AG	GG
VDN1171220	GG	GG	CC	CC	AC	AG	AA	CC	GG	GG	CC	GG	AA	GG	AA	CC	GG	GG	CC	CC	GG	AA	GG	AA	GG	GG	GG	AC	AA	AG	AG	AG	AG	AG	CC	AA	GG	AG	AG	GG	GG	AG	AG	AG	AA	AA	AG	GG	AG
VDN446350	GG	GG	CC	AC	AC	GG	AG	GG	GG	AG	AC	AA	AA	AG	AG	AC	AA	AA	AC	AA	AG	GG	AG	AC	AG	AG	AG	CC	AC	AG	AG	AG	AG	AG	AC	AA	GG	GG	GG	GG	GG	GG	AA	GG	AA	AA	GG	GG	AG
VDN313764	AG	GG	CC	CC	AC	AG	AG	CG	GG	GG	CC	GG	AA	GG	AA	CC	GG	GG	CC	CC	GG	AA	GG	AA	GG	GG	GG	CC	AA	GG	AA	AA	GG	GG	CC	AA	GG	AG	AG	AG	AG	AG	AG	AG	AC	AG	AG	AG	AG
VDN606226	GG	AG	AC	CC	CC	GG	AA	CG	GG	AA	AA	AA	AG	AG	AG	AC	AA	AA	AC	AA	AG	GG	AG	AC	AG	AA	AA	AC	AC	AA	GG	AG	AG	AG	AC	AA	GG	GG	AG	GG	GG	GG	AG	GG	AC	AG	GG	AG	AG
VDN286819	GG	GG	CC	AC	CC	AG	AA	GG	GG	GG	CC	GG	AA	GG	AA	CC	GG	GG	CC	CC	GG	AA	GG	AA	GG	GG	GG	CC	AA	GG	AA	GG	AA	AA	AC	AA	AG	GG	AG	AG	AG	GG	AG	GG	AC	AG	GG	AG	GG
VDN448835	AG	AG	AC	AC	AC	AG	AA	CG	AG	GG	CC	AG	AG	AG	AG	AC	AG	AG	AC	AC	AG	AG	AG	AC	AG	AG	AG	AC	AC	AA	GG	GG	AA	AA	AC	AA	GG	GG	GG	AG	AG	GG	AA	GG	AC	AG	GG	AG	GG
VDN1143208	AA	AA	AA	AA	AA	AA	AA	GG	AA	GG	CC	AA	GG	AA	GG	AA	AA	AA	AA	AA	AA	GG	AA	CC	AA	AA	AA	CC	CC	AA	GG	GG	AA	AA	AA	AA	GG	GG	GG	AA	AA	GG	AA	GG	CC	GG	GG	AA	GG
VDN837309	GG	AG	AC	CC	AC	AG	AG	GG	AA	AA	AC	AA	GG	AA	GG	AA	AA	AA	AA	AA	AA	GG	AA	CC	AA	AA	AA	AA	AA	AA	GG	GG	AA	AA	AA	AA	GG	GG	AG	AG	AG	GG	AG	GG	CC	GG	GG	AA	GG
VDN287250	GG	GG	CC	AC	CC	AG	AA	GG	GG	AG	AC	AG	AA	GG	AA	CC	AG	AG	CC	AC	GG	AG	GG	AA	GG	AG	AG	CC	AC	AG	AG	AG	AG	AG	CC	AA	AG	GG	AG	GG	GG	GG	AG	GG	AA	AA	GG	GG	AG
VDN586990	AG	AG	AC	CC	CC	GG	AA	GG	GG	AA	AC	AA	AA	GG	AA	CC	AG	AG	CC	AC	GG	AG	GG	AA	GG	AG	AG	CC	AC	AG	AG	AG	AG	AG	CC	AG	AG	GG	AG	GG	GG	GG	AG	GG	AA	AA	GG	GG	AA
VDN1155083	GG	AG	AC	CC	CC	GG	AA	CG	GG	AG	AC	AA	GG	AA	GG	AA	AA	AA	AA	AA	AA	GG	AA	CC	AA	AA	AA	AA	AA	AA	GG	GG	AA	AA	AA	AA	GG	GG	AG	AG	AG	GG	AG	GG	CC	GG	GG	AA	GG
VDN811112	AA	AA	AA	AA	AC	AG	AG	GG	AA	GG	CC	AG	AG	AA	GG	AA	AA	AA	AA	AA	AA	GG	AA	CC	AA	AG	AG	CC	AC	AG	AG	GG	AA	AA	AA	AA	GG	GG	AG	AG	AG	GG	AG	GG	CC	GG	GG	AA	GG
VDN1108903	AG	AA	AA	AC	AC	AG	AG	GG	AA	AG	AC	AA	GG	AA	GG	AA	AA	AA	AA	AA	AA	GG	AA	CC	AA	AA	AA	AC	AC	AA	GG	GG	AA	AA	AA	AA	GG	GG	AG	AG	AG	GG	AG	GG	CC	GG	GG	AA	GG
VDN469219	AA	AA	AA	CC	CC	GG	AA	GG	GG	AA	CC	AA	AA	GG	AA	CC	GG	GG	CC	CC	GG	AA	GG	AA	GG	GG	GG	CC	AA	GG	AA	GG	AA	AA	CC	GG	AA	GG	AA	GG	GG	GG	GG	GG	AA	AA	GG	GG	AA
VDN929851	GG	GG	CC	CC	CC	GG	AG	GG	GG	AG	CC	AA	AG	AA	AG	AC	AG	AG	AC	AC	AG	AG	AG	AC	AG	AG	AG	AA	AA	AA	GG	GG	AA	AA	AC	AA	GG	GG	AG	AG	AG	GG	AG	GG	CC	GG	GG	AA	GG
VDN257529	AG	AG	AC	AA	AC	AA	AA	GG	AG	GG	CC	AG	AG	AG	AG	AC	AG	AG	AC	AC	AG	AG	AG	AC	AG	AG	AG	CC	AC	AG	AG	GG	AA	AA	AC	AA	AG	GG	AG	AG	AG	GG	AG	GG	AC	AG	GG	AG	GG
VDN109201	AA	AA	AA	AA	AC	AG	AG	GG	AA	GG	CC	AG	AG	AA	GG	AA	AA	AA	AA	AA	AA	GG	AA	CC	AA	AG	AG	CC	AC	AG	AG	GG	AA	AA	AA	AA	GG	GG	AG	AG	AG	GG	AG	GG	CC	GG	GG	AA	GG
VDN573887	AG	AG	AC	AC	AC	AG	AA	GG	AG	AG	AC	AA	AG	AG	AG	AC	AA	AA	AC	AA	AG	GG	AG	AC	AG	AA	AA	CC	CC	AA	GG	AG	AG	AG	AC	AA	GG	GG	GG	AG	AG	GG	AA	GG	AC	AG	GG	AG	AG
VDN230488	GG	GG	CC	AA	AC	AG	AG	GG	GG	GG	CC	AG	AA	AG	AG	AC	AG	AG	AC	AC	AG	AG	AG	AC	AG	GG	GG	CC	AA	GG	AA	GG	AA	AA	AC	AA	AG	GG	AG	GG	GG	GG	AG	GG	AA	AA	GG	GG	GG
VDN799425	AG	AG	AC	CC	CC	GG	AG	GG	AG	AG	AC	AG	AA	GG	AA	CC	AG	AG	CC	AC	GG	AG	GG	AA	GG	AG	AG	CC	AC	AG	AG	AA	GG	GG	CC	AA	AG	GG	AG	GG	GG	GG	AG	GG	AA	AA	GG	GG	AG
VDN1090557	GG	GG	CC	AC	AC	AA	AA	CG	GG	GG	CC	GG	AA	GG	AA	CC	GG	GG	CC	CC	GG	AA	GG	AA	GG	GG	GG	CC	AA	GG	AA	AG	AG	AG	CC	AA	AG	AG	AA	GG	GG	AG	GG	AG	AA	AA	AG	GG	AG
VDN143584	AA	AA	AA	AA	AC	AG	AG	GG	AA	AG	AC	AA	GG	AA	GG	AA	AA	AA	AA	AA	AA	GG	AA	CC	AA	AA	AA	AC	AC	AA	GG	AG	AG	AG	AC	AA	GG	GG	GG	AA	AA	GG	AA	AG	AC	AG	AG	AG	GG
VDN120161	GG	GG	CC	AC	AC	GG	AG	GG	GG	AG	AC	AA	AA	AG	AG	AC	AA	AA	AC	AA	AG	GG	AG	AC	AG	AG	AG	CC	AC	AG	AG	AG	AG	AG	AC	AA	GG	GG	GG	GG	GG	GG	AA	GG	AA	AA	GG	GG	AG
VDN1127708	GG	GG	CC	CC	AC	AG	AA	GG	GG	GG	CC	AA	GG	AA	GG	AA	AA	AA	AA	AA	AA	GG	AA	CC	AA	AG	AG	AC	AA	AG	AG	GG	AA	AA	AC	AA	GG	GG	GG	AG	AG	GG	AA	GG	AC	AG	GG	AG	GG
VDN392529	AG	AG	AC	CC	CC	GG	AA	CG	GG	AG	CC	AG	AA	GG	AA	CC	GG	GG	CC	CC	GG	AA	GG	AA	GG	GG	GG	AC	AA	AG	AG	GG	AA	AA	CC	AG	AG	GG	AG	GG	GG	GG	AG	GG	AA	AA	GG	GG	AG
VDN787075	GG	AG	AC	AC	CC	AG	AA	CG	GG	AG	AC	AG	AG	AG	AG	AC	AG	AG	AC	AC	AG	AG	AG	AC	AG	AG	AG	AC	AA	AG	AG	GG	AA	AA	AC	AA	AG	GG	AA	GG	GG	GG	GG	GG	AC	AG	GG	AG	GG
VDN657167	AA	AA	AA	AC	AC	AG	AA	GG	AG	AG	CC	AA	AG	AG	AG	AC	AG	AG	AC	AC	AG	AG	AG	AC	AG	AG	AG	CC	AC	AG	AG	GG	AA	AA	AC	AG	AG	GG	AG	AG	AG	GG	AG	GG	AC	AG	GG	AG	AG
VDN410116	AG	AG	AC	AC	AC	AG	AA	GG	AG	GG	CC	AA	AG	AG	AG	AC	AG	AG	AC	AC	AG	AG	AG	AC	AG	AG	AG	CC	AC	AG	AG	GG	AA	AA	AA	AA	GG	GG	AG	AG	AG	GG	AG	GG	CC	GG	GG	AA	GG
VDN153855	AA	AA	AA	AC	AC	AG	AA	GG	AG	AG	CC	AA	AG	AG	AG	AC	AG	AG	AC	AC	AG	AG	AG	AC	AG	AG	AG	CC	AC	AG	AG	GG	AA	AA	AC	AG	AG	GG	AG	AG	AG	GG	AG	GG	AC	AG	GG	AG	AG
VDN664817	AG	AG	AC	AC	AC	AG	AA	GG	AG	AG	AC	AA	AG	AG	AG	AC	AA	AA	AC	AA	AG	GG	AG	AC	AG	AA	AA	CC	CC	AA	GG	AG	AG	AG	AC	AA	GG	GG	GG	AG	AG	GG	AA	GG	AC	AG	GG	AG	AG
VDN1011913	GG	AG	AC	CC	CC	GG	AA	CC	GG	AG	AC	AG	AG	AG	AG	AC	AG	AG	AC	AC	AG	AG	AG	AC	AG	AG	AG	AA	AA	AA	GG	GG	AA	AA	AC	AA	GG	GG	AG	GG	GG	GG	AG	GG	AC	AG	GG	AG	GG
VDN71104	AG	AG	AC	AC	AC	AG	AG	CG	AG	GG	CC	GG	AA	AG	AG	AC	AG	AG	AC	AC	AG	AG	AG	AC	AG	GG	GG	CC	AA	GG	AA	AG	AG	AG	AC	AA	GG	AG	AA	GG	GG	AG	GG	AG	AC	AG	AG	AG	AG
VDN457122	GG	AG	AC	CC	CC	GG	AG	CG	AG	AG	AC	AG	AG	AG	AG	AC	AG	AG	AC	AC	AG	AG	AG	AC	AG	AG	AG	AA	AA	AA	GG	GG	AA	AA	AC	AA	GG	GG	AG	GG	GG	GG	AG	GG	AC	AG	GG	AG	GG
VDN338504	GG	GG	CC	AC	AA	AG	AG	CG	GG	GG	CC	AG	AA	AG	AG	AC	AG	AG	AC	AC	AG	AG	AG	AC	AG	GG	GG	CC	AA	GG	AA	AG	AG	AG	AC	AA	GG	AG	AG	GG	GG	AG	AG	AG	AA	AA	AG	GG	AG
VDN1136771	AA	AA	AA	AA	AA	AA	AA	GG	AA	GG	CC	AA	GG	AA	GG	AA	AA	AA	AA	AA	AA	GG	AA	CC	AA	AA	AA	CC	CC	AA	GG	GG	AA	AA	AA	AA	GG	GG	GG	AA	AA	GG	AA	GG	CC	GG	GG	AA	GG
VDN1154003	GG	GG	CC	AC	AC	GG	AG	GG	GG	AG	AC	AA	AA	AG	AG	AC	AA	AA	AC	AA	AG	GG	AG	AC	AG	AG	AG	CC	AC	AG	AG	AG	AG	AG	AC	AA	GG	GG	GG	GG	GG	GG	AA	GG	AA	AA	GG	GG	AG
VDN621887	GG	GG	CC	CC	AC	AG	AA	CG	GG	GG	CC	AG	AG	AG	AG	AC	AG	AG	AC	AC	AG	AG	AG	AC	AG	AG	AG	AC	AA	AG	AG	AG	AG	AG	AC	AA	GG	AG	AG	AG	AG	AG	AG	AG	AC	AG	AG	AG	AG
VDN114290	AA	AA	AA	AC	AC	AG	AA	GG	AG	AG	CC	AA	AG	AG	AG	AC	AG	AG	AC	AC	AG	AG	AG	AC	AG	AG	AG	CC	AC	AG	AG	GG	AA	AA	AC	AG	AG	GG	AG	AG	AG	GG	AG	GG	AC	AG	GG	AG	AG
VDN1103097	AA	AA	AA	AA	AA	AA	AA	GG	AA	GG	CC	AA	GG	AA	GG	AA	AA	AA	AA	AA	AA	GG	AA	CC	AA	AA	AA	CC	CC	AA	GG	GG	AA	AA	AA	AA	GG	GG	GG	AA	AA	GG	AA	GG	CC	GG	GG	AA	GG
VDN953068	AA	AA	AA	AA	AA	AA	AA	GG	AA	GG	CC	AA	GG	AA	GG	AA	AA	AA	AA	AA	AA	GG	AA	CC	AA	AA	AA	CC	CC	AA	GG	GG	AA	AA	AA	AA	GG	GG	GG	AA	AA	GG	AA	GG	CC	GG	GG	AA	GG
VDN82506	AA	AA	AA	AC	AC	AG	AG	GG	AA	AG	AC	AA	AG	AA	GG	AA	AA	AA	AA	AA	AA	GG	AA	CC	AA	AA	AA	CC	CC	AA	GG	AG	AG	AG	AC	AA	GG	GG	GG	AG	AG	GG	AA	GG	AC	AG	GG	AG	AG
VDN852633	AG	AG	AC	AC	AC	AG	AA	GG	AG	AG	AC	AA	AG	AG	AG	AC	AA	AA	AC	AA	AG	GG	AG	AC	AG	AA	AA	CC	CC	AA	GG	AG	AG	AG	AC	AA	GG	GG	GG	AG	AG	GG	AA	GG	AC	AG	GG	AG	AG
VDN784226	GG	AG	AC	CC	AC	AG	AG	CG	AG	AG	AC	AG	AG	AG	AG	AC	AG	AG	AC	AC	AG	AG	AG	AC	AG	AG	AG	AC	AA	AG	AG	AG	AG	AG	AC	AA	GG	AG	AA	GG	GG	AG	GG	AA	AC	AG	AG	AG	AG
VDN380436	AG	AG	AC	CC	CC	GG	AA	GG	GG	AG	CC	AA	AG	AG	AG	AC	AG	AG	AC	AC	AG	AG	AG	AC	AG	AG	AG	AC	AA	AG	AG	GG	AA	AA	AC	AG	AG	GG	AG	AG	AG	GG	AG	GG	AC	AG	GG	AG	AG
VDN1196282	AG	AG	AC	CC	CC	GG	AA	GG	GG	AA	AC	AA	AA	GG	AA	CC	AG	AG	CC	AC	GG	AG	GG	AA	GG	AG	AG	CC	AC	AG	AG	AG	AG	AG	CC	AG	AG	GG	AG	GG	GG	GG	AG	GG	AA	AA	GG	GG	AA
VDN524347	AG	AG	AC	CC	CC	GG	AG	GG	AG	AG	AC	AG	AA	GG	AA	CC	AG	AG	CC	AC	GG	AG	GG	AA	GG	AG	AG	CC	AC	AG	AG	AA	GG	GG	CC	AA	AG	GG	AG	GG	GG	GG	AG	GG	AA	AA	GG	GG	AG
VDN527208	GG	AG	AC	CC	CC	GG	AA	CG	GG	AG	AC	AA	GG	AA	GG	AA	AA	AA	AA	AA	AA	GG	AA	CC	AA	AA	AA	AA	AA	AA	GG	GG	AA	AA	AA	AA	GG	GG	AG	AG	AG	GG	AG	GG	CC	GG	GG	AA	GG
VDN319530	AG	AG	AC	CC	CC	GG	AA	GG	GG	AA	AC	AA	AA	GG	AA	CC	AG	AG	CC	AC	GG	AG	GG	AA	GG	AG	AG	CC	AC	AG	AG	AG	AG	AG	CC	AG	AG	GG	AG	GG	GG	GG	AG	GG	AA	AA	GG	GG	AA
VDN537390	AA	AA	AA	AC	AC	AG	AA	GG	AG	AG	CC	AA	AG	AG	AG	AC	AG	AG	AC	AC	AG	AG	AG	AC	AG	AG	AG	CC	AC	AG	AG	GG	AA	AA	AC	AG	AG	GG	AG	AG	AG	GG	AG	GG	AC	AG	GG	AG	AG
VDN170122	GG	GG	CC	CC	CC	GG	AA	CG	GG	GG	CC	AG	AG	AG	AG	AC	AG	AG	AC	AC	AG	AG	AG	AC	AG	AG	AG	AA	AA	AA	GG	GG	AA	AA	AC	AA	GG	GG	GG	AG	AG	GG	AA	GG	AC	AG	GG	AG	GG
VDN659993	AG	AG	AC	CC	CC	GG	AA	GG	GG	AA	AC	AA	AA	GG	AA	CC	AG	AG	CC	AC	GG	AG	GG	AA	GG	AG	AG	CC	AC	AG	AG	AG	AG	AG	CC	AG	AG	GG	AG	GG	GG	GG	AG	GG	AA	AA	GG	GG	AA
VDN1153496	AG	AA	AA	CC	CC	GG	GG	GG	AA	AG	AC	AG	AG	AG	AG	AC	AG	AG	AC	AC	AG	AG	AG	AC	AG	AG	AG	AC	AA	AG	AG	AG	AG	AG	AC	AA	AG	GG	AA	GG	GG	GG	GG	GG	AC	AG	GG	AG	GG
VDN1096014	GG	AG	AC	AC	AC	GG	GG	GG	AG	AG	AC	AA	AG	AA	GG	AA	AA	AA	AA	AA	AA	GG	AA	CC	AA	AG	AG	AC	AA	AG	AG	GG	AA	AA	AA	AA	GG	GG	AG	GG	GG	GG	AG	GG	AC	AG	GG	AG	GG
VDN174282	AA	AA	AA	AA	AA	AA	AA	GG	AA	GG	CC	AA	GG	AA	GG	AA	AA	AA	AA	AA	AA	GG	AA	CC	AA	AA	AA	CC	CC	AA	GG	GG	AA	AA	AA	AA	GG	GG	GG	AA	AA	GG	AA	GG	CC	GG	GG	AA	GG
VDN1245583	AG	AG	AC	AC	AC	AG	AA	GG	AG	GG	CC	AA	GG	AA	GG	AA	AA	AA	AA	AA	AA	GG	AA	CC	AA	AA	AA	AC	AC	AA	GG	GG	AA	AA	AA	AA	GG	GG	GG	AA	AA	GG	AA	GG	CC	GG	GG	AA	GG
VDN983351	AA	AA	AA	AA	AA	AA	AA	GG	AA	GG	CC	AA	GG	AA	GG	AA	AA	AA	AA	AA	AA	GG	AA	CC	AA	AA	AA	CC	CC	AA	GG	GG	AA	AA	AA	AA	GG	GG	GG	AA	AA	GG	AA	GG	CC	GG	GG	AA	GG
VDN779561	GG	AA	AA	CC	CC	GG	AG	CG	AG	AA	AA	AA	GG	AA	GG	AA	AA	AA	AA	AA	AA	GG	AA	CC	AA	AA	AA	AA	AA	AA	GG	GG	AA	AA	AA	AA	GG	GG	AA	GG	GG	GG	GG	GG	CC	GG	GG	AA	GG
VDN1108550	AA	AA	AA	AA	AA	AA	AA	GG	AA	GG	CC	AA	GG	AA	GG	AA	AA	AA	AA	AA	AA	GG	AA	CC	AA	AA	AA	CC	CC	AA	GG	GG	AA	AA	AA	AA	GG	GG	GG	AA	AA	GG	AA	GG	CC	GG	GG	AA	GG
VDN106813	AG	AA	AA	AC	AC	AG	AG	GG	AA	AG	AC	AA	GG	AA	GG	AA	AA	AA	AA	AA	AA	GG	AA	CC	AA	AA	AA	AC	AC	AA	GG	GG	AA	AA	AA	AA	GG	GG	AG	AG	AG	GG	AG	GG	CC	GG	GG	AA	GG
VDN1081499	GG	GG	CC	AC	CC	GG	AA	CG	AG	AG	CC	AG	AA	GG	AG	AC	AG	AG	AC	AC	AG	AG	AG	AC	AG	GG	GG	AC	AA	AG	AG	GG	AA	AA	AC	AA	GG	GG	AG	GG	GG	GG	AG	GG	AC	AG	GG	AG	GG
VDN1038449	AA	AA	AA	AC	AC	AG	AA	GG	AG	AG	CC	AA	AG	AG	AG	AC	AG	AG	AC	AC	AG	AG	AG	AC	AG	AG	AG	CC	AC	AG	AG	GG	AA	AA	AC	AG	AG	GG	AG	AG	AG	GG	AG	GG	AC	AG	GG	AG	AG
VDN416666	GG	GG	CC	CC	CC	GG	AA	CG	GG	AG	AC	AG	AA	GG	AA	CC	AG	AG	CC	AC	GG	AG	GG	AA	GG	AG	AG	AC	AC	AA	GG	AG	AG	AG	CC	AA	GG	GG	GG	GG	GG	GG	AA	GG	AA	AA	GG	GG	AG
VDN169517	AG	AA	AA	AC	AC	AG	AG	GG	AA	AG	AC	AA	GG	AA	GG	AA	AA	AA	AA	AA	AA	GG	AA	CC	AA	AA	AA	AC	AC	AA	GG	GG	AA	AA	AA	AA	GG	GG	AG	AG	AG	GG	AG	GG	CC	GG	GG	AA	GG
VDN528216	GG	GG	CC	AC	CC	AG	AA	CG	GG	GG	CC	GG	AA	GG	AA	CC	GG	GG	CC	CC	GG	AA	GG	AA	GG	GG	GG	AC	AA	AG	AG	GG	AA	AA	CC	AA	AG	GG	AG	GG	GG	GG	AG	GG	AA	AA	GG	GG	GG
VDN726433	GG	GG	CC	CC	CC	GG	AA	CG	GG	GG	CC	AG	AG	AG	AG	AC	AG	AG	AC	AC	AG	AG	AG	AC	AG	AG	AG	AA	AA	AA	GG	GG	AA	AA	AC	AA	GG	GG	GG	AG	AG	GG	AA	GG	AC	AG	GG	AG	GG
VDN173200	AG	AG	AC	AC	AC	AG	AA	GG	AG	AG	AC	AA	AG	AG	AG	AC	AA	AA	AC	AA	AG	GG	AG	AC	AG	AA	AA	CC	CC	AA	GG	AG	AG	AG	AC	AA	GG	GG	GG	AG	AG	GG	AA	GG	AC	AG	GG	AG	AG
VDN587467	AA	AA	AA	AA	AA	AA	AA	GG	AA	GG	CC	AA	GG	AA	GG	AA	AA	AA	AA	AA	AA	GG	AA	CC	AA	AA	AA	CC	CC	AA	GG	GG	AA	AA	AA	AA	GG	GG	GG	AA	AA	GG	AA	GG	CC	GG	GG	AA	GG
VDN562299	AG	AG	AC	CC	CC	GG	AG	GG	AG	GG	CC	AG	AG	AG	AG	AC	AG	AG	AC	AC	AG	AG	AG	AC	AG	AG	AG	AC	AA	AG	AG	AG	AG	AG	AC	AA	AG	GG	AG	AG	AG	GG	AG	GG	AC	AG	GG	AG	GG
VDN1020752	GG	GG	CC	AC	CC	AG	AA	GG	GG	AG	AC	AG	AA	GG	AA	CC	AG	AG	CC	AC	GG	AG	GG	AA	GG	AG	AG	CC	AC	AG	AG	AG	AG	AG	CC	AA	AG	GG	AG	GG	GG	GG	AG	GG	AA	AA	GG	GG	AG
VDN1061825	GG	GG	CC	CC	CC	GG	AA	GG	GG	AG	AC	AA	AG	AG	AG	AC	AA	AA	AC	AA	AG	GG	AG	AC	AG	AA	AA	AC	AC	AA	GG	AG	AG	AG	AC	AA	GG	GG	GG	AG	AG	GG	AA	GG	AC	AG	GG	AG	AG
VDN459861	GG	GG	CC	CC	AC	AG	AA	CC	GG	GG	CC	GG	AA	GG	AA	CC	GG	GG	CC	CC	GG	AA	GG	AA	GG	GG	GG	AC	AA	AG	AG	AG	AG	AG	CC	AA	GG	AG	AG	GG	GG	AG	AG	AG	AA	AA	AG	GG	AG
VDN466824	GG	GG	CC	CC	AC	AG	AA	CG	GG	AG	AC	AG	AA	GG	AA	CC	AG	AG	CC	AC	GG	AG	GG	AA	GG	AG	AG	CC	AC	AG	AG	AA	GG	GG	CC	AA	GG	AG	AG	GG	GG	AG	AG	AG	AA	AA	AG	GG	AA
VDN160868	AA	AG	AC	AC	AC	AG	AG	GG	AG	GG	CC	AA	GG	AA	AG	AC	AG	AG	AC	AC	AG	AG	AG	AC	AG	AG	AG	CC	AC	AG	AG	GG	AA	AA	AA	AA	GG	GG	AG	AG	AG	GG	AG	GG	CC	GG	GG	AA	GG
VDN102074	AG	AG	AC	AC	AC	AG	AA	CG	AG	GG	CC	AG	AG	AG	AG	AC	AG	AG	AC	AC	AG	AG	AG	AC	AG	AG	AG	AC	AC	AA	GG	GG	AA	AA	AC	AA	GG	GG	GG	AG	AG	GG	AA	GG	AC	AG	GG	AG	GG
VDN642239	GG	GG	CC	CC	CC	GG	AG	CG	GG	AG	CC	AG	AA	AG	AA	CC	GG	GG	CC	CC	GG	AA	GG	AA	GG	GG	GG	AA	AA	AA	GG	GG	AA	AA	CC	AA	GG	GG	AG	GG	GG	GG	AG	GG	AC	AG	GG	AG	GG
VDN947030	AG	AG	AC	AC	AA	AA	AA	CG	AG	GG	CC	AG	AG	AG	AG	AC	AG	AG	AC	AC	AG	AG	AG	AC	AG	AG	AG	CC	AC	AG	AG	AG	AG	AG	AC	AA	GG	AG	AG	AG	AG	AG	AG	AG	AC	AG	AG	AG	AG
VDN332910	AG	AG	AC	AA	CC	AG	AG	GG	AG	AG	AC	AG	AG	AG	AG	AC	AG	AG	AC	AC	AG	AG	AG	AC	AG	AG	AG	AC	AA	AG	AG	AG	AG	AG	CC	AA	AG	GG	AG	AG	AG	GG	AG	AG	AA	AA	AG	GG	GG
VDN462468	GG	GG	CC	CC	CC	GG	AA	GG	GG	AG	AC	AA	AG	AG	AG	AC	AA	AA	AC	AA	AG	GG	AG	AC	AG	AA	AA	AC	AC	AA	GG	AG	AG	AG	AC	AA	GG	GG	GG	AG	AG	GG	AA	GG	AC	AG	GG	AG	AG
VDN418721	GG	GG	CC	AC	CC	AG	AA	CG	GG	GG	CC	GG	AA	GG	AA	CC	GG	GG	CC	CC	GG	AA	GG	AA	GG	GG	GG	AC	AA	AG	AG	GG	AA	AA	CC	AA	AG	GG	AG	GG	GG	GG	AG	GG	AA	AA	GG	GG	GG
VDN272439	AG	AG	AC	AC	AC	AG	AG	GG	AG	AG	CC	AA	AG	AA	AG	AC	AG	AG	AC	AC	AG	AG	AG	AC	AG	AG	AG	AC	AC	AA	GG	GG	AA	AA	AC	AA	GG	GG	AG	AG	AG	GG	AG	GG	CC	GG	GG	AA	GG
VDN365774	GG	GG	CC	CC	CC	GG	AA	GG	GG	AA	AA	AA	AA	GG	AA	CC	AA	AA	CC	AA	GG	GG	GG	AA	GG	AA	AA	CC	CC	AA	GG	AA	GG	GG	CC	AA	GG	GG	GG	GG	GG	GG	AA	GG	AA	AA	GG	GG	AA
VDN165733	GG	AG	AC	CC	CC	GG	AG	GG	AG	AG	AC	AA	GG	AA	GG	AA	AA	AA	AA	AA	AA	GG	AA	CC	AA	AA	AA	AA	AA	AA	GG	GG	AA	AA	AA	AA	GG	GG	AG	AG	AG	GG	AG	GG	CC	GG	GG	AA	GG
VDN78308	AG	AG	AC	AC	CC	AG	AA	GG	GG	AG	CC	AG	AA	GG	AA	CC	GG	GG	CC	CC	GG	AA	GG	AA	GG	GG	GG	CC	AA	GG	AA	GG	AA	AA	CC	AG	AA	GG	AA	GG	GG	GG	GG	GG	AA	AA	GG	GG	AG
VDN983383	GG	GG	CC	AC	AC	AG	GG	CG	GG	AA	AC	AA	AA	AA	AA	CC	GG	GG	CC	CC	GG	AA	GG	AA	GG	GG	GG	AC	AA	AG	AG	GG	AA	AA	AC	AA	GG	GG	AA	GG	GG	GG	GG	GG	CC	GG	GG	AA	GG
VDN206458	GG	GG	CC	AC	AC	GG	AG	GG	GG	AG	AC	AA	AA	AG	AG	AC	AA	AA	AC	AA	AG	GG	AG	AC	AG	AG	AG	CC	AC	AG	AG	AG	AG	AG	AC	AA	GG	GG	GG	GG	GG	GG	AA	GG	AA	AA	GG	GG	AG
VDN619632	AG	AG	AC	CC	CC	GG	AG	GG	AG	AG	AC	AG	AA	GG	AA	CC	AG	AG	CC	AC	GG	AG	GG	AA	GG	AG	AG	CC	AC	AG	AG	AA	GG	GG	CC	AA	AG	GG	AG	GG	GG	GG	AG	GG	AA	AA	GG	GG	AG
VDN960818	GG	GG	CC	AC	CC	AG	AA	GG	GG	GG	CC	AG	AG	AG	AG	AC	AG	AG	AC	AC	AG	AG	AG	AC	AG	AG	AG	AC	AA	AG	AG	GG	AA	AA	AC	AA	AG	GG	AA	GG	GG	GG	GG	GG	AC	AG	GG	AG	GG
VDN1134102	GG	AG	AC	CC	CC	GG	AG	CG	AG	AG	AC	AG	AG	AG	AG	AC	AG	AG	AC	AC	AG	AG	AG	AC	AG	AG	AG	AA	AA	AA	GG	GG	AA	AA	AC	AA	GG	GG	AG	GG	GG	GG	AG	GG	AC	AG	GG	AG	GG
VDN211669	AG	AG	AC	AA	AC	AA	AA	GG	AG	GG	CC	AG	AG	AG	AG	AC	AG	AG	AC	AC	AG	AG	AG	AC	AG	AG	AG	CC	AC	AG	AG	GG	AA	AA	AC	AA	AG	GG	AG	AG	AG	GG	AG	GG	AC	AG	GG	AG	GG
VDN697426	GG	GG	CC	AC	CC	AG	AA	GG	GG	GG	CC	AG	AG	AG	AG	AC	AG	AG	AC	AC	AG	AG	AG	AC	AG	AG	AG	AC	AA	AG	AG	GG	AA	AA	CC	AA	AG	GG	AG	AG	AG	GG	AG	GG	AA	AA	AG	GG	GG
VDN496541	AG	AG	AC	AC	AC	AG	AA	GG	AG	AG	AC	AA	AG	AG	AG	AC	AA	AA	AC	AA	AG	GG	AG	AC	AG	AA	AA	CC	CC	AA	GG	AG	AG	AG	AC	AA	GG	GG	GG	AG	AG	GG	AA	GG	AC	AG	GG	AG	AG
VDN1166568	GG	AG	AC	CC	CC	GG	AG	CG	AG	AG	AC	AG	AG	AG	AG	AC	AG	AG	AC	AC	AG	AG	AG	AC	AG	AG	AG	AA	AA	AA	GG	GG	AA	AA	AC	AA	GG	GG	AG	GG	GG	GG	AG	GG	AC	AG	GG	AG	GG
VDN938758	AG	AG	AC	CC	CC	GG	AA	GG	GG	AA	AC	AA	AA	GG	AA	CC	AG	AG	CC	AC	GG	AG	GG	AA	GG	AG	AG	CC	AC	AG	AG	AG	AG	AG	CC	AG	AG	GG	AG	GG	GG	GG	AG	GG	AA	AA	GG	GG	AA
VDN1237434	GG	GG	CC	CC	CC	GG	AA	GG	GG	AA	AA	AA	AA	GG	AA	CC	AA	AA	CC	AA	GG	GG	GG	AA	GG	AA	AA	CC	CC	AA	GG	AA	GG	GG	CC	AA	GG	GG	GG	GG	GG	GG	AA	GG	AA	AA	GG	GG	AA
VDN277927	AG	AG	AC	AC	AA	AA	AA	CG	AG	GG	CC	AG	AG	AG	AG	AC	AG	AG	AC	AC	AG	AG	AG	AC	AG	AG	AG	CC	AC	AG	AG	AG	AG	AG	AC	AA	GG	AG	AG	AG	AG	AG	AG	AG	AC	AG	AG	AG	AG
VDN1185935	GG	AG	AC	CC	CC	GG	AA	CG	GG	AG	AC	AA	GG	AA	GG	AA	AA	AA	AA	AA	AA	GG	AA	CC	AA	AA	AA	AA	AA	AA	GG	GG	AA	AA	AA	AA	GG	GG	AG	AG	AG	GG	AG	GG	CC	GG	GG	AA	GG
VDN680760	GG	GG	CC	AC	AC	AA	AA	CG	GG	GG	CC	GG	AA	GG	AA	CC	GG	GG	CC	CC	GG	AA	GG	AA	GG	GG	GG	CC	AA	GG	AA	AG	AG	AG	CC	AA	AG	AG	AA	GG	GG	AG	GG	AG	AA	AA	AG	GG	AG
VDN665161	GG	GG	CC	CC	AC	AG	AA	GG	GG	AG	AC	AA	AG	AG	AG	AC	AA	AA	AC	AA	AG	GG	AG	AC	AG	AG	AG	CC	AC	AG	AG	AG	AG	AG	CC	AA	GG	GG	GG	GG	GG	GG	AA	GG	AA	AA	GG	GG	AG
VDN134410	GG	GG	CC	CC	AC	AG	AA	CG	GG	AG	AC	AG	AA	GG	AA	CC	AG	AG	CC	AC	GG	AG	GG	AA	GG	AG	AG	CC	AC	AG	AG	AA	GG	GG	CC	AA	GG	AG	AG	GG	GG	AG	AG	AG	AA	AA	AG	GG	AA
VDN120835	GG	GG	CC	CC	CC	GG	AA	GG	GG	AA	AA	AA	AA	GG	AA	CC	AA	AA	CC	AA	GG	GG	GG	AA	GG	AA	AA	CC	CC	AA	GG	AA	GG	GG	CC	AA	GG	GG	GG	GG	GG	GG	AA	GG	AA	AA	GG	GG	AA
VDN906875	AG	AG	AC	CC	CC	GG	AA	GG	GG	AA	AC	AA	AA	GG	AA	CC	AG	AG	CC	AC	GG	AG	GG	AA	GG	AG	AG	CC	AC	AG	AG	AG	AG	AG	CC	AG	AG	GG	AG	GG	GG	GG	AG	GG	AA	AA	GG	GG	AA
VDN1170548	AG	AG	AC	AC	AC	AG	AA	CG	AG	GG	CC	AG	AG	AG	AG	AC	AG	AG	AC	AC	AG	AG	AG	AC	AG	AG	AG	AC	AC	AA	GG	GG	AA	AA	AC	AA	GG	GG	GG	AG	AG	GG	AA	GG	AC	AG	GG	AG	GG
VDN1180606	GG	GG	CC	AC	CC	AG	AA	CG	GG	GG	CC	GG	AA	GG	AA	CC	GG	GG	CC	CC	GG	AA	GG	AA	GG	GG	GG	AC	AA	AG	AG	GG	AA	AA	CC	AA	AG	GG	AG	GG	GG	GG	AG	GG	AA	AA	GG	GG	GG
VDN652079	AG	AG	AC	CC	CC	GG	AA	CG	GG	AG	CC	AG	AA	GG	AA	CC	GG	GG	CC	CC	GG	AA	GG	AA	GG	GG	GG	AC	AA	AG	AG	GG	AA	AA	CC	AG	AG	GG	AG	GG	GG	GG	AG	GG	AA	AA	GG	GG	AG
VDN990992	AG	AG	AC	AC	CC	GG	AG	GG	AG	AA	AA	AA	AG	AG	AG	AC	AA	AA	AC	AA	AG	GG	AG	AC	AG	AA	AA	AC	AC	AA	GG	AA	GG	GG	CC	AA	GG	GG	GG	AG	AG	GG	AA	AG	AA	AA	AG	GG	AG
VDN788294	GG	GG	CC	CC	CC	GG	AA	CG	GG	AG	AC	AG	AA	GG	AA	CC	AG	AG	CC	AC	GG	AG	GG	AA	GG	AG	AG	AC	AC	AA	GG	AG	AG	AG	CC	AA	GG	GG	GG	GG	GG	GG	AA	GG	AA	AA	GG	GG	AG
VDN1177444	GG	GG	CC	AC	CC	AG	AA	CG	GG	GG	CC	GG	AA	GG	AA	CC	GG	GG	CC	CC	GG	AA	GG	AA	GG	GG	GG	AC	AA	AG	AG	GG	AA	AA	CC	AA	AG	GG	AG	GG	GG	GG	AG	GG	AA	AA	GG	GG	GG
VDN1183187	AA	AA	AA	AC	AC	AG	AG	GG	AA	GG	CC	AG	AG	AG	AG	AC	AG	AG	AC	AC	AG	AG	AG	AC	AG	AG	AG	CC	AC	AG	AG	AG	AG	AG	AC	AA	AG	GG	AG	AG	AG	GG	AG	GG	AC	AG	GG	AG	GG
VDN455075	GG	GG	CC	CC	CC	GG	AA	GG	GG	AG	AC	AA	AG	AG	AG	AC	AA	AA	AC	AA	AG	GG	AG	AC	AG	AA	AA	AC	AC	AA	GG	AG	AG	AG	AC	AA	GG	GG	GG	AG	AG	GG	AA	GG	AC	AG	GG	AG	AG
VDN1053518	AG	AG	AC	AC	CC	AG	AA	GG	GG	AG	CC	AG	AA	GG	AA	CC	GG	GG	CC	CC	GG	AA	GG	AA	GG	GG	GG	CC	AA	GG	AA	GG	AA	AA	CC	AG	AA	GG	AA	GG	GG	GG	GG	GG	AA	AA	GG	GG	AG
VDN116548	GG	GG	CC	AC	CC	AG	AA	GG	GG	AG	AC	AG	AA	GG	AA	CC	AG	AG	CC	AC	GG	AG	GG	AA	GG	AG	AG	CC	AC	AG	AG	AG	AG	AG	CC	AA	AG	GG	AG	GG	GG	GG	AG	GG	AA	AA	GG	GG	AG
VDN850934	GG	AG	AC	CC	CC	GG	AG	GG	AG	AG	AC	AA	GG	AA	GG	AA	AA	AA	AA	AA	AA	GG	AA	CC	AA	AA	AA	AA	AA	AA	GG	GG	AA	AA	AA	AA	GG	GG	AG	AG	AG	GG	AG	GG	CC	GG	GG	AA	GG
VDN336718	GG	GG	CC	CC	CC	GG	AA	CG	GG	AG	AC	AG	AA	GG	AA	CC	AG	AG	CC	AC	GG	AG	GG	AA	GG	AG	AG	AC	AC	AA	GG	AG	AG	AG	CC	AA	GG	GG	GG	GG	GG	GG	AA	GG	AA	AA	GG	GG	AG
VDN766862	GG	AG	AC	CC	CC	GG	AG	GG	AG	AA	AA	AA	AG	AG	AG	AC	AA	AA	AC	AA	AG	GG	AG	AC	AG	AA	AA	AC	AC	AA	GG	AG	AG	AG	AC	AA	GG	GG	AG	GG	GG	GG	AG	GG	AC	AG	GG	AG	AG
VDN916175	AG	AG	AC	AC	AC	AG	AA	GG	AG	AG	AC	AA	AG	AG	AG	AC	AA	AA	AC	AA	AG	GG	AG	AC	AG	AA	AA	CC	CC	AA	GG	AG	AG	AG	AC	AA	GG	GG	GG	AG	AG	GG	AA	GG	AC	AG	GG	AG	AG
VDN492109	AG	AG	AC	AC	CC	AG	AG	GG	AG	GG	CC	GG	AA	GG	AA	CC	GG	GG	CC	CC	GG	AA	GG	AA	GG	GG	GG	CC	AA	GG	AA	AG	AG	AG	CC	AA	AA	GG	AA	GG	GG	GG	GG	GG	AA	AA	GG	GG	GG
VDN553710	GG	GG	CC	CC	CC	GG	AG	GG	AG	AA	AA	AA	AG	AG	AG	AC	AA	AA	AC	AA	AG	GG	AG	AC	AG	AA	AA	CC	CC	AA	GG	AG	AG	AG	AC	AA	GG	GG	GG	AG	AG	GG	AA	GG	AC	AG	GG	AG	AG
VDN342113	GG	GG	CC	AC	AC	AG	AA	GG	AG	AG	AC	AA	AG	AA	GG	AA	AA	AA	AA	AA	AA	GG	AA	CC	AA	AG	AG	CC	AC	AG	AG	GG	AA	AA	AC	AA	GG	GG	AG	GG	GG	GG	AG	GG	AC	AG	GG	AG	GG
VDN629635	AG	AG	AC	AA	AA	AG	AG	GG	AG	GG	CC	AA	AG	AA	GG	AA	AA	AA	AA	AA	AA	GG	AA	CC	AA	AG	AG	CC	AC	AG	AG	GG	AA	AA	AA	AA	GG	GG	GG	AG	AG	GG	AA	GG	AC	AG	GG	AG	GG
VDN746076	GG	GG	CC	AC	AC	GG	GG	GG	GG	AG	CC	AA	AA	AA	AG	AC	AG	AG	AC	AC	AG	AG	AG	AC	AG	GG	GG	AC	AA	AG	AG	GG	AA	AA	AC	AA	GG	GG	AG	GG	GG	GG	AG	GG	AC	AG	GG	AG	GG
VDN740754	AG	GG	CC	CC	CC	GG	AG	CG	GG	GG	CC	AG	AG	AG	AA	CC	GG	GG	CC	CC	GG	AA	GG	AA	GG	GG	GG	AC	AA	AG	AG	GG	AA	AA	AC	AA	GG	GG	AG	GG	GG	GG	AG	GG	AC	AG	GG	AG	GG
VDN279092	AG	AG	AC	AC	CC	GG	GG	GG	AG	AG	CC	AG	AA	AA	AG	AC	AG	AG	AC	AC	AG	AG	AG	AC	AG	GG	GG	AC	AA	AG	AG	GG	AA	AA	AC	AA	GG	GG	AA	GG	GG	GG	GG	GG	CC	GG	GG	AA	GG
VDN971072	AG	AA	AA	CC	CC	GG	GG	GG	AA	AG	AC	AG	AG	AG	AG	AC	AG	AG	AC	AC	AG	AG	AG	AC	AG	AG	AG	AC	AA	AG	AG	AG	AG	AG	AC	AA	AG	GG	AA	GG	GG	GG	GG	GG	AC	AG	GG	AG	GG
VDN549340	AG	AG	AC	CC	CC	GG	AA	GG	GG	AG	AC	AG	AA	GG	AA	CC	AG	AG	CC	AC	GG	AG	GG	AA	GG	AG	AG	CC	AC	AG	AG	AG	AG	AG	CC	AA	GG	GG	AG	GG	GG	GG	AG	GG	AC	AG	GG	AG	AG
VDN61705	AG	AG	AC	AC	AC	AG	AA	GG	AG	AG	AC	AA	AG	AG	AG	AC	AA	AA	AC	AA	AG	GG	AG	AC	AG	AA	AA	CC	CC	AA	GG	AG	AG	AG	AC	AA	GG	GG	GG	AG	AG	GG	AA	GG	AC	AG	GG	AG	AG
VDN829258	AG	AG	AC	CC	CC	GG	AG	GG	AG	AA	AC	AA	AG	AG	AG	AC	AG	AG	AC	AC	AG	AG	AG	AC	AG	AG	AG	CC	AC	AG	AG	GG	AA	AA	AC	AG	AG	GG	AG	AG	AG	GG	AG	GG	AC	AG	GG	AG	AG
VDN710414	AG	AA	AA	AC	AC	AG	AG	GG	AA	AG	AC	AA	GG	AA	GG	AA	AA	AA	AA	AA	AA	GG	AA	CC	AA	AA	AA	AC	AC	AA	GG	GG	AA	AA	AA	AA	GG	GG	AG	AG	AG	GG	AG	GG	CC	GG	GG	AA	GG
VDN1131327	AG	AG	AC	CC	CC	GG	AG	GG	AG	GG	CC	AG	AG	AG	AG	AC	AG	AG	AC	AC	AG	AG	AG	AC	AG	AG	AG	AC	AA	AG	AG	AG	AG	AG	AC	AA	AG	GG	AG	AG	AG	GG	AG	GG	AC	AG	GG	AG	GG
VDN1023596	AG	AG	AC	AC	AC	AG	AA	GG	AG	AG	AC	AA	AG	AG	AG	AC	AA	AA	AC	AA	AG	GG	AG	AC	AG	AA	AA	CC	CC	AA	GG	AG	AG	AG	AC	AA	GG	GG	GG	AG	AG	GG	AA	GG	AC	AG	GG	AG	AG
VDN145855	GG	GG	CC	CC	CC	GG	AA	CG	GG	AG	AC	AG	AA	GG	AA	CC	AG	AG	CC	AC	GG	AG	GG	AA	GG	AG	AG	AC	AC	AA	GG	AG	AG	AG	CC	AA	GG	GG	GG	GG	GG	GG	AA	GG	AA	AA	GG	GG	AG
VDN1121188	GG	GG	CC	CC	CC	GG	AG	GG	GG	AA	AC	AA	AA	AG	AA	CC	AG	AG	CC	AC	GG	AG	GG	AA	GG	AG	AG	AC	AC	AA	GG	AG	AG	AG	CC	AA	GG	GG	AG	GG	GG	GG	AG	GG	AC	AG	GG	AG	AG
VDN482035	AA	AA	AA	AA	AC	AG	AG	GG	AA	AG	AC	AA	GG	AA	GG	AA	AA	AA	AA	AA	AA	GG	AA	CC	AA	AA	AA	AC	AC	AA	GG	AG	AG	AG	AC	AA	GG	GG	GG	AA	AA	GG	AA	AG	AC	AG	AG	AG	GG
VDN967682	GG	AG	AC	CC	CC	GG	AA	GG	GG	AG	AC	AA	AG	AG	AG	AC	AA	AA	AC	AA	AG	GG	AG	AC	AG	AA	AA	CC	CC	AA	GG	AG	AG	AG	CC	AA	GG	GG	AG	GG	GG	GG	AG	GG	AA	AA	GG	GG	AG
VDN1002168	AG	AG	AC	AA	CC	AG	AG	GG	AG	GG	CC	GG	AA	AG	AG	AC	AG	AG	AC	AC	AG	AG	AG	AC	AG	GG	GG	CC	AA	GG	AA	GG	AA	AA	AC	AA	AG	GG	AA	GG	GG	GG	GG	GG	AC	AG	GG	AG	GG
VDN143525	GG	GG	CC	CC	CC	GG	AG	GG	GG	AA	AC	AA	AA	AG	AA	CC	AG	AG	CC	AC	GG	AG	GG	AA	GG	AG	AG	AC	AC	AA	GG	AG	AG	AG	CC	AA	GG	GG	AG	GG	GG	GG	AG	GG	AC	AG	GG	AG	AG
VDN972383	GG	AA	AA	CC	CC	GG	AG	CG	AG	AA	AA	AA	GG	AA	GG	AA	AA	AA	AA	AA	AA	GG	AA	CC	AA	AA	AA	AA	AA	AA	GG	GG	AA	AA	AA	AA	GG	GG	AA	GG	GG	GG	GG	GG	CC	GG	GG	AA	GG
VDN836209	AG	AG	AC	AC	CC	AG	AG	GG	AG	GG	CC	GG	AA	GG	AA	CC	GG	GG	CC	CC	GG	AA	GG	AA	GG	GG	GG	CC	AA	GG	AA	AG	AG	AG	CC	AA	AA	GG	AA	GG	GG	GG	GG	GG	AA	AA	GG	GG	GG
VDN664709	GG	GG	CC	CC	AC	AG	AA	CG	GG	AG	AC	AG	AA	GG	AA	CC	AG	AG	CC	AC	GG	AG	GG	AA	GG	AG	AG	CC	AC	AG	AG	AA	GG	GG	CC	AA	GG	AG	AG	GG	GG	AG	AG	AG	AA	AA	AG	GG	AA
VDN960171	GG	GG	CC	CC	AC	AG	AA	CC	GG	GG	CC	GG	AA	GG	AA	CC	GG	GG	CC	CC	GG	AA	GG	AA	GG	GG	GG	AC	AA	AG	AG	AG	AG	AG	CC	AA	GG	AG	AG	GG	GG	AG	AG	AG	AA	AA	AG	GG	AG
VDN829114	AA	AA	AA	AA	CC	GG	GG	GG	AA	GG	CC	GG	AA	AA	GG	AA	AA	AA	AA	AA	AA	GG	AA	CC	AA	GG	GG	CC	AA	GG	AA	GG	AA	AA	AA	AA	GG	GG	AA	GG	GG	GG	GG	GG	CC	GG	GG	AA	GG
VDN1155195	AG	AG	AC	CC	AC	AG	AG	GG	AG	GG	CC	AG	AG	AG	AG	AC	AG	AG	AC	AC	AG	AG	AG	AC	AG	GG	GG	CC	AA	GG	AA	AG	AG	AG	CC	AA	AG	GG	AG	GG	GG	GG	AG	GG	AA	AA	GG	GG	GG
VDN228791	AG	AA	AA	AC	AC	AG	AA	CG	AG	AG	AC	AA	GG	AA	GG	AA	AA	AA	AA	AA	AA	GG	AA	CC	AA	AA	AA	AC	AC	AA	GG	GG	AA	AA	AA	AA	GG	GG	AG	AG	AG	GG	AG	GG	CC	GG	GG	AA	GG
VDN210932	AG	AG	AC	AC	AA	AA	AA	GG	AG	GG	CC	AA	GG	AA	GG	AA	AA	AA	AA	AA	AA	GG	AA	CC	AA	AG	AG	CC	AC	AG	AG	GG	AA	AA	AC	AA	GG	GG	GG	AG	AG	GG	AA	GG	AC	AG	GG	AG	GG
VDN183673	GG	GG	CC	CC	CC	GG	AA	CG	GG	AG	AC	AG	AA	GG	AA	CC	AG	AG	CC	AC	GG	AG	GG	AA	GG	AG	AG	AC	AC	AA	GG	AG	AG	AG	CC	AA	GG	GG	GG	GG	GG	GG	AA	GG	AA	AA	GG	GG	AG
VDN125906	GG	GG	CC	AC	CC	AG	AA	GG	GG	AG	AC	AG	AA	GG	AA	CC	AG	AG	CC	AC	GG	AG	GG	AA	GG	AG	AG	CC	AC	AG	AG	AG	AG	AG	CC	AA	AG	GG	AG	GG	GG	GG	AG	GG	AA	AA	GG	GG	AG
VDN133439	AG	AG	AC	CC	CC	GG	AA	GG	GG	AA	AC	AA	AA	GG	AA	CC	AG	AG	CC	AC	GG	AG	GG	AA	GG	AG	AG	CC	AC	AG	AG	AG	AG	AG	CC	AG	AG	GG	AG	GG	GG	GG	AG	GG	AA	AA	GG	GG	AA
VDN450706	GG	GG	CC	CC	CC	GG	AA	CG	GG	AG	AC	AG	AA	GG	AA	CC	AG	AG	CC	AC	GG	AG	GG	AA	GG	AG	AG	AC	AC	AA	GG	AG	AG	AG	CC	AA	GG	GG	GG	GG	GG	GG	AA	GG	AA	AA	GG	GG	AG
VDN264370	GG	GG	CC	AC	CC	AG	AA	GG	GG	AG	AC	AG	AA	GG	AA	CC	AG	AG	CC	AC	GG	AG	GG	AA	GG	AG	AG	CC	AC	AG	AG	AG	AG	AG	CC	AA	AG	GG	AG	GG	GG	GG	AG	GG	AA	AA	GG	GG	AG
VDN198399	GG	GG	CC	CC	CC	GG	AA	GG	GG	AA	AA	AA	AA	GG	AA	CC	AA	AA	CC	AA	GG	GG	GG	AA	GG	AA	AA	CC	CC	AA	GG	AA	GG	GG	CC	AA	GG	GG	GG	GG	GG	GG	AA	GG	AA	AA	GG	GG	AA
VDN649851	AG	GG	CC	CC	CC	GG	GG	GG	AG	AG	AC	AA	GG	AA	AG	AC	AG	AG	AC	AC	AG	AG	AG	AC	AG	AG	AG	CC	AC	AG	AG	GG	AA	AA	AA	AA	GG	GG	AG	AG	AG	GG	AG	GG	CC	GG	GG	AA	GG
VDN845741	GG	GG	CC	AA	AC	AG	AG	GG	GG	GG	CC	AG	AA	AG	AG	AC	AG	AG	AC	AC	AG	AG	AG	AC	AG	GG	GG	CC	AA	GG	AA	GG	AA	AA	AC	AA	AG	GG	AG	GG	GG	GG	AG	GG	AA	AA	GG	GG	GG
VDN712513	AG	AG	AC	AC	CC	AG	AA	GG	GG	AG	CC	AG	AA	GG	AA	CC	GG	GG	CC	CC	GG	AA	GG	AA	GG	GG	GG	CC	AA	GG	AA	GG	AA	AA	CC	AG	AA	GG	AA	GG	GG	GG	GG	GG	AA	AA	GG	GG	AG
VDN733683	GG	GG	CC	CC	CC	GG	AA	GG	GG	AG	AC	AA	AG	AG	AG	AC	AA	AA	AC	AA	AG	GG	AG	AC	AG	AA	AA	AC	AC	AA	GG	AG	AG	AG	CC	AA	GG	GG	GG	AG	AG	GG	AA	GG	AA	AA	AG	GG	AG
VDN104494	AG	GG	CC	CC	CC	GG	AG	GG	GG	AG	AC	AA	AG	AG	AA	CC	AG	AG	CC	AC	GG	AG	GG	AA	GG	AG	AG	CC	AC	AG	AG	AG	AG	AG	AC	AA	GG	GG	AG	GG	GG	GG	AG	GG	AC	AG	GG	AG	AG
VDN338387	AG	AG	AC	AC	AC	AG	AA	GG	AG	GG	CC	AA	AG	AG	AG	AC	AG	AG	AC	AC	AG	AG	AG	AC	AG	AG	AG	CC	AC	AG	AG	GG	AA	AA	AA	AA	GG	GG	AG	AG	AG	GG	AG	GG	CC	GG	GG	AA	GG
VDN594056	AA	AA	AA	CC	CC	GG	AG	GG	AG	AG	CC	AG	AA	GG	AA	CC	GG	GG	CC	CC	GG	AA	GG	AA	GG	GG	GG	CC	AA	GG	AA	AG	AG	AG	CC	AG	AA	GG	AA	GG	GG	GG	GG	GG	AA	AA	GG	GG	AG
VDN776404	GG	GG	CC	CC	CC	GG	AA	GG	GG	AG	AC	AA	AG	AG	AG	AC	AA	AA	AC	AA	AG	GG	AG	AC	AG	AA	AA	AC	AC	AA	GG	AG	AG	AG	AC	AA	GG	GG	GG	AG	AG	GG	AA	GG	AC	AG	GG	AG	AG
VDN688163	GG	GG	CC	CC	CC	GG	AA	GG	GG	AA	AA	AA	AA	GG	AA	CC	AA	AA	CC	AA	GG	GG	GG	AA	GG	AA	AA	CC	CC	AA	GG	AA	GG	GG	CC	AA	GG	GG	GG	GG	GG	GG	AA	GG	AA	AA	GG	GG	AA
VDN145395	AG	AG	AC	CC	AC	AG	AA	GG	GG	AG	CC	AA	AG	AG	AG	AC	AG	AG	AC	AC	AG	AG	AG	AC	AG	GG	GG	CC	AA	GG	AA	GG	AA	AA	CC	AG	AG	GG	AG	GG	GG	GG	AG	GG	AA	AA	GG	GG	AG
VDN1035997	GG	GG	CC	AC	AC	AA	AA	CG	GG	GG	CC	GG	AA	GG	AA	CC	GG	GG	CC	CC	GG	AA	GG	AA	GG	GG	GG	CC	AA	GG	AA	AG	AG	AG	CC	AA	AG	AG	AA	GG	GG	AG	GG	AG	AA	AA	AG	GG	AG
VDN443174	AG	AA	AA	CC	CC	GG	GG	GG	AA	AG	AC	AG	AG	AG	AG	AC	AG	AG	AC	AC	AG	AG	AG	AC	AG	AG	AG	AC	AA	AG	AG	AG	AG	AG	AC	AA	AG	GG	AA	GG	GG	GG	GG	GG	AC	AG	GG	AG	GG
VDN1155142	AG	AG	AC	AA	AC	AA	AA	GG	AG	GG	CC	AG	AG	AG	AG	AC	AG	AG	AC	AC	AG	AG	AG	AC	AG	AG	AG	CC	AC	AG	AG	GG	AA	AA	AC	AA	AG	GG	AG	AG	AG	GG	AG	GG	AC	AG	GG	AG	GG
VDN99730	GG	AG	AC	AC	AC	GG	GG	GG	AG	AG	AC	AA	AG	AA	GG	AA	AA	AA	AA	AA	AA	GG	AA	CC	AA	AG	AG	AC	AA	AG	AG	GG	AA	AA	AA	AA	GG	GG	AG	GG	GG	GG	AG	GG	AC	AG	GG	AG	GG
VDN1181448	AG	AG	AC	CC	AC	AG	AG	CG	AG	GG	CC	GG	AA	GG	AA	CC	GG	GG	CC	CC	GG	AA	GG	AA	GG	GG	GG	CC	AA	GG	AA	AA	GG	GG	CC	AA	AG	AG	AA	GG	GG	AG	GG	AG	AA	AA	AG	GG	AG
VDN73034	GG	GG	CC	CC	AC	AG	AA	CG	GG	AG	AC	AG	AA	GG	AA	CC	AG	AG	CC	AC	GG	AG	GG	AA	GG	AG	AG	CC	AC	AG	AG	AA	GG	GG	CC	AA	GG	AG	AG	GG	GG	AG	AG	AG	AA	AA	AG	GG	AA
VDN216141	AG	AG	AC	AC	AA	AA	AA	CG	AG	GG	CC	AG	AG	AG	AG	AC	AG	AG	AC	AC	AG	AG	AG	AC	AG	AG	AG	CC	AC	AG	AG	AG	AG	AG	AC	AA	GG	AG	AG	AG	AG	AG	AG	AG	AC	AG	AG	AG	AG
VDN267398	AG	AG	AC	AC	CC	GG	GG	GG	AG	AA	AC	AA	AG	AA	AG	AC	AG	AG	AC	AC	AG	AG	AG	AC	AG	AG	AG	AA	AA	AA	GG	AG	AG	AG	CC	AA	GG	GG	AG	AG	AG	GG	AG	AA	AC	AG	AG	AG	GG
VDN53502	GG	AG	AC	CC	CC	GG	AG	CG	AG	AG	AC	AG	AG	AG	AG	AC	AG	AG	AC	AC	AG	AG	AG	AC	AG	AG	AG	AA	AA	AA	GG	GG	AA	AA	AC	AA	GG	GG	AG	GG	GG	GG	AG	GG	AC	AG	GG	AG	GG
VDN948603	AG	AA	AA	CC	CC	GG	GG	GG	AA	AG	AC	AG	AG	AG	AG	AC	AG	AG	AC	AC	AG	AG	AG	AC	AG	AG	AG	AC	AA	AG	AG	AG	AG	AG	AC	AA	AG	GG	AA	GG	GG	GG	GG	GG	AC	AG	GG	AG	GG
VDN322333	GG	GG	CC	CC	CC	GG	AA	CG	GG	AG	AC	AG	AA	GG	AA	CC	AG	AG	CC	AC	GG	AG	GG	AA	GG	AG	AG	AC	AC	AA	GG	AG	AG	AG	CC	AA	GG	GG	GG	GG	GG	GG	AA	GG	AA	AA	GG	GG	AG
VDN1135069	AG	AA	AA	AA	AC	AG	AG	GG	AA	AG	AC	AA	GG	AA	GG	AA	AA	AA	AA	AA	AA	GG	AA	CC	AA	AA	AA	AC	AC	AA	GG	AG	AG	AG	AC	AA	GG	GG	AG	AG	AG	GG	AG	AA	AC	AG	AG	AG	GG
VDN803967	AG	AG	AC	AC	AC	AG	AA	CG	AG	GG	CC	AG	AG	AG	AG	AC	AG	AG	AC	AC	AG	AG	AG	AC	AG	AG	AG	AC	AC	AA	GG	GG	AA	AA	AC	AA	GG	GG	GG	AG	AG	GG	AA	GG	AC	AG	GG	AG	GG
VDN477713	AA	AA	AA	AA	AC	AG	AG	GG	AA	GG	CC	AG	AG	AA	GG	AA	AA	AA	AA	AA	AA	GG	AA	CC	AA	AG	AG	CC	AC	AG	AG	GG	AA	AA	AA	AA	GG	GG	AG	AG	AG	GG	AG	GG	CC	GG	GG	AA	GG
VDN445103	GG	GG	CC	CC	AC	AG	AA	CG	GG	AG	AC	AG	AA	GG	AA	CC	AG	AG	CC	AC	GG	AG	GG	AA	GG	AG	AG	CC	AC	AG	AG	AA	GG	GG	CC	AA	GG	AG	AG	GG	GG	AG	AG	AG	AA	AA	AG	GG	AA
VDN548396	AG	AG	AC	CC	CC	GG	AA	GG	GG	AA	AC	AA	AA	GG	AA	CC	AG	AG	CC	AC	GG	AG	GG	AA	GG	AG	AG	CC	AC	AG	AG	AG	AG	AG	CC	AG	AG	GG	AG	GG	GG	GG	AG	GG	AA	AA	GG	GG	AA
VDN1024843	AG	AG	AC	AC	AA	AA	AA	CG	AG	GG	CC	AG	AG	AG	AG	AC	AG	AG	AC	AC	AG	AG	AG	AC	AG	AG	AG	CC	AC	AG	AG	AG	AG	AG	AC	AA	GG	AG	AG	AG	AG	AG	AG	AG	AC	AG	AG	AG	AG
VDN303747	AG	AG	AC	CC	CC	GG	AA	GG	GG	AG	CC	AA	AG	AG	AG	AC	AG	AG	AC	AC	AG	AG	AG	AC	AG	AG	AG	AC	AA	AG	AG	GG	AA	AA	CC	AG	AG	GG	AG	AG	AG	GG	AG	GG	AA	AA	AG	GG	AG
VDN2770	AG	AG	AC	AC	AC	AG	AA	CG	AG	GG	CC	AG	AG	AG	AG	AC	AG	AG	AC	AC	AG	AG	AG	AC	AG	AG	AG	AC	AC	AA	GG	GG	AA	AA	AC	AA	GG	GG	GG	AG	AG	GG	AA	GG	AC	AG	GG	AG	GG
VDN1236632	GG	GG	CC	CC	CC	GG	AA	GG	GG	GG	CC	AA	GG	AA	GG	AA	AA	AA	AA	AA	AA	GG	AA	CC	AA	AA	AA	AA	AA	AA	GG	GG	AA	AA	AA	AA	GG	GG	GG	AA	AA	GG	AA	GG	CC	GG	GG	AA	GG
VDN27889	GG	AG	AC	AC	CC	AG	AG	GG	AG	AG	AC	AG	AG	AG	AG	AC	AG	AG	AC	AC	AG	AG	AG	AC	AG	AG	AG	AC	AA	AG	AG	GG	AA	AA	AC	AA	AG	GG	AA	GG	GG	GG	GG	GG	AC	AG	GG	AG	GG
VDN709418	AA	AA	AA	AA	AA	AA	AA	GG	AA	GG	CC	AA	GG	AA	GG	AA	AA	AA	AA	AA	AA	GG	AA	CC	AA	AA	AA	CC	CC	AA	GG	GG	AA	AA	AA	AA	GG	GG	GG	AA	AA	GG	AA	GG	CC	GG	GG	AA	GG
VDN198250	AA	AA	AA	AC	AC	AG	AA	GG	AA	GG	CC	AA	AG	AA	GG	AA	AA	AA	AA	AA	AA	GG	AA	CC	AA	AG	AG	CC	AC	AG	AG	GG	AA	AA	AA	AA	GG	GG	AG	AG	AG	GG	AG	GG	CC	GG	GG	AA	GG
VDN145006	AG	AG	AC	CC	CC	GG	AG	CG	AG	GG	CC	GG	AA	GG	AA	CC	GG	GG	CC	CC	GG	AA	GG	AA	GG	GG	GG	AC	AA	AG	AG	AG	AG	AG	CC	AA	AG	GG	AG	GG	GG	GG	AG	GG	AA	AA	GG	GG	GG
VDN585192	GG	GG	CC	AC	CC	AG	AA	GG	GG	AG	AC	AG	AA	GG	AA	CC	AG	AG	CC	AC	GG	AG	GG	AA	GG	AG	AG	CC	AC	AG	AG	AG	AG	AG	CC	AA	AG	GG	AG	GG	GG	GG	AG	GG	AA	AA	GG	GG	AG
VDN498063	GG	GG	CC	CC	CC	GG	AG	GG	AG	AA	AA	AA	AG	AG	AG	AC	AA	AA	AC	AA	AG	GG	AG	AC	AG	AA	AA	CC	CC	AA	GG	AG	AG	AG	AC	AA	GG	GG	GG	AG	AG	GG	AA	GG	AC	AG	GG	AG	AG
VDN528235	AG	AG	AC	AA	AA	AG	AG	GG	AG	GG	CC	AA	AG	AA	GG	AA	AA	AA	AA	AA	AA	GG	AA	CC	AA	AG	AG	CC	AC	AG	AG	GG	AA	AA	AA	AA	GG	GG	GG	AG	AG	GG	AA	GG	AC	AG	GG	AG	GG
VDN841138	GG	GG	CC	CC	CC	GG	AA	GG	GG	AG	AC	AG	AA	GG	AA	CC	AG	AG	CC	AC	GG	AG	GG	AA	GG	AG	AG	CC	AC	AG	AG	AG	AG	AG	CC	AA	GG	GG	GG	GG	GG	GG	AA	GG	AA	AA	GG	GG	AA
VDN681046	AG	AG	AC	AA	AA	AA	AG	CG	AG	AG	AC	AA	AG	AA	AG	AC	AG	AG	AC	AC	AG	AG	AG	AC	AG	AG	AG	CC	AC	AG	AG	AG	AG	AA	AC	AG	AG	GG	AG	AG	AG	GG	AG	GG	AC	AG	GG	AG	AG
VDN101659	AG	AA	AA	AC	AC	AG	AG	GG	AA	AG	AC	AA	GG	AA	GG	AA	AA	AA	AA	AA	AA	GG	AA	CC	AA	AA	AA	AC	AC	AA	GG	GG	AA	AA	AA	AA	GG	GG	AG	AG	AG	GG	AG	GG	CC	GG	GG	AA	GG
VDN1029687	AG	AG	AC	AC	AA	AA	AA	CG	AG	GG	CC	AG	AG	AG	AG	AC	AG	AG	AC	AC	AG	AG	AG	AC	AG	AG	AG	CC	AC	AG	AG	AG	AG	AG	AC	AA	GG	AG	AG	AG	AG	AG	AG	AG	AC	AG	AG	AG	AG
VDN828217	AG	AG	AC	CC	CC	GG	AG	CG	AG	GG	CC	GG	AA	GG	AA	CC	GG	GG	CC	CC	GG	AA	GG	AA	GG	GG	GG	AC	AA	AG	AG	AG	AG	AG	CC	AA	AG	GG	AG	GG	GG	GG	AG	GG	AA	AA	GG	GG	GG
VDN92731	AA	AA	AA	AA	AA	AA	AA	GG	AA	GG	CC	AA	GG	AA	GG	AA	AA	AA	AA	AA	AA	GG	AA	CC	AA	AA	AA	CC	CC	AA	GG	GG	AA	AA	AA	AA	GG	GG	GG	AA	AA	GG	AA	GG	CC	GG	GG	AA	GG
VDN423007	AG	AG	AC	AC	CC	GG	AG	CG	AG	GG	CC	GG	AA	AG	AG	AC	AG	AG	AC	AC	AG	AG	AG	AC	AG	GG	GG	AC	AA	AG	AG	GG	AA	AA	AC	AA	GG	GG	AG	GG	GG	GG	AG	GG	AC	AG	GG	AG	GG
VDN1113030	AG	AG	AC	AC	AC	AG	AG	GG	AG	AG	CC	AA	AG	AA	AG	AC	AG	AG	AC	AC	AG	AG	AG	AC	AG	AG	AG	AC	AC	AA	GG	GG	AA	AA	AC	AA	GG	GG	AG	AG	AG	GG	AG	GG	CC	GG	GG	AA	GG
VDN917851	AA	AA	AA	AA	AC	AG	AG	GG	AA	GG	CC	AG	AG	AA	GG	AA	AA	AA	AA	AA	AA	GG	AA	CC	AA	AG	AG	CC	AC	AG	AG	GG	AA	AA	AA	AA	GG	GG	AG	AG	AG	GG	AG	GG	CC	GG	GG	AA	GG
VDN1198332	AA	AA	AA	AC	CC	GG	GG	GG	AG	AG	CC	AG	AA	GG	AA	CC	GG	GG	CC	CC	GG	AA	GG	AA	GG	GG	GG	CC	AA	GG	AA	AG	AG	AG	AC	AA	AG	GG	AA	GG	GG	GG	GG	GG	AC	AG	GG	AG	GG
VDN323413	AG	AA	AA	CC	CC	GG	GG	GG	AA	AG	AC	AG	AG	AG	AG	AC	AG	AG	AC	AC	AG	AG	AG	AC	AG	AG	AG	AC	AA	AG	AG	AG	AG	AG	AC	AA	AG	GG	AA	GG	GG	GG	GG	GG	AC	AG	GG	AG	GG
VDN269973	AG	AA	AA	AC	AC	AG	AG	GG	AA	AG	AC	AA	GG	AA	GG	AA	AA	AA	AA	AA	AA	GG	AA	CC	AA	AA	AA	AC	AC	AA	GG	GG	AA	AA	AA	AA	GG	GG	AG	AG	AG	GG	AG	GG	CC	GG	GG	AA	GG
VDN702181	AG	AA	AA	AC	AC	AG	AG	GG	AA	GG	CC	AG	AG	AG	AG	AC	AG	AG	AC	AC	AG	AG	AG	AC	AG	AG	AG	CC	AC	AG	AG	AG	AG	AG	AC	AA	AG	GG	AA	GG	GG	GG	GG	GG	AC	AG	GG	AG	GG
VDN1067070	AG	AG	AC	CC	AC	AG	AG	CG	AG	GG	CC	GG	AA	GG	AA	CC	GG	GG	CC	CC	GG	AA	GG	AA	GG	GG	GG	CC	AA	GG	AA	AA	GG	GG	CC	AA	AG	AG	AA	GG	GG	AG	GG	AG	AA	AA	AG	GG	AG
VDN212792	AG	GG	CC	CC	CC	GG	AG	GG	GG	AG	AC	AA	AG	AG	AA	CC	AG	AG	CC	AC	GG	AG	GG	AA	GG	AG	AG	CC	AC	AG	AG	AG	AG	AG	AC	AA	GG	GG	AG	GG	GG	GG	AG	GG	AC	AG	GG	AG	AG
VDN227749	GG	GG	CC	AC	CC	AG	AA	GG	GG	AG	AC	AG	AA	GG	AA	CC	AG	AG	CC	AC	GG	AG	GG	AA	GG	AG	AG	CC	AC	AG	AG	AG	AG	AG	CC	AA	AG	GG	AG	GG	GG	GG	AG	GG	AA	AA	GG	GG	AG
VDN673223	AG	AG	AC	AC	AC	AG	AG	GG	AG	GG	CC	AG	AG	AA	GG	AA	AA	AA	AA	AA	AA	GG	AA	CC	AA	GG	GG	CC	AA	GG	AA	GG	AA	AA	AC	AA	GG	GG	AG	GG	GG	GG	AG	GG	AC	AG	GG	AG	GG
VDN865949	GG	GG	CC	CC	CC	GG	AA	CG	GG	AG	AC	AG	AA	GG	AA	CC	AG	AG	CC	AC	GG	AG	GG	AA	GG	AG	AG	AC	AC	AA	GG	AG	AG	AG	CC	AA	GG	GG	GG	GG	GG	GG	AA	GG	AA	AA	GG	GG	AG
VDN520538	AG	AG	AC	AC	AA	AA	AA	CG	AG	GG	CC	AG	AG	AG	AG	AC	AG	AG	AC	AC	AG	AG	AG	AC	AG	AG	AG	CC	AC	AG	AG	AG	AG	AG	AC	AA	GG	AG	AG	AG	AG	AG	AG	AG	AC	AG	AG	AG	AG
VDN468826	GG	AG	AC	CC	AC	AG	AA	CG	GG	AG	AC	AA	GG	AA	GG	AA	AA	AA	AA	AA	AA	GG	AA	CC	AA	AG	AG	AC	AA	AG	AG	GG	AA	AA	AC	AA	GG	GG	AG	GG	GG	GG	AG	GG	AC	AG	GG	AG	GG
VDN850370	AA	AA	AA	AC	AC	AG	AA	GG	AG	AG	CC	AA	AG	AG	AG	AC	AG	AG	AC	AC	AG	AG	AG	AC	AG	AG	AG	CC	AC	AG	AG	GG	AA	AA	AC	AG	AG	GG	AG	AG	AG	GG	AG	GG	AC	AG	GG	AG	AG
VDN61317	AG	AG	AC	AC	AA	AA	AA	CG	GG	GG	CC	AG	AG	AG	AG	AC	AG	AG	AC	AC	AG	AG	AG	AC	AG	GG	GG	CC	AA	GG	AA	AG	AG	AG	CC	AA	GG	AG	AG	GG	GG	AG	AG	AG	AA	AA	AG	GG	AG
VDN964375	AA	AA	AA	AC	CC	GG	AG	GG	AG	AG	CC	AG	AA	AG	AG	AC	AG	AG	AC	AC	AG	AG	AG	AC	AG	GG	GG	CC	AA	GG	AA	GG	AA	AA	AC	AG	AG	GG	AA	GG	GG	GG	GG	GG	AC	AG	GG	AG	AG
VDN1000344	AG	AG	AC	AC	AC	AG	AA	GG	AG	AG	AC	AA	AG	AG	AG	AC	AA	AA	AC	AA	AG	GG	AG	AC	AG	AA	AA	CC	CC	AA	GG	AG	AG	AG	AC	AA	GG	GG	GG	AG	AG	GG	AA	GG	AC	AG	GG	AG	AG
VDN73179	AG	AG	AC	AC	AC	AG	AA	GG	AG	AG	AC	AA	AG	AG	AG	AC	AA	AA	AC	AA	AG	GG	AG	AC	AG	AA	AA	CC	CC	AA	GG	AG	AG	AG	AC	AA	GG	GG	GG	AG	AG	GG	AA	GG	AC	AG	GG	AG	AG
VDN652441	AG	AG	AC	AC	AC	AG	AG	CG	AG	GG	CC	GG	AA	AG	AG	AC	AG	AG	AC	AC	AG	AG	AG	AC	AG	GG	GG	AC	AA	AG	AG	GG	AA	AA	AC	AA	GG	GG	AG	GG	GG	GG	AG	GG	AC	AG	GG	AG	GG
VDN757120	AG	AG	AC	AC	AC	AG	AA	GG	AG	GG	CC	AA	GG	AA	GG	AA	AA	AA	AA	AA	AA	GG	AA	CC	AA	AA	AA	AC	AC	AA	GG	GG	AA	AA	AA	AA	GG	GG	GG	AA	AA	GG	AA	GG	CC	GG	GG	AA	GG
VDN1151134	GG	GG	CC	AA	AC	AG	AG	GG	GG	GG	CC	AG	AA	AG	AG	AC	AG	AG	AC	AC	AG	AG	AG	AC	AG	GG	GG	CC	AA	GG	AA	GG	AA	AA	AC	AA	AG	GG	AG	GG	GG	GG	AG	GG	AA	AA	GG	GG	GG
VDN171633	AA	AA	AA	AC	CC	GG	GG	GG	AA	GG	CC	GG	AA	AG	AG	AC	AG	AG	AC	AC	AG	AG	AG	AC	AG	GG	GG	CC	AA	GG	AA	AG	AG	AG	AC	AA	AG	GG	AA	GG	GG	GG	GG	GG	AC	AG	GG	AG	GG
VDN702125	GG	AG	AC	AC	AC	AG	AG	GG	AA	AG	AC	AA	GG	AA	GG	AA	AA	AA	AA	AA	AA	GG	AA	CC	AA	AA	AA	CC	CC	AA	GG	GG	AA	AA	AA	AA	GG	GG	AG	AG	AG	GG	AG	GG	CC	GG	GG	AA	GG
VDN554647	GG	GG	CC	CC	AC	AG	AA	CC	GG	GG	CC	GG	AA	GG	AA	CC	GG	GG	CC	CC	GG	AA	GG	AA	GG	GG	GG	AC	AA	AG	AG	AG	AG	AG	CC	AA	GG	AG	AG	GG	GG	AG	AG	AG	AA	AA	AG	GG	AG
VDN456065	AA	AG	AC	CC	CC	GG	AG	GG	GG	AG	CC	AG	AA	GG	AA	CC	GG	GG	CC	CC	GG	AA	GG	AA	GG	GG	GG	CC	AA	GG	AA	AG	AG	AG	CC	AG	AG	GG	AG	AG	AG	GG	AG	GG	AC	AG	GG	AG	AG
VDN218988	GG	AG	AC	CC	CC	GG	AA	CG	GG	AA	AA	AA	AG	AG	AG	AC	AA	AA	AC	AA	AG	GG	AG	AC	AG	AA	AA	AC	AC	AA	GG	AG	AG	AG	AC	AA	GG	GG	AG	GG	GG	GG	AG	GG	AC	AG	GG	AG	AG
VDN545811	GG	GG	CC	AA	AC	AG	AG	GG	GG	GG	CC	AG	AA	AG	AG	AC	AG	AG	AC	AC	AG	AG	AG	AC	AG	GG	GG	CC	AA	GG	AA	GG	AA	AA	AC	AA	AG	GG	AG	GG	GG	GG	AG	GG	AA	AA	GG	GG	GG
VDN863176	GG	GG	CC	CC	CC	GG	AA	CG	GG	AG	AC	AG	AA	GG	AA	CC	AG	AG	CC	AC	GG	AG	GG	AA	GG	AG	AG	AC	AC	AA	GG	AG	AG	AG	CC	AA	GG	GG	GG	GG	GG	GG	AA	GG	AA	AA	GG	GG	AG
VDN1159370	GG	AG	AC	CC	CC	GG	AG	GG	AG	AA	AA	AA	AG	AG	AG	AC	AA	AA	AC	AA	AG	GG	AG	AC	AG	AA	AA	AC	AC	AA	GG	AG	AG	AG	AC	AA	GG	GG	AG	GG	GG	GG	AG	GG	AC	AG	GG	AG	AG
VDN993539	AG	AG	AC	AC	AC	AG	AG	CG	AG	GG	CC	GG	AA	AG	AG	AC	AG	AG	AC	AC	AG	AG	AG	AC	AG	GG	GG	CC	AA	GG	AA	AG	AG	AG	AC	AA	GG	AG	AA	GG	GG	AG	GG	AG	AC	AG	AG	AG	AG
VDN1079111	AG	AG	AC	AC	AA	AA	AA	CG	AG	GG	CC	AG	AG	AG	AG	AC	AG	AG	AC	AC	AG	AG	AG	AC	AG	AG	AG	CC	AC	AG	AG	AG	AG	AG	AC	AA	GG	AG	AG	AG	AG	AG	AG	AG	AC	AG	AG	AG	AG
VDN637195	GG	AG	AC	CC	AC	AG	AG	CG	AG	AG	AC	AG	AG	AG	AG	AC	AG	AG	AC	AC	AG	AG	AG	AC	AG	AG	AG	AC	AA	AG	AG	AG	AG	AG	AC	AA	GG	AG	AA	GG	GG	AG	GG	AA	AC	AG	AG	AG	AG
VDN768512	GG	GG	CC	CC	CC	GG	AG	GG	AG	AA	AA	AA	AG	AG	AG	AC	AA	AA	AC	AA	AG	GG	AG	AC	AG	AA	AA	CC	CC	AA	GG	AG	AG	AG	AC	AA	GG	GG	GG	AG	AG	GG	AA	GG	AC	AG	GG	AG	AG
VDN1026306	AG	AG	AC	AA	AC	AA	AA	GG	AG	GG	CC	AG	AG	AG	AG	AC	AG	AG	AC	AC	AG	AG	AG	AC	AG	AG	AG	CC	AC	AG	AG	GG	AA	AA	AC	AA	AG	GG	AG	AG	AG	GG	AG	GG	AC	AG	GG	AG	GG
VDN989466	AG	AG	AC	AA	AC	AA	AA	GG	AG	GG	CC	AG	AG	AG	AG	AC	AG	AG	AC	AC	AG	AG	AG	AC	AG	AG	AG	CC	AC	AG	AG	GG	AA	AA	AC	AA	AG	GG	AG	AG	AG	GG	AG	GG	AC	AG	GG	AG	GG
VDN582334	GG	AG	AC	CC	CC	GG	AG	GG	AG	AA	AA	AA	AG	AG	AG	AC	AA	AA	AC	AA	AG	GG	AG	AC	AG	AA	AA	AC	AC	AA	GG	AG	AG	AG	AC	AA	GG	GG	AG	GG	GG	GG	AG	GG	AC	AG	GG	AG	AG
VDN1083579	AG	AG	AC	AC	AC	AG	AA	CG	AG	GG	CC	AG	AG	AG	AG	AC	AG	AG	AC	AC	AG	AG	AG	AC	AG	AG	AG	AC	AC	AA	GG	GG	AA	AA	AC	AA	GG	GG	GG	AG	AG	GG	AA	GG	AC	AG	GG	AG	GG
VDN659400	GG	GG	CC	CC	CC	GG	AA	CG	GG	AG	AC	AG	AA	GG	AA	CC	AG	AG	CC	AC	GG	AG	GG	AA	GG	AG	AG	AC	AC	AA	GG	AG	AG	AG	CC	AA	GG	GG	GG	GG	GG	GG	AA	GG	AA	AA	GG	GG	AG
VDN754876	AG	AA	AA	AC	AC	AG	AG	GG	AA	AG	AC	AA	GG	AA	GG	AA	AA	AA	AA	AA	AA	GG	AA	CC	AA	AA	AA	AC	AC	AA	GG	GG	AA	AA	AA	AA	GG	GG	AG	AG	AG	GG	AG	GG	CC	GG	GG	AA	GG
VDN313950	AA	AA	AA	AA	AA	AA	AA	GG	AA	GG	CC	AA	GG	AA	GG	AA	AA	AA	AA	AA	AA	GG	AA	CC	AA	AA	AA	CC	CC	AA	GG	GG	AA	AA	AA	AA	GG	GG	GG	AA	AA	GG	AA	GG	CC	GG	GG	AA	GG
VDN970926	GG	AG	AC	CC	CC	GG	AG	GG	AG	AA	AA	AA	AG	AG	AG	AC	AA	AA	AC	AA	AG	GG	AG	AC	AG	AA	AA	AC	AC	AA	GG	AG	AG	AG	AC	AA	GG	GG	AG	GG	GG	GG	AG	GG	AC	AG	GG	AG	AG
VDN219820	AA	AA	AA	AC	CC	GG	AG	GG	AG	AG	CC	AG	AA	AG	AG	AC	AG	AG	AC	AC	AG	AG	AG	AC	AG	GG	GG	CC	AA	GG	AA	GG	AA	AA	AC	AG	AG	GG	AA	GG	GG	GG	GG	GG	AC	AG	GG	AG	AG
VDN949739	GG	AG	AC	AC	CC	AG	AG	GG	AG	AG	AC	AG	AG	AG	AG	AC	AG	AG	AC	AC	AG	AG	AG	AC	AG	AG	AG	AC	AA	AG	AG	GG	AA	AA	AC	AA	AG	GG	AA	GG	GG	GG	GG	GG	AC	AG	GG	AG	GG
VDN1148158	GG	GG	CC	CC	AC	AG	AA	CG	GG	AG	AC	AG	AA	GG	AA	CC	AG	AG	CC	AC	GG	AG	GG	AA	GG	AG	AG	CC	AC	AG	AG	AA	GG	GG	CC	AA	GG	AG	AG	GG	GG	AG	AG	AG	AA	AA	AG	GG	AA
VDN668863	AA	AA	AA	AC	AC	AG	AG	GG	AA	GG	CC	AG	AG	AG	AG	AC	AG	AG	AC	AC	AG	AG	AG	AC	AG	AG	AG	CC	AC	AG	AG	AG	AG	AG	AC	AA	AG	GG	AG	AG	AG	GG	AG	GG	AC	AG	GG	AG	GG
VDN1218793	GG	GG	CC	CC	CC	GG	AG	GG	AG	AA	AA	AA	AG	AG	AG	AC	AA	AA	AC	AA	AG	GG	AG	AC	AG	AA	AA	CC	CC	AA	GG	AG	AG	AG	AC	AA	GG	GG	GG	AG	AG	GG	AA	GG	AC	AG	GG	AG	AG
VDN5055	AG	AA	AA	AA	AA	AA	AA	GG	AA	GG	CC	AA	GG	AA	GG	AA	AA	AA	AA	AA	AA	GG	AA	CC	AA	AA	AA	CC	CC	AA	GG	GG	AA	AA	AA	AA	GG	GG	AG	AG	AG	GG	AG	GG	CC	GG	GG	AA	GG
VDN768634	AG	AG	AC	AC	CC	GG	GG	GG	AG	AG	CC	AG	AA	AA	AG	AC	AG	AG	AC	AC	AG	AG	AG	AC	AG	GG	GG	AC	AA	AG	AG	GG	AA	AA	AC	AA	GG	GG	AA	GG	GG	GG	GG	GG	CC	GG	GG	AA	GG
VDN556514	GG	AG	AC	CC	CC	GG	AG	GG	AG	AG	AC	AA	AG	AG	AG	AC	AG	AG	AC	AC	AG	AG	AG	AC	AG	AG	AG	AC	AA	AG	AG	GG	AA	AA	AA	AA	GG	GG	AA	GG	GG	GG	GG	GG	CC	GG	GG	AA	GG
VDN394782	GG	GG	CC	CC	CC	GG	AA	CG	GG	AG	AC	AG	AA	GG	AA	CC	AG	AG	CC	AC	GG	AG	GG	AA	GG	AG	AG	AC	AC	AA	GG	AG	AG	AG	CC	AA	GG	GG	GG	GG	GG	GG	AA	GG	AA	AA	GG	GG	AG
VDN765653	GG	GG	CC	AC	CC	AG	AA	CG	GG	GG	CC	GG	AA	GG	AA	CC	GG	GG	CC	CC	GG	AA	GG	AA	GG	GG	GG	AC	AA	AG	AG	GG	AA	AA	CC	AA	AG	GG	AG	GG	GG	GG	AG	GG	AA	AA	GG	GG	GG
VDN995717	GG	AG	AC	AC	AC	GG	GG	GG	AG	AG	AC	AA	AG	AA	GG	AA	AA	AA	AA	AA	AA	GG	AA	CC	AA	AG	AG	AC	AA	AG	AG	GG	AA	AA	AA	AA	GG	GG	AG	GG	GG	GG	AG	GG	AC	AG	GG	AG	GG
VDN15743	AG	AG	AC	AC	AC	AG	AA	GG	AG	AG	AC	AA	AG	AG	AG	AC	AA	AA	AC	AA	AG	GG	AG	AC	AG	AA	AA	CC	CC	AA	GG	AG	AG	AG	AC	AA	GG	GG	GG	AG	AG	GG	AA	GG	AC	AG	GG	AG	AG
VDN458360	AG	AG	AC	AC	AC	AG	AA	GG	AG	AG	AC	AA	AG	AG	AG	AC	AA	AA	AC	AA	AG	GG	AG	AC	AG	AA	AA	CC	CC	AA	GG	AG	AG	AG	AC	AA	GG	GG	GG	AG	AG	GG	AA	GG	AC	AG	GG	AG	AG
VDN1123996	GG	GG	CC	CC	CC	GG	AA	GG	GG	AG	AC	AA	AG	AG	AG	AC	AA	AA	AC	AA	AG	GG	AG	AC	AG	AA	AA	AC	AC	AA	GG	AG	AG	AG	AC	AA	GG	GG	GG	AG	AG	GG	AA	GG	AC	AG	GG	AG	AG
VDN305545	GG	AG	AC	CC	CC	GG	AG	GG	AG	AG	AC	AA	GG	AA	GG	AA	AA	AA	AA	AA	AA	GG	AA	CC	AA	AA	AA	AA	AA	AA	GG	GG	AA	AA	AA	AA	GG	GG	AG	AG	AG	GG	AG	GG	CC	GG	GG	AA	GG
VDN15862	GG	GG	CC	CC	AC	AG	AG	CC	GG	AG	CC	AG	AA	GG	AA	CC	GG	GG	CC	CC	GG	AA	GG	AA	GG	GG	AG	CC	AC	AG	AG	AG	AG	AG	CC	AA	GG	AG	AG	GG	GG	AG	AG	AG	AA	AA	AG	GG	AG
VDN859477	AG	AG	AC	CC	CC	GG	AA	GG	GG	AA	AA	AA	AA	GG	AA	CC	AA	AA	CC	AA	GG	GG	GG	AA	GG	AA	AA	CC	CC	AA	GG	AA	GG	GG	CC	AA	GG	GG	GG	GG	GG	GG	AA	GG	AA	AA	GG	GG	AA
VDN342576	AG	AG	AC	AC	CC	AG	AG	GG	AG	GG	CC	GG	AA	GG	AA	CC	GG	GG	CC	CC	GG	AA	GG	AA	GG	GG	GG	CC	AA	GG	AA	AG	AG	AG	CC	AA	AA	GG	AA	GG	GG	GG	GG	GG	AA	AA	GG	GG	GG
VDN24193	GG	GG	CC	AC	CC	AG	AA	CG	GG	GG	CC	GG	AA	GG	AA	CC	GG	GG	CC	CC	GG	AA	GG	AA	GG	GG	GG	AC	AA	AG	AG	GG	AA	AA	CC	AA	AG	GG	AG	GG	GG	GG	AG	GG	AA	AA	GG	GG	GG
VDN340847	AA	AA	AA	AC	AC	AG	AA	GG	AG	AG	CC	AA	AG	AG	AG	AC	AG	AG	AC	AC	AG	AG	AG	AC	AG	AG	AG	CC	AC	AG	AG	GG	AA	AA	AC	AG	AG	GG	AG	AG	AG	GG	AG	GG	AC	AG	GG	AG	AG
VDN237131	GG	GG	CC	CC	AC	AG	AA	CC	GG	GG	CC	GG	AA	GG	AA	CC	GG	GG	CC	CC	GG	AA	GG	AA	GG	GG	GG	AC	AA	AG	AG	AG	AG	AG	CC	AA	GG	AG	AG	GG	GG	AG	AG	AG	AA	AA	AG	GG	AG
VDN24521	GG	GG	CC	CC	AC	AG	AA	GG	GG	GG	CC	AA	GG	AA	GG	AA	AA	AA	AA	AA	AA	GG	AA	CC	AA	AG	AG	AC	AA	AG	AG	GG	AA	AA	AC	AA	GG	GG	GG	AG	AG	GG	AA	GG	AC	AG	GG	AG	GG
VDN136852	GG	GG	CC	CC	AC	AG	AA	CG	GG	AG	AC	AG	AA	GG	AA	CC	AG	AG	CC	AC	GG	AG	GG	AA	GG	AG	AG	CC	AC	AG	AG	AA	GG	GG	CC	AA	GG	AG	AG	GG	GG	AG	AG	AG	AA	AA	AG	GG	AA
VDN918330	AG	AG	AC	AC	AC	AG	AG	GG	AG	AG	AC	AA	GG	AA	GG	AA	AA	AA	AA	AA	AA	GG	AA	CC	AA	AG	AG	AC	AA	AG	AG	AG	AG	AG	CC	AA	GG	GG	GG	AG	AG	GG	AA	AG	AA	AA	AG	GG	GG
VDN634168	AG	AG	AC	AC	AA	AA	AA	CG	AG	GG	CC	AG	AG	AG	AG	AC	AG	AG	AC	AC	AG	AG	AG	AC	AG	AG	AG	CC	AC	AG	AG	AG	AG	AG	AC	AA	GG	AG	AG	AG	AG	AG	AG	AG	AC	AG	AG	AG	AG
VDN585618	AG	AG	AC	CC	AC	AG	AA	CG	GG	AG	CC	AG	AA	GG	AA	CC	GG	GG	CC	CC	GG	AA	GG	AA	GG	GG	GG	CC	AA	GG	AA	AG	AG	AG	CC	AG	AG	AG	AA	GG	GG	AG	GG	AG	AA	AA	AG	GG	AA
VDN1031212	GG	GG	CC	AC	CC	AG	AA	GG	GG	AG	AC	AG	AA	GG	AA	CC	AG	AG	CC	AC	GG	AG	GG	AA	GG	AG	AG	CC	AC	AG	AG	AG	AG	AG	CC	AA	AG	GG	AG	GG	GG	GG	AG	GG	AA	AA	GG	GG	AG
VDN26749	AA	AA	AA	AC	CC	GG	GG	GG	AA	GG	CC	GG	AA	AG	AG	AC	AG	AG	AC	AC	AG	AG	AG	AC	AG	GG	GG	CC	AA	GG	AA	AG	AG	AG	AC	AA	AG	GG	AA	GG	GG	GG	GG	GG	AC	AG	GG	AG	GG
VDN505215	GG	GG	CC	CC	CC	GG	AA	CG	GG	GG	CC	AG	AG	AG	AG	AC	AG	AG	AC	AC	AG	AG	AG	AC	AG	AG	AG	AA	AA	AA	GG	GG	AA	AA	AC	AA	GG	GG	GG	AG	AG	GG	AA	GG	AC	AG	GG	AG	GG
VDN1120596	GG	AG	AC	AC	CC	AG	AG	GG	AG	AG	AC	AG	AG	AG	AG	AC	AG	AG	AC	AC	AG	AG	AG	AC	AG	AG	AG	AC	AA	AG	AG	GG	AA	AA	AC	AA	AG	GG	AA	GG	GG	GG	GG	GG	AC	AG	GG	AG	GG
VDN432656	GG	AG	AC	AA	AC	AA	AA	GG	AG	GG	CC	AG	AG	AG	AG	AC	AG	AG	AC	AC	AG	AG	AG	AC	AG	AG	AG	CC	AC	AG	AG	GG	AA	AA	AC	AA	AG	GG	AA	GG	GG	GG	GG	GG	AC	AG	GG	AG	GG
VDN794753	GG	GG	CC	CC	CC	GG	AA	GG	GG	AA	AA	AA	AA	GG	AA	CC	AA	AA	CC	AA	GG	GG	GG	AA	GG	AA	AA	CC	CC	AA	GG	AA	GG	GG	CC	AA	GG	GG	GG	GG	GG	GG	AA	GG	AA	AA	GG	GG	AA
VDN570918	AG	AA	AA	AC	AC	AG	AG	GG	AA	AG	AC	AA	GG	AA	GG	AA	AA	AA	AA	AA	AA	GG	AA	CC	AA	AA	AA	AC	AC	AA	GG	GG	AA	AA	AA	AA	GG	GG	AG	AG	AG	GG	AG	GG	CC	GG	GG	AA	GG
VDN304315	GG	GG	CC	AC	AC	GG	AG	GG	GG	AG	AC	AA	AA	AG	AG	AC	AA	AA	AC	AA	AG	GG	AG	AC	AG	AG	AG	CC	AC	AG	AG	AG	AG	AG	AC	AA	GG	GG	GG	GG	GG	GG	AA	GG	AA	AA	GG	GG	AG
VDN340522	AA	AA	AA	AC	AC	AG	AG	GG	AA	GG	CC	AG	AG	AG	AG	AC	AG	AG	AC	AC	AG	AG	AG	AC	AG	AG	AG	CC	AC	AG	AG	AG	AG	AG	AC	AA	AG	GG	AG	AG	AG	GG	AG	GG	AC	AG	GG	AG	GG
VDN225130	GG	GG	CC	CC	CC	GG	AG	CG	AG	AG	AC	AG	AG	AG	AG	AC	AG	AG	AC	AC	AG	AG	AG	AC	AG	AG	AG	AA	AA	AA	GG	GG	AA	AA	AC	AA	GG	GG	AG	GG	GG	GG	AG	GG	AC	AG	GG	AG	GG
VDN759692	GG	GG	CC	CC	AC	AG	AG	CG	AG	AG	CC	AG	AA	GG	AA	CC	GG	GG	CC	CC	GG	AA	GG	AA	GG	GG	GG	CC	AA	AG	AG	AA	GG	GG	CC	AA	GG	AG	AA	GG	GG	AG	GG	AA	AC	AG	AG	AG	AG
VDN462644	AG	AG	AC	AC	CC	GG	AG	GG	AG	GG	CC	AG	AG	AA	GG	AA	AA	AA	AA	AA	AA	GG	AA	CC	AA	AG	AG	AC	AA	AG	AG	GG	AA	AA	AA	AA	GG	GG	AG	AG	AG	GG	AG	GG	CC	GG	GG	AA	GG
VDN406744	GG	GG	CC	CC	CC	GG	AA	CG	GG	AG	AC	AG	AA	GG	AA	CC	AG	AG	CC	AC	GG	AG	GG	AA	GG	AG	AG	AC	AC	AA	GG	AG	AG	AG	CC	AA	GG	GG	GG	GG	GG	GG	AA	GG	AA	AA	GG	GG	AG
VDN112997	GG	GG	CC	AC	CC	AG	AA	GG	AG	AG	CC	AG	AG	AG	AG	AC	GG	GG	CC	CC	GG	AA	GG	AA	GG	GG	GG	CC	AA	GG	AA	AG	AG	AG	CC	AA	AG	GG	AG	GG	GG	GG	AG	GG	AA	AA	GG	GG	GG
VDN99613	GG	GG	CC	AC	AC	GG	AG	GG	GG	AG	AC	AA	AA	AG	AG	AC	AA	AA	AC	AA	AG	GG	AG	AC	AG	AG	AG	CC	AC	AG	AG	AG	AG	AG	AC	AA	GG	GG	GG	GG	GG	GG	AA	GG	AA	AA	GG	GG	AG
VDN1022461	AA	AA	AA	AC	AC	AG	AG	GG	AA	GG	CC	AG	AG	AG	AG	AC	AG	AG	AC	AC	AG	AG	AG	AC	AG	AG	AG	CC	AC	AG	AG	AG	AG	AG	AC	AA	AG	GG	AG	AG	AG	GG	AG	GG	AC	AG	GG	AG	GG
VDN513337	AG	AG	AC	AC	AA	AA	AA	CG	AG	GG	CC	AG	AG	AG	AG	AC	AG	AG	AC	AC	AG	AG	AG	AC	AG	AG	AG	CC	AC	AG	AG	AG	AG	AG	AC	AA	GG	AG	AG	AG	AG	AG	AG	AG	AC	AG	AG	AG	AG
VDN238358	AA	AA	AA	AA	AC	AG	AG	GG	AG	AG	CC	AA	AG	AG	AG	AC	AG	AG	AC	AC	AG	AG	AG	AC	AG	AG	AG	CC	AC	AG	AG	GG	AA	AA	AA	AA	GG	GG	AG	AG	AG	GG	AG	GG	CC	GG	GG	AA	GG
VDN941464	AG	AG	AC	AC	AC	AG	AA	CG	GG	AG	AC	AG	AA	GG	AA	CC	AG	AG	CC	AC	GG	AG	GG	AA	GG	AG	AG	CC	AC	AG	AG	AG	AG	AG	CC	AA	GG	GG	AG	GG	GG	GG	AG	GG	AC	AG	GG	AG	AG
VDN30441	AA	AA	AA	AA	AC	AG	AG	GG	AA	AG	AC	AA	GG	AA	GG	AA	AA	AA	AA	AA	AA	GG	AA	CC	AA	AA	AA	AC	AC	AA	GG	AG	AG	AG	AC	AA	GG	GG	GG	AA	AA	GG	AA	AG	AC	AG	AG	AG	GG
VDN1115333	AA	AA	AA	AA	AC	AG	AG	GG	AA	GG	CC	AG	AG	AA	GG	AA	AA	AA	AA	AA	AA	GG	AA	CC	AA	AG	AG	CC	AC	AG	AG	GG	AA	AA	AA	AA	GG	GG	AG	AG	AG	GG	AG	GG	CC	GG	GG	AA	GG
VDN1002008	GG	GG	CC	CC	AC	AG	AG	GG	AG	AG	AC	AA	GG	AA	GG	AA	AA	AA	AA	AA	AA	GG	AA	CC	AA	AG	AG	CC	AC	AG	AG	GG	AA	AA	AC	AA	GG	GG	GG	AG	AG	GG	AA	GG	AC	AG	GG	AG	GG
VDN162621	GG	AG	AC	AC	AC	GG	GG	GG	AG	AG	AC	AA	AG	AA	GG	AA	AA	AA	AA	AA	AA	GG	AA	CC	AA	AG	AG	AC	AA	AG	AG	GG	AA	AA	AA	AA	GG	GG	AG	GG	GG	GG	AG	GG	AC	AG	GG	AG	GG
VDN1179824	AG	AG	AC	AC	AA	AA	AA	GG	AG	GG	CC	AA	GG	AA	GG	AA	AA	AA	AA	AA	AA	GG	AA	CC	AA	AG	AG	CC	AC	AG	AG	GG	AA	AA	AC	AA	GG	GG	GG	AG	AG	GG	AA	GG	AC	AG	GG	AG	GG
VDN410982	GG	AG	AC	CC	AC	AG	AG	CG	AG	AG	AC	AG	AG	AG	AG	AC	AG	AG	AC	AC	AG	AG	AG	AC	AG	AG	AG	AC	AA	AG	AG	AG	AG	AG	AC	AA	GG	AG	AA	GG	GG	AG	GG	AA	AC	AG	AG	AG	AG
VDN1179997	AG	AG	AC	CC	CC	GG	AG	GG	AG	AG	AC	AG	AA	GG	AA	CC	AG	AG	CC	AC	GG	AG	GG	AA	GG	AG	AG	CC	AC	AG	AG	AA	GG	GG	CC	AA	AG	GG	AG	GG	GG	GG	AG	GG	AA	AA	GG	GG	AG
VDN1123284	AG	AG	AC	AC	AC	AG	AA	CG	AG	GG	CC	AG	AG	AG	AG	AC	AG	AG	AC	AC	AG	AG	AG	AC	AG	AG	AG	AC	AC	AA	GG	GG	AA	AA	AC	AA	GG	GG	GG	AG	AG	GG	AA	GG	AC	AG	GG	AG	GG
VDN1230762	GG	GG	CC	CC	AC	AG	AA	CG	GG	AG	AC	AG	AA	GG	AA	CC	AG	AG	CC	AC	GG	AG	GG	AA	GG	AG	AG	CC	AC	AG	AG	AA	GG	GG	CC	AA	GG	AG	AG	GG	GG	AG	AG	AG	AA	AA	AG	GG	AA
VDN225875	AG	AG	AC	CC	AC	AG	AG	GG	AG	AG	AC	AA	AG	AA	GG	AA	AA	AA	AA	AA	AA	GG	AA	CC	AA	AG	AG	CC	AC	AG	AG	AG	AG	AG	CC	AA	GG	GG	GG	GG	GG	GG	AA	GG	AA	AA	GG	GG	AG
VDN1087475	GG	GG	CC	CC	CC	GG	AG	CG	AG	AG	AC	AG	AG	AG	AG	AC	AG	AG	AC	AC	AG	AG	AG	AC	AG	AG	AG	AC	AC	AA	GG	GG	AA	AA	AC	AA	GG	GG	GG	AG	AG	GG	AA	GG	AC	AG	GG	AG	GG
VDN301299	AG	AG	AC	AC	AC	AG	AA	CG	AG	GG	CC	AG	AG	AG	AG	AC	AG	AG	AC	AC	AG	AG	AG	AC	AG	AG	AG	AC	AC	AA	GG	GG	AA	AA	AC	AA	GG	GG	GG	AG	AG	GG	AA	GG	AC	AG	GG	AG	GG
VDN911010	AG	AA	AA	CC	CC	GG	AG	GG	AG	AA	AC	AA	AG	AG	AG	AC	AG	AG	AC	AC	AG	AG	AG	AC	AG	AG	AG	AC	AA	AG	AG	GG	AA	AA	AC	AG	AG	GG	AA	GG	GG	GG	GG	GG	AC	AG	GG	AG	AG
VDN578864	AG	AG	AC	AC	AA	AA	AA	CG	AG	GG	CC	AG	AG	AG	AG	AC	AG	AG	AC	AC	AG	AG	AG	AC	AG	AG	AG	CC	AC	AG	AG	AG	AG	AG	AC	AA	GG	AG	AG	AG	AG	AG	AG	AG	AC	AG	AG	AG	AG
VDN221825	GG	GG	CC	CC	CC	GG	AG	CG	AG	AG	AC	AG	AG	AG	AG	AC	AG	AG	AC	AC	AG	AG	AG	AC	AG	AG	AG	AC	AC	AA	GG	GG	AA	AA	AC	AA	GG	GG	GG	AG	AG	GG	AA	GG	AC	AG	GG	AG	GG
VDN587556	GG	GG	CC	AC	AA	AG	AG	GG	GG	GG	CC	AA	AG	AA	GG	AA	AA	AA	AA	AA	AA	GG	AA	CC	AA	GG	GG	CC	AA	GG	AA	GG	AA	AA	AC	AA	GG	GG	GG	GG	GG	GG	AA	GG	AA	AA	GG	GG	GG
VDN1216395	GG	GG	CC	CC	CC	GG	AA	CG	GG	AG	AC	AG	AA	GG	AA	CC	AG	AG	CC	AC	GG	AG	GG	AA	GG	AG	AG	AC	AC	AA	GG	AG	AG	AG	CC	AA	GG	GG	GG	GG	GG	GG	AA	GG	AA	AA	GG	GG	AG
VDN888924	AA	AA	AA	AC	CC	GG	GG	GG	AA	AG	AC	AG	AG	AG	AG	AC	AG	AG	AC	AC	AG	AG	AG	AC	AG	AG	AG	AC	AA	AG	AG	AA	GG	GG	CC	AA	AG	GG	AG	AG	AG	GG	AG	AG	AA	AA	AG	GG	GG
VDN1190812	GG	GG	CC	CC	AC	AG	AA	CG	GG	AG	AC	AG	AA	GG	AA	CC	AG	AG	CC	AC	GG	AG	GG	AA	GG	AG	AG	CC	AC	AG	AG	AA	GG	GG	CC	AA	GG	AG	AG	GG	GG	AG	AG	AG	AA	AA	AG	GG	AA
VDN210248	AG	AG	AC	AA	AA	AG	GG	GG	AG	AG	AC	AA	AG	AA	GG	AA	AA	AA	AA	AA	AA	GG	AA	CC	AA	GG	GG	CC	AA	GG	AA	GG	AA	AA	AA	AA	GG	GG	AG	GG	GG	GG	AG	GG	AC	AG	GG	AG	GG
VDN958770	GG	AG	AC	CC	CC	GG	AG	CG	AG	AG	AC	AG	AG	AG	AG	AC	AG	AG	AC	AC	AG	AG	AG	AC	AG	AG	AG	AA	AA	AA	GG	GG	AA	AA	AC	AA	GG	GG	AG	GG	GG	GG	AG	GG	AC	AG	GG	AG	GG
VDN795207	AG	AG	AC	AC	AC	AG	AA	GG	AG	AG	AC	AA	AG	AG	AG	AC	AA	AA	AC	AA	AG	GG	AG	AC	AG	AA	AA	CC	CC	AA	GG	AG	AG	AG	AC	AA	GG	GG	GG	AG	AG	GG	AA	GG	AC	AG	GG	AG	AG
VDN908793	GG	GG	CC	CC	CC	GG	AA	CG	GG	AG	AC	AG	AA	GG	AA	CC	AG	AG	CC	AC	GG	AG	GG	AA	GG	AG	AG	AC	AC	AA	GG	AG	AG	AG	CC	AA	GG	GG	GG	GG	GG	GG	AA	GG	AA	AA	GG	GG	AG
VDN726492	AG	AG	AC	AC	AC	AG	AA	GG	AG	AG	AC	AA	AG	AG	AG	AC	AA	AA	AC	AA	AG	GG	AG	AC	AG	AA	AA	CC	CC	AA	GG	AG	AG	AG	AC	AA	GG	GG	GG	AG	AG	GG	AA	GG	AC	AG	GG	AG	AG
VDN563943	AA	AA	AA	AC	CC	GG	GG	GG	AA	AG	AC	AG	AG	AG	AG	AC	AG	AG	AC	AC	AG	AG	AG	AC	AG	AG	AG	AC	AA	AG	AG	AA	GG	GG	CC	AA	AG	GG	AG	AG	AG	GG	AG	AG	AA	AA	AG	GG	GG
VDN452045	AG	GG	CC	CC	CC	GG	AG	GG	GG	AG	AC	AA	AG	AG	AA	CC	AG	AG	CC	AC	GG	AG	GG	AA	GG	AG	AG	CC	AC	AG	AG	AG	AG	AG	AC	AA	GG	GG	AG	GG	GG	GG	AG	GG	AC	AG	GG	AG	AG
VDN1111494	GG	GG	CC	AC	AA	AG	AG	GG	GG	GG	CC	AA	AG	AA	GG	AA	AA	AA	AA	AA	AA	GG	AA	CC	AA	GG	GG	CC	AA	GG	AA	GG	AA	AA	AC	AA	GG	GG	GG	GG	GG	GG	AA	GG	AA	AA	GG	GG	GG
VDN1105852	GG	GG	CC	CC	CC	GG	AA	CG	GG	AG	AC	AG	AA	GG	AA	CC	AG	AG	CC	AC	GG	AG	GG	AA	GG	AG	AG	AC	AC	AA	GG	AG	AG	AG	CC	AA	GG	GG	GG	GG	GG	GG	AA	GG	AA	AA	GG	GG	AG
VDN162012	AG	AG	AC	CC	CC	GG	AG	GG	AG	AA	AC	AA	AG	AG	AG	AC	AG	AG	AC	AC	AG	AG	AG	AC	AG	AG	AG	CC	AC	AG	AG	GG	AA	AA	AC	AG	AG	GG	AG	AG	AG	GG	AG	GG	AC	AG	GG	AG	AG
VDN572850	GG	AG	AC	CC	AC	AG	AG	CG	AG	AG	AC	AG	AG	AG	AG	AC	AG	AG	AC	AC	AG	AG	AG	AC	AG	AG	AG	AC	AA	AG	AG	AG	AG	AG	AC	AA	GG	AG	AA	GG	GG	AG	GG	AA	AC	AG	AG	AG	AG
VDN1060807	AA	AA	AA	AA	AC	AG	AG	GG	AA	AG	AC	AA	GG	AA	GG	AA	AA	AA	AA	AA	AA	GG	AA	CC	AA	AA	AA	AC	AC	AA	GG	AG	AG	AG	AC	AA	GG	GG	GG	AA	AA	GG	AA	AG	AC	AG	AG	AG	GG
VDN293968	AG	AA	AA	AC	AC	AG	AG	GG	AA	GG	CC	AG	AG	AG	AG	AC	AG	AG	AC	AC	AG	AG	AG	AC	AG	AG	AG	CC	AC	AG	AG	AG	AG	AG	AC	AA	AG	GG	AG	AG	AG	GG	AG	GG	AC	AG	GG	AG	GG
VDN925585	AG	AG	AC	AC	AC	AG	AG	GG	AA	GG	CC	AG	AG	AG	AG	AC	AG	AG	AC	AC	AG	AG	AG	AC	AG	AG	AG	CC	AC	AG	AG	AG	AG	AG	AC	AA	AG	GG	AG	AG	AG	GG	AG	GG	AC	AG	GG	AG	GG
VDN526136	GG	GG	CC	CC	AC	AG	AA	CG	GG	AG	AC	AG	AA	GG	AA	CC	AG	AG	CC	AC	GG	AG	GG	AA	GG	AG	AG	CC	AC	AG	AG	AA	GG	GG	CC	AA	GG	AG	AG	GG	GG	AG	AG	AG	AA	AA	AG	GG	AA
VDN1071877	GG	GG	CC	CC	CC	GG	AA	CG	GG	AG	AC	AG	AA	GG	AA	CC	AG	AG	CC	AC	GG	AG	GG	AA	GG	AG	AG	AC	AC	AA	GG	AG	AG	AG	CC	AA	GG	GG	GG	GG	GG	GG	AA	GG	AA	AA	GG	GG	AG
VDN1226341	GG	GG	CC	CC	AC	AG	AA	CG	GG	AG	AC	AG	AA	GG	AA	CC	AG	AG	CC	AC	GG	AG	GG	AA	GG	AG	AG	CC	AC	AG	AG	AA	GG	GG	CC	AA	GG	AG	AG	GG	GG	AG	AG	AG	AA	AA	AG	GG	AA
VDN254802	AG	AG	AC	AA	AC	AA	AA	GG	AG	GG	CC	AG	AG	AG	AG	AC	AG	AG	AC	AC	AG	AG	AG	AC	AG	AG	AG	CC	AC	AG	AG	GG	AA	AA	AC	AA	AG	GG	AG	AG	AG	GG	AG	GG	AC	AG	GG	AG	GG
VDN838039	AG	AG	AC	CC	AC	AG	AA	CG	GG	AG	CC	AG	AA	GG	AA	CC	GG	GG	CC	CC	GG	AA	GG	AA	GG	GG	GG	CC	AA	GG	AA	AG	AG	AG	CC	AG	AG	AG	AA	GG	GG	AG	GG	AG	AA	AA	AG	GG	AA
VDN977787	GG	AG	AC	CC	CC	GG	AG	GG	AG	AA	AA	AA	AG	AG	AG	AC	AA	AA	AC	AA	AG	GG	AG	AC	AG	AA	AA	AC	AC	AA	GG	AG	AG	AG	AC	AA	GG	GG	AG	GG	GG	GG	AG	GG	AC	AG	GG	AG	AG
VDN746281	GG	GG	CC	CC	CC	GG	AG	GG	GG	AG	CC	AA	AA	AG	AA	CC	GG	GG	CC	CC	GG	AA	GG	AA	GG	GG	GG	AC	AA	AG	AG	GG	AA	AA	AC	AA	GG	GG	AA	GG	GG	GG	GG	GG	CC	GG	GG	AA	GG
VDN51130	GG	AG	AC	AC	AC	GG	GG	GG	AG	AG	AC	AA	AG	AA	GG	AA	AA	AA	AA	AA	AA	GG	AA	CC	AA	AG	AG	AC	AA	AG	AG	GG	AA	AA	AA	AA	GG	GG	AG	GG	GG	GG	AG	GG	AC	AG	GG	AG	GG
VDN170462	GG	GG	CC	AC	AA	AG	AG	CG	GG	GG	CC	AG	AA	AG	AG	AC	AG	AG	AC	AC	AG	AG	AG	AC	AG	GG	GG	CC	AA	GG	AA	AG	AG	AG	AC	AA	GG	AG	AG	GG	GG	AG	AG	AG	AA	AA	AG	GG	AG
VDN713547	GG	AG	AC	CC	CC	GG	AG	GG	AG	AA	AA	AA	AG	AG	AG	AC	AA	AA	AC	AA	AG	GG	AG	AC	AG	AA	AA	AC	AC	AA	GG	AG	AG	AG	AC	AA	GG	GG	AG	GG	GG	GG	AG	GG	AC	AG	GG	AG	AG
VDN459455	AG	AG	AC	AA	AC	GG	GG	GG	AG	GG	CC	AG	AA	AA	GG	AA	AA	AA	AA	AA	AA	GG	AA	CC	AA	GG	GG	CC	AA	GG	AA	GG	AA	AA	AA	AA	GG	GG	AG	GG	GG	GG	AG	GG	AC	AG	GG	AG	GG
VDN833661	GG	GG	CC	CC	CC	GG	AA	GG	GG	AG	AC	AA	AG	AG	AG	AC	AA	AA	AC	AA	AG	GG	AG	AC	AG	AA	AA	AC	AC	AA	GG	AG	AG	AG	AC	AA	GG	GG	GG	AG	AG	GG	AA	GG	AC	AG	GG	AG	AG
VDN388915	AA	AA	AA	AC	AC	AG	AA	GG	AG	AG	CC	AA	AG	AG	AG	AC	AG	AG	AC	AC	AG	AG	AG	AC	AG	AG	AG	CC	AC	AG	AG	GG	AA	AA	AC	AG	AG	GG	AG	AG	AG	GG	AG	GG	AC	AG	GG	AG	AG
VDN288858	GG	GG	CC	AC	AC	GG	GG	GG	AG	AG	CC	AA	AA	AG	AG	AC	AG	AG	AC	AC	AG	AG	AG	AC	AG	GG	GG	CC	AA	AG	AG	AG	AG	AG	AC	AA	GG	GG	AG	GG	GG	GG	AG	GG	AC	AG	GG	AG	GG
VDN844116	AG	AG	AC	AC	AC	AG	AA	GG	AG	GG	CC	AA	GG	AA	GG	AA	AA	AA	AA	AA	AA	GG	AA	CC	AA	AA	AA	AC	AC	AA	GG	GG	AA	AA	AA	AA	GG	GG	GG	AA	AA	GG	AA	GG	CC	GG	GG	AA	GG
VDN228749	AA	AA	AA	AA	AC	AG	AG	GG	AA	GG	CC	AG	AG	AA	GG	AA	AA	AA	AA	AA	AA	GG	AA	CC	AA	AG	AG	CC	AC	AG	AG	GG	AA	AA	AA	AA	GG	GG	AG	AG	AG	GG	AG	GG	CC	GG	GG	AA	GG
VDN1175171	AG	AG	AC	AC	AA	AA	AA	CG	AG	GG	CC	AG	AG	AG	AG	AC	AG	AG	AC	AC	AG	AG	AG	AC	AG	AG	AG	CC	AC	AG	AG	AG	AG	AG	AC	AA	GG	AG	AG	AG	AG	AG	AG	AG	AC	AG	AG	AG	AG
VDN1236317	AA	AA	AA	AA	AC	AG	AG	GG	AA	AG	AC	AA	GG	AA	GG	AA	AA	AA	AA	AA	AA	GG	AA	CC	AA	AA	AA	AC	AC	AA	GG	AG	AG	AG	AC	AA	GG	GG	GG	AA	AA	GG	AA	AG	AC	AG	AG	AG	GG
VDN799364	GG	GG	CC	CC	CC	GG	AG	GG	GG	AG	AC	AA	AG	AG	AA	CC	AG	AG	CC	AC	GG	AG	GG	AA	GG	AG	AG	CC	AC	AG	AG	AG	AG	AG	AC	AA	GG	GG	AG	GG	GG	GG	AG	GG	AC	AG	GG	AG	AG
VDN1230421	AA	AA	AA	AA	AC	AG	AG	GG	AA	AG	AC	AA	GG	AA	GG	AA	AA	AA	AA	AA	AA	GG	AA	CC	AA	AA	AA	AC	AC	AA	GG	AG	AG	AG	AC	AA	GG	GG	GG	AA	AA	GG	AA	AG	AC	AG	AG	AG	GG
VDN41613	AG	AG	AC	AC	AC	AG	AA	GG	AG	AG	AC	AA	AG	AG	AG	AC	AA	AA	AC	AA	AG	GG	AG	AC	AG	AA	AA	CC	CC	AA	GG	AG	AG	AG	AC	AA	GG	GG	GG	AG	AG	GG	AA	GG	AC	AG	GG	AG	AG
VDN1094690	AG	AA	AA	AC	AC	AG	AG	GG	AA	AG	AC	AA	GG	AA	GG	AA	AA	AA	AA	AA	AA	GG	AA	CC	AA	AA	AA	AC	AC	AA	GG	GG	AA	AA	AA	AA	GG	GG	AG	AG	AG	GG	AG	GG	CC	GG	GG	AA	GG
VDN931460	AG	AG	AC	AC	CC	GG	AG	GG	AG	AG	AC	AG	AA	AG	AG	AC	AA	AA	AC	AA	AG	GG	AG	AC	AG	AG	AG	CC	AC	AG	AG	AG	AG	AG	AC	AA	GG	GG	AG	GG	GG	GG	AG	GG	AC	AG	GG	AG	AG
VDN459154	AG	AG	AC	CC	CC	GG	AG	GG	AG	GG	CC	AG	AG	AG	AG	AC	AG	AG	AC	AC	AG	AG	AG	AC	AG	AG	AG	AC	AA	AG	AG	AG	AG	AG	AC	AA	AG	GG	AG	AG	AG	GG	AG	GG	AC	AG	GG	AG	GG
VDN267367	GG	AG	AC	CC	CC	GG	AG	CG	AG	AA	AA	AA	GG	AA	GG	AA	AA	AA	AA	AA	AA	GG	AA	CC	AA	AA	AA	AC	AC	AA	GG	GG	AA	AA	AA	AA	GG	GG	AG	AG	AG	GG	AG	GG	CC	GG	GG	AA	GG
VDN860990	AG	AG	AC	AC	CC	GG	AG	GG	AG	AG	AC	AG	AA	AG	AG	AC	AA	AA	AC	AA	AG	GG	AG	AC	AG	AG	AG	CC	AC	AG	AG	AG	AG	AG	AC	AA	GG	GG	AG	GG	GG	GG	AG	GG	AC	AG	GG	AG	AG
VDN907668	AG	AG	AC	CC	AC	AG	AG	CG	AG	GG	CC	GG	AA	GG	AA	CC	GG	GG	CC	CC	GG	AA	GG	AA	GG	GG	GG	CC	AA	GG	AA	AA	GG	GG	CC	AA	AG	AG	AA	GG	GG	AG	GG	AG	AA	AA	AG	GG	AG
VDN716566	GG	GG	CC	CC	AC	AG	AA	GG	GG	AG	AC	AA	AG	AG	AG	AC	AA	AA	AC	AA	AG	GG	AG	AC	AG	AG	AG	CC	AC	AG	AG	AG	AG	AG	CC	AA	GG	GG	GG	GG	GG	GG	AA	GG	AA	AA	GG	GG	AG
VDN1170791	GG	GG	CC	CC	AC	AG	AA	GG	GG	GG	CC	AA	GG	AA	GG	AA	AA	AA	AA	AA	AA	GG	AA	CC	AA	AG	AG	AC	AA	AG	AG	GG	AA	AA	AC	AA	GG	GG	GG	AG	AG	GG	AA	GG	AC	AG	GG	AG	GG
VDN1024494	AG	AG	AC	AC	AC	AG	AA	GG	AG	AG	AC	AA	AG	AG	AG	AC	AA	AA	AC	AA	AG	GG	AG	AC	AG	AA	AA	CC	CC	AA	GG	AG	AG	AG	AC	AA	GG	GG	GG	AG	AG	GG	AA	GG	AC	AG	GG	AG	AG
VDN968531	AG	AG	AC	AC	AC	AG	AA	CG	GG	GG	CC	AG	AG	AG	AG	AC	AG	AG	AC	AC	AG	AG	AG	AC	AG	AG	AG	AC	AA	AG	AG	AG	AG	AG	AC	AA	GG	AG	AG	AG	AG	AG	AG	AG	AC	AG	AG	AG	AG
VDN645099	AG	AG	AC	AC	AC	AG	AA	CG	GG	GG	CC	AG	AG	AG	AG	AC	AG	AG	AC	AC	AG	AG	AG	AC	AG	AG	AG	AC	AA	AG	AG	AG	AG	AG	AC	AA	GG	AG	AG	AG	AG	AG	AG	AG	AC	AG	AG	AG	AG
VDN736672	GG	GG	CC	AC	CC	AG	AG	GG	GG	AG	CC	AG	AA	AG	AA	CC	GG	GG	CC	CC	GG	AA	GG	AA	GG	GG	GG	AC	AA	AG	AG	GG	AA	AA	CC	AA	AG	GG	AA	GG	GG	GG	GG	GG	AC	AG	GG	AG	GG
VDN527548	GG	GG	CC	AC	AC	GG	GG	GG	GG	AG	CC	AA	AA	AA	AG	AC	AG	AG	AC	AC	AG	AG	AG	AC	AG	GG	GG	AC	AA	AG	AG	GG	AA	AA	AC	AA	GG	GG	AG	GG	GG	GG	AG	GG	AC	AG	GG	AG	GG
VDN224970	AG	AG	AC	CC	CC	GG	AG	GG	AG	AG	AC	AG	AA	GG	AA	CC	AG	AG	CC	AC	GG	AG	GG	AA	GG	AG	AG	CC	AC	AG	AG	AA	GG	GG	CC	AA	AG	GG	AG	GG	GG	GG	AG	GG	AA	AA	GG	GG	AG
VDN482482	GG	AA	AA	AC	AC	AG	AG	GG	AA	AG	AC	AA	GG	AA	GG	AA	AA	AA	AA	AA	AA	GG	AA	CC	AA	AA	AA	AC	AC	AA	GG	GG	AA	AA	AA	AA	GG	GG	AG	AG	AG	GG	AG	GG	CC	GG	GG	AA	GG
VDN385792	GG	GG	CC	AA	CC	AA	AA	GG	GG	GG	CC	GG	AA	GG	AA	CC	GG	GG	CC	CC	GG	AA	GG	AA	GG	GG	GG	CC	AA	GG	AA	GG	AA	AA	CC	AA	AA	GG	AA	GG	GG	GG	GG	GG	AA	AA	GG	GG	GG
VDN753871	AG	AG	AC	CC	CC	GG	AG	CG	GG	GG	CC	GG	AA	GG	AA	CC	GG	GG	CC	CC	GG	AA	GG	AA	GG	GG	GG	AC	AA	AG	AG	GG	AA	AA	CC	AA	GG	GG	GG	AG	AG	GG	AA	GG	AA	AA	AG	GG	GG
VDN439078	AA	AA	AA	AA	AC	AG	GG	GG	AA	AA	AA	AA	GG	AA	GG	AA	AA	AA	AA	AA	AA	GG	AA	CC	AA	AG	AG	AC	AA	AG	AG	AG	AG	AG	AC	AA	GG	GG	AG	AG	AG	GG	AG	AG	AC	AG	AG	AG	GG
VDN61460	GG	GG	CC	CC	AC	AG	AA	GG	GG	AG	AC	AA	AG	AG	AG	AC	AA	AA	AC	AA	AG	GG	AG	AC	AG	AG	AG	CC	AC	AG	AG	AG	AG	AG	CC	AA	GG	GG	GG	GG	GG	GG	AA	GG	AA	AA	GG	GG	AG
VDN755741	GG	AG	AC	CC	AC	AG	AG	CG	AG	AG	AC	AG	AG	AG	AG	AC	AG	AG	AC	AC	AG	AG	AG	AC	AG	AG	AG	AC	AA	AG	AG	AG	AG	AG	AC	AA	GG	AG	AA	GG	GG	AG	GG	AA	AC	AG	AG	AG	AG
VDN380635	GG	AG	AC	AC	AC	AG	AA	GG	AG	AG	AC	AA	AG	AG	AG	AC	AA	AA	AC	AA	AG	GG	AG	AC	AG	AA	AA	CC	CC	AA	GG	AG	AG	AG	AC	AA	GG	GG	AG	GG	GG	GG	AG	GG	AC	AG	GG	AG	AG
VDN924554	AG	AG	AC	CC	CC	GG	GG	GG	AA	AG	AC	AG	AG	AG	AG	AC	AG	AG	AC	AC	AG	AG	AG	AC	AG	AG	AG	CC	AC	AG	AG	AG	AG	AG	AC	AA	AG	GG	AG	AG	AG	GG	AG	GG	AC	AG	GG	AG	GG
VDN418603	AG	AG	AC	CC	CC	GG	GG	GG	AG	AA	AC	AA	AG	AG	GG	AC	AA	AA	AC	AA	AG	GG	AG	AC	AG	AA	AA	CC	AC	AA	GG	GG	AA	AA	AA	AA	GG	GG	AG	AG	AG	GG	AG	GG	CC	GG	GG	AA	GG
VDN1132101	GG	AG	AC	AC	CC	AG	AG	GG	AG	AG	AC	AG	AG	AG	AG	AC	AG	AG	AC	AC	AG	AG	AG	AC	AG	AG	AG	AC	AA	AG	AG	GG	AA	AA	AC	AA	AG	GG	AA	GG	GG	GG	GG	GG	AC	AG	GG	AG	GG
VDN508959	GG	AG	AC	CC	CC	GG	AG	GG	AG	AG	AC	AA	AG	AG	AG	AC	AG	AG	AC	AC	AG	AG	AG	AC	AG	AG	AG	AC	AA	AG	AG	GG	AA	AA	AA	AA	GG	GG	AA	GG	GG	GG	GG	GG	CC	GG	GG	AA	GG
VDN878485	GG	GG	CC	AA	AC	AG	AG	GG	GG	GG	CC	AG	AA	AG	AG	AC	AG	AG	AC	AC	AG	AG	AG	AC	AG	GG	GG	CC	AA	GG	AA	GG	AA	AA	AC	AA	AG	GG	AG	GG	GG	GG	AG	GG	AA	AA	GG	GG	GG
VDN265170	AG	AG	AC	AC	AC	AG	AG	CG	AG	GG	CC	GG	AA	AG	AG	AC	AG	AG	AC	AC	AG	AG	AG	AC	AG	GG	GG	CC	AA	GG	AA	AG	AG	AG	AC	AA	GG	AG	AA	GG	GG	AG	GG	AG	AC	AG	AG	AG	AG
VDN853988	GG	GG	CC	CC	CC	GG	AA	GG	GG	AA	AA	AA	AA	GG	AA	CC	AA	AA	CC	AA	GG	GG	GG	AA	GG	AA	AA	CC	CC	AA	GG	AA	GG	GG	CC	AA	GG	GG	GG	GG	GG	GG	AA	GG	AA	AA	GG	GG	AA
VDN3639	AA	AA	AA	AA	AA	AA	AA	GG	AA	GG	CC	AA	GG	AA	GG	AA	AA	AA	AA	AA	AA	GG	AA	CC	AA	AA	AA	CC	CC	AA	GG	GG	AA	AA	AA	AA	GG	GG	GG	AA	AA	GG	AA	GG	CC	GG	GG	AA	GG
VDN60397	AA	AA	AA	AA	AC	AG	AG	GG	AA	GG	CC	AG	AG	AA	GG	AA	AA	AA	AA	AA	AA	GG	AA	CC	AA	AG	AG	CC	AC	AG	AG	GG	AA	AA	AA	AA	GG	GG	AG	AG	AG	GG	AG	GG	CC	GG	GG	AA	GG
VDN102761	GG	GG	CC	AC	CC	AG	AA	GG	GG	AG	AC	AG	AA	GG	AA	CC	AG	AG	CC	AC	GG	AG	GG	AA	GG	AG	AG	CC	AC	AG	AG	AG	AG	AG	CC	AA	AG	GG	AG	GG	GG	GG	AG	GG	AA	AA	GG	GG	AG
VDN21403	GG	GG	CC	AA	AC	AG	AG	GG	GG	GG	CC	AG	AA	AG	AG	AC	AG	AG	AC	AC	AG	AG	AG	AC	AG	GG	GG	CC	AA	GG	AA	GG	AA	AA	AC	AA	AG	GG	AG	GG	GG	GG	AG	GG	AA	AA	GG	GG	GG
VDN922205	AG	AG	AC	AC	CC	GG	AG	GG	AG	AG	AC	AG	AG	AA	GG	AA	AA	AA	AA	AA	AA	GG	AA	CC	AA	AA	AA	AC	AA	AA	GG	AG	AG	AG	AC	AA	GG	GG	AG	AG	AG	GG	AG	AG	AC	AG	AG	AG	GG
VDN1125386	AG	AG	AC	AC	AC	AG	AG	GG	AG	AG	CC	AA	AG	AA	AG	AC	AG	AG	AC	AC	AG	AG	AG	AC	AG	AG	AG	AC	AC	AA	GG	GG	AA	AA	AC	AA	GG	GG	AG	AG	AG	GG	AG	GG	CC	GG	GG	AA	GG
VDN1234460	AG	AG	AC	CC	CC	GG	AA	GG	GG	AA	AC	AA	AA	GG	AA	CC	AG	AG	CC	AC	GG	AG	GG	AA	GG	AG	AG	CC	AC	AG	AG	AG	AG	AG	CC	AG	AG	GG	AG	GG	GG	GG	AG	GG	AA	AA	GG	GG	AA
VDN204016	AG	AA	AA	CC	CC	GG	GG	GG	AA	AG	AC	AG	AG	AG	AG	AC	AG	AG	AC	AC	AG	AG	AG	AC	AG	AG	AG	AC	AA	AG	AG	AG	AG	AG	AC	AA	AG	GG	AA	GG	GG	GG	GG	GG	AC	AG	GG	AG	GG
VDN1021286	GG	AG	AC	AC	CC	AG	AG	GG	AG	AG	AC	AG	AG	AG	AG	AC	AG	AG	AC	AC	AG	AG	AG	AC	AG	AG	AG	AC	AA	AG	AG	GG	AA	AA	AC	AA	AG	GG	AA	GG	GG	GG	GG	GG	AC	AG	GG	AG	GG
VDN289527	AA	AA	AA	AC	CC	GG	AG	GG	AG	AG	CC	AG	AA	AG	AG	AC	AG	AG	AC	AC	AG	AG	AG	AC	AG	GG	GG	CC	AA	GG	AA	GG	AA	AA	AC	AG	AG	GG	AA	GG	GG	GG	GG	GG	AC	AG	GG	AG	AG
VDN307998	GG	GG	CC	CC	CC	GG	AG	GG	AG	AA	AA	AA	AA	AG	AG	AC	AA	AA	AC	AA	AG	GG	AG	AC	AG	AA	AA	CC	CC	AA	GG	AG	AG	AG	CC	AA	GG	GG	AG	GG	GG	GG	AG	GG	AA	AA	GG	GG	AG
VDN49151	GG	AG	AC	CC	CC	GG	AG	GG	AG	AA	AA	AA	AG	AG	AG	AC	AA	AA	AC	AA	AG	GG	AG	AC	AG	AA	AA	AC	AC	AA	GG	AG	AG	AG	AC	AA	GG	GG	AG	GG	GG	GG	AG	GG	AC	AG	GG	AG	AG
VDN1088356	AG	AG	AC	CC	CC	GG	AG	GG	AG	AG	AC	AG	AA	GG	AA	CC	AG	AG	CC	AC	GG	AG	GG	AA	GG	AG	AG	CC	AC	AG	AG	AA	GG	GG	CC	AA	AG	GG	AG	GG	GG	GG	AG	GG	AA	AA	GG	GG	AG
VDN59568	GG	GG	CC	AC	CC	AG	AA	GG	GG	AG	AC	AG	AA	GG	AA	CC	AG	AG	CC	AC	GG	AG	GG	AA	GG	AG	AG	CC	AC	AG	AG	AG	AG	AG	CC	AA	AG	GG	AG	GG	GG	GG	AG	GG	AA	AA	GG	GG	AG
VDN329890	AG	AA	AA	CC	CC	GG	AG	GG	AG	AA	AC	AA	AG	AG	AG	AC	AG	AG	AC	AC	AG	AG	AG	AC	AG	AG	AG	AC	AA	AG	AG	GG	AA	AA	AC	AG	AG	GG	AA	GG	GG	GG	GG	GG	AC	AG	GG	AG	AG
VDN1198041	AG	AG	AC	AC	AC	AG	AA	GG	AG	AG	AC	AA	AG	AG	AG	AC	AA	AA	AC	AA	AG	GG	AG	AC	AG	AA	AA	CC	CC	AA	GG	AG	AG	AG	AC	AA	GG	GG	GG	AG	AG	GG	AA	GG	AC	AG	GG	AG	AG
VDN1088031	GG	GG	CC	CC	AC	AG	AA	CG	GG	AG	AC	AG	AA	GG	AA	CC	AG	AG	CC	AC	GG	AG	GG	AA	GG	AG	AG	CC	AC	AG	AG	AA	GG	GG	CC	AA	GG	AG	AG	GG	GG	AG	AG	AG	AA	AA	AG	GG	AA
VDN511424	AG	AG	AC	CC	CC	GG	AA	CG	GG	AG	CC	AG	AA	GG	AA	CC	GG	GG	CC	CC	GG	AA	GG	AA	GG	GG	GG	AC	AA	AG	AG	GG	AA	AA	CC	AG	AG	GG	AG	GG	GG	GG	AG	GG	AA	AA	GG	GG	AG
VDN237586	AG	AG	AC	AA	AA	AG	AG	GG	AG	GG	CC	AA	AG	AA	GG	AA	AA	AA	AA	AA	AA	GG	AA	CC	AA	AG	AG	CC	AC	AG	AG	GG	AA	AA	AA	AA	GG	GG	GG	AG	AG	GG	AA	GG	AC	AG	GG	AG	GG
VDN117808	AG	AA	AA	CC	CC	GG	AA	CG	GG	AA	AC	AA	AG	AG	AG	AC	AG	AG	AC	AC	AG	AG	AG	AC	AG	AG	AG	AC	AA	AG	AG	GG	AA	AA	AC	AG	AG	GG	AA	GG	GG	GG	GG	GG	AC	AG	GG	AG	AG
VDN319839	AG	AG	AC	AC	AC	AG	AA	GG	AG	AG	AC	AA	AG	AG	AG	AC	AA	AA	AC	AA	AG	GG	AG	AC	AG	AA	AA	CC	CC	AA	GG	AG	AG	AG	AC	AA	GG	GG	GG	AG	AG	GG	AA	GG	AC	AG	GG	AG	AG
VDN120568	AG	AG	AC	AC	AC	AG	AA	GG	AG	AG	AC	AA	AG	AG	AG	AC	AA	AA	AC	AA	AG	GG	AG	AC	AG	AA	AA	CC	CC	AA	GG	AG	AG	AG	AC	AA	GG	GG	GG	AG	AG	GG	AA	GG	AC	AG	GG	AG	AG
VDN798783	AG	AA	AA	AC	AC	AG	AA	GG	AG	AG	CC	AA	AG	AG	AG	AC	AG	AG	AC	AC	AG	AG	AG	AC	AG	AG	AG	CC	AC	AG	AG	GG	AA	AA	AC	AG	AG	GG	AA	GG	GG	GG	GG	GG	AC	AG	GG	AG	AG
VDN692415	AG	AA	AA	AC	AC	AG	AG	CG	AG	AG	AC	AG	AG	AA	GG	AA	AA	AA	AA	AA	AA	GG	AA	CC	AA	AG	AG	AC	AA	AG	AG	GG	AA	AA	AA	AA	GG	GG	AA	GG	GG	GG	GG	GG	AC	AG	GG	AG	GG
VDN452901	GG	GG	CC	AC	CC	AG	AA	GG	GG	AG	AC	AG	AA	GG	AA	CC	AG	AG	CC	AC	GG	AG	GG	AA	GG	AG	AG	CC	AC	AG	AG	AG	AG	AG	CC	AA	AG	GG	AG	GG	GG	GG	AG	GG	AA	AA	GG	GG	AG
VDN135109	AG	AG	AC	AC	AA	AA	AA	CG	AG	GG	CC	AG	AG	AG	AG	AC	AG	AG	AC	AC	AG	AG	AG	AC	AG	AG	AG	CC	AC	AG	AG	AG	AG	AG	AC	AA	GG	AG	AG	AG	AG	AG	AG	AG	AC	AG	AG	AG	AG
VDN1202831	AG	AA	AA	AC	AC	AG	AG	CG	AG	AG	AC	AG	AG	AG	AG	AC	AG	AG	AC	AC	AG	AG	AG	AC	AG	AG	AG	AC	AA	AG	AG	AG	AG	AG	AC	AA	GG	AG	AA	GG	GG	AG	GG	AA	AC	AG	AG	AG	AG
VDN909253	GG	GG	CC	AC	CC	AG	AA	CG	GG	GG	CC	GG	AA	GG	AA	CC	GG	GG	CC	CC	GG	AA	GG	AA	GG	GG	GG	AC	AA	AG	AG	GG	AA	AA	CC	AA	AG	GG	AG	GG	GG	GG	AG	GG	AA	AA	GG	GG	GG
VDN515064	AG	AG	AC	AC	AC	AG	AA	CG	AG	GG	CC	AG	AG	AG	AG	AC	AG	AG	AC	AC	AG	AG	AG	AC	AG	AG	AG	AC	AC	AA	GG	GG	AA	AA	AC	AA	GG	GG	GG	AG	AG	GG	AA	GG	AC	AG	GG	AG	GG
VDN276904	AG	AG	AC	AC	AC	AG	AA	GG	AG	AG	AC	AA	AG	AG	AG	AC	AA	AA	AC	AA	AG	GG	AG	AC	AG	AA	AA	CC	CC	AA	GG	AG	AG	AG	AC	AA	GG	GG	GG	AG	AG	GG	AA	GG	AC	AG	GG	AG	AG
VDN617568	GG	GG	CC	CC	AA	AA	AA	CC	GG	GG	CC	GG	AA	GG	AA	CC	GG	GG	CC	CC	GG	AA	GG	AA	GG	GG	GG	CC	AA	GG	AA	AA	GG	GG	CC	AA	GG	AA	AA	GG	GG	AA	GG	AA	AA	AA	AA	GG	AA
VDN307552	GG	GG	CC	CC	CC	GG	AA	GG	GG	AA	AA	AA	AA	GG	AA	CC	AA	AA	CC	AA	GG	GG	GG	AA	GG	AA	AA	CC	CC	AA	GG	AA	GG	GG	CC	AA	GG	GG	GG	GG	GG	GG	AA	GG	AA	AA	GG	GG	AA
VDN347792	AA	AA	AA	CC	CC	GG	GG	GG	AA	GG	CC	GG	AA	GG	AA	CC	GG	GG	CC	CC	GG	AA	GG	AA	GG	GG	GG	CC	AA	GG	AA	AA	GG	GG	CC	AA	AA	GG	AA	GG	GG	GG	GG	GG	AA	AA	GG	GG	GG
VDN214517	AG	AG	AC	AC	CC	AG	AA	GG	GG	AG	CC	AG	AA	GG	AA	CC	GG	GG	CC	CC	GG	AA	GG	AA	GG	GG	GG	CC	AA	GG	AA	GG	AA	AA	CC	AG	AA	GG	AA	GG	GG	GG	GG	GG	AA	AA	GG	GG	AG
VDN286413	AG	AG	AC	CC	CC	GG	AG	GG	AG	GG	CC	AG	AG	AG	AG	AC	AG	AG	AC	AC	AG	AG	AG	AC	AG	AG	AG	AC	AA	AG	AG	AG	AG	AG	AC	AA	AG	GG	AG	AG	AG	GG	AG	GG	AC	AG	GG	AG	GG
VDN580849	GG	GG	CC	CC	AC	AG	AA	CC	GG	GG	CC	GG	AA	GG	AA	CC	GG	GG	CC	CC	GG	AA	GG	AA	GG	GG	GG	AC	AA	AG	AG	AG	AG	AG	CC	AA	GG	AG	AG	GG	GG	AG	AG	AG	AA	AA	AG	GG	AG
VDN5317	GG	GG	CC	AC	AC	GG	AG	GG	GG	AG	AC	AA	AA	AG	AG	AC	AA	AA	AC	AA	AG	GG	AG	AC	AG	AG	AG	CC	AC	AG	AG	AG	AG	AG	AC	AA	GG	GG	GG	GG	GG	GG	AA	GG	AA	AA	GG	GG	AG
VDN514027	GG	AG	AC	CC	CC	GG	AG	CG	AG	AG	AC	AG	AG	AG	AG	AC	AG	AG	AC	AC	AG	AG	AG	AC	AG	AG	AG	AA	AA	AA	GG	GG	AA	AA	AC	AA	GG	GG	AG	GG	GG	GG	AG	GG	AC	AG	GG	AG	GG
VDN1079903	AG	AG	AC	AC	CC	GG	AG	GG	AG	AG	AC	AG	AA	AG	AG	AC	AA	AA	AC	AA	AG	GG	AG	AC	AG	AG	AG	CC	AC	AG	AG	AG	AG	AG	AC	AA	GG	GG	AG	GG	GG	GG	AG	GG	AC	AG	GG	AG	AG
VDN251750	GG	AG	AC	AC	CC	AG	AG	GG	AG	AG	AC	AG	AG	AG	AG	AC	AG	AG	AC	AC	AG	AG	AG	AC	AG	AG	AG	AC	AA	AG	AG	GG	AA	AA	AC	AA	AG	GG	AA	GG	GG	GG	GG	GG	AC	AG	GG	AG	GG
VDN139186	AG	AG	AC	CC	AC	AG	AA	GG	GG	AG	CC	AA	AG	AG	AG	AC	AG	AG	AC	AC	AG	AG	AG	AC	AG	GG	GG	CC	AA	GG	AA	GG	AA	AA	CC	AG	AG	GG	AG	GG	GG	GG	AG	GG	AA	AA	GG	GG	AG
VDN350996	AG	AG	AC	AC	AC	AG	AA	CG	AG	GG	CC	AG	AG	AG	AG	AC	AG	AG	AC	AC	AG	AG	AG	AC	AG	AG	AG	AC	AC	AA	GG	GG	AA	AA	AC	AA	GG	GG	GG	AG	AG	GG	AA	GG	AC	AG	GG	AG	GG
VDN37453	GG	AG	AC	CC	CC	GG	AG	GG	AG	AG	AC	AA	GG	AA	GG	AA	AA	AA	AA	AA	AA	GG	AA	CC	AA	AA	AA	AA	AA	AA	GG	GG	AA	AA	AA	AA	GG	GG	AG	AG	AG	GG	AG	GG	CC	GG	GG	AA	GG
VDN1044403	GG	GG	CC	AC	CC	GG	AA	GG	AG	AA	AC	AA	AA	GG	AG	AC	AA	AA	AC	AA	AG	GG	AG	AC	AG	AG	AG	CC	AC	AG	AG	AG	AG	AG	AC	AA	GG	GG	AG	GG	GG	GG	AG	GG	AC	AG	GG	AG	AG
VDN747510	GG	GG	CC	AC	CC	AG	AA	GG	GG	AG	AC	AG	AA	GG	AA	CC	AG	AG	CC	AC	GG	AG	GG	AA	GG	AG	AG	CC	AC	AG	AG	AG	AG	AG	CC	AA	AG	GG	AG	GG	GG	GG	AG	GG	AA	AA	GG	GG	AG
VDN618137	GG	AG	AC	CC	CC	GG	AG	GG	AG	AA	AA	AA	AG	AG	AG	AC	AA	AA	AC	AA	AG	GG	AG	AC	AG	AA	AA	AC	AC	AA	GG	AG	AG	AG	AC	AA	GG	GG	AG	GG	GG	GG	AG	GG	AC	AG	GG	AG	AG
VDN1186537	AG	AG	AC	CC	CC	GG	AG	GG	AG	GG	CC	AG	AG	AG	AG	AC	AG	AG	AC	AC	AG	AG	AG	AC	AG	AG	AG	AC	AA	AG	AG	AG	AG	AG	AC	AA	AG	GG	AG	AG	AG	GG	AG	GG	AC	AG	GG	AG	GG
VDN427198	AG	AG	AC	AC	AC	AG	AA	CG	AG	GG	CC	AG	AG	AG	AG	AC	AG	AG	AC	AC	AG	AG	AG	AC	AG	AG	AG	AC	AC	AA	GG	GG	AA	AA	AC	AA	GG	GG	GG	AG	AG	GG	AA	GG	AC	AG	GG	AG	GG
VDN614311	AG	AG	AC	CC	CC	GG	AG	GG	AG	AG	AC	AG	AA	GG	AA	CC	AG	AG	CC	AC	GG	AG	GG	AA	GG	AG	AG	CC	AC	AG	AG	AA	GG	GG	CC	AA	AG	GG	AG	GG	GG	GG	AG	GG	AA	AA	GG	GG	AG
VDN783107	GG	GG	CC	AC	CC	AG	AA	CG	GG	GG	CC	GG	AA	GG	AA	CC	GG	GG	CC	CC	GG	AA	GG	AA	GG	GG	GG	AC	AA	AG	AG	GG	AA	AA	CC	AA	AG	GG	AG	GG	GG	GG	AG	GG	AA	AA	GG	GG	GG
VDN543670	GG	GG	CC	CC	CC	GG	AA	CG	GG	GG	CC	AG	AG	AG	AG	AC	AG	AG	AC	AC	AG	AG	AG	AC	AG	AG	AG	AA	AA	AA	GG	GG	AA	AA	AC	AA	GG	GG	GG	AG	AG	GG	AA	GG	AC	AG	GG	AG	GG
VDN249456	AG	AG	AC	AC	AC	AG	AA	GG	AG	GG	CC	AA	GG	AA	GG	AA	AA	AA	AA	AA	AA	GG	AA	CC	AA	AA	AA	AC	AC	AA	GG	GG	AA	AA	AA	AA	GG	GG	GG	AA	AA	GG	AA	GG	CC	GG	GG	AA	GG
VDN192277	AA	AA	AA	AC	AC	AG	AA	GG	AG	AG	CC	AA	AG	AG	AG	AC	AG	AG	AC	AC	AG	AG	AG	AC	AG	AG	AG	CC	AC	AG	AG	GG	AA	AA	AC	AG	AG	GG	AG	AG	AG	GG	AG	GG	AC	AG	GG	AG	AG
VDN359499	AG	AG	AC	CC	AC	AG	AG	CG	AG	GG	CC	GG	AA	GG	AA	CC	GG	GG	CC	CC	GG	AA	GG	AA	GG	GG	GG	CC	AA	GG	AA	AA	GG	GG	CC	AA	AG	AG	AA	GG	GG	AG	GG	AG	AA	AA	AG	GG	AG
VDN647035	AG	AG	AC	CC	CC	GG	AA	GG	GG	AA	AC	AA	AA	GG	AA	CC	AG	AG	CC	AC	GG	AG	GG	AA	GG	AG	AG	CC	AC	AG	AG	AG	AG	AG	CC	AG	AG	GG	AG	GG	GG	GG	AG	GG	AA	AA	GG	GG	AA
VDN206035	GG	GG	CC	AC	CC	AG	AG	GG	AG	AG	CC	AG	AA	GG	AA	CC	GG	GG	CC	CC	GG	AA	GG	AA	GG	GG	GG	CC	AA	AG	AG	AG	AG	AG	CC	AA	AG	GG	AA	GG	GG	GG	GG	GG	AC	AG	GG	AG	GG
VDN470221	AG	AG	AC	AA	AC	AA	AA	GG	AG	GG	CC	AG	AG	AG	AG	AC	AG	AG	AC	AC	AG	AG	AG	AC	AG	AG	AG	CC	AC	AG	AG	GG	AA	AA	AC	AA	AG	GG	AG	AG	AG	GG	AG	GG	AC	AG	GG	AG	GG
VDN374475	AA	AA	AA	AA	AA	AA	AA	GG	AA	GG	CC	AA	GG	AA	GG	AA	AA	AA	AA	AA	AA	GG	AA	CC	AA	AA	AA	CC	CC	AA	GG	GG	AA	AA	AA	AA	GG	GG	GG	AA	AA	GG	AA	GG	CC	GG	GG	AA	GG
VDN633589	GG	GG	CC	AC	AC	AG	AA	GG	AG	AG	AC	AA	AG	AG	AG	AC	AA	AA	AC	AA	AG	GG	AG	AC	AG	AA	AA	CC	CC	AA	GG	AG	AG	AG	AC	AA	GG	GG	GG	AG	AG	GG	AA	GG	AC	AG	GG	AG	AG
VDN1224894	GG	GG	CC	CC	CC	GG	AA	CG	GG	AG	AC	AG	AA	GG	AA	CC	AG	AG	CC	AC	GG	AG	GG	AA	GG	AG	AG	AC	AC	AA	GG	AG	AG	AG	CC	AA	GG	GG	GG	GG	GG	GG	AA	GG	AA	AA	GG	GG	AG
VDN472341	GG	GG	CC	AC	AC	GG	AG	GG	GG	AG	AC	AA	AA	AG	AG	AC	AA	AA	AC	AA	AG	GG	AG	AC	AG	AG	AG	CC	AC	AG	AG	AG	AG	AG	AC	AA	GG	GG	GG	GG	GG	GG	AA	GG	AA	AA	GG	GG	AG
VDN764059	GG	AG	AC	CC	AC	AG	AG	GG	AG	AG	AC	AA	GG	AA	GG	AA	AA	AA	AA	AA	AA	GG	AA	CC	AA	AG	AG	AC	AA	AG	AG	GG	AA	AA	AC	AA	GG	GG	AG	GG	GG	GG	AG	GG	AC	AG	GG	AG	GG
VDN728295	AG	AA	AA	AC	CC	GG	GG	GG	AA	AG	AC	AG	AG	AA	GG	AA	AA	AA	AA	AA	AA	GG	AA	CC	AA	AG	AG	AC	AA	AG	AG	GG	AA	AA	AA	AA	GG	GG	AA	GG	GG	GG	GG	GG	CC	GG	GG	AA	GG
VDN145582	AG	AG	AC	CC	AC	AG	AG	CG	AG	GG	CC	GG	AA	GG	AA	CC	GG	GG	CC	CC	GG	AA	GG	AA	GG	GG	GG	CC	AA	GG	AA	AA	GG	GG	CC	AA	AG	AG	AA	GG	GG	AG	GG	AG	AA	AA	AG	GG	AG
VDN761152	AG	AG	AC	AA	CC	AG	AG	GG	AG	GG	CC	GG	AA	AG	AG	AC	AG	AG	AC	AC	AG	AG	AG	AC	AG	GG	GG	CC	AA	GG	AA	GG	AA	AA	AC	AA	AG	GG	AA	GG	GG	GG	GG	GG	AC	AG	GG	AG	GG
VDN1014580	GG	GG	CC	CC	CC	GG	AG	CG	GG	AA	AC	AA	AA	GG	AA	CC	AG	AG	CC	AC	GG	AG	GG	AA	GG	AG	AA	CC	CC	AA	GG	AG	AG	AG	CC	AA	GG	GG	GG	GG	GG	GG	AA	GG	AA	AA	GG	GG	AG
VDN946651	GG	GG	CC	CC	AA	AA	AA	CC	GG	GG	CC	GG	AA	GG	AA	CC	GG	GG	CC	CC	GG	AA	GG	AA	GG	GG	GG	CC	AA	GG	AA	AA	GG	GG	CC	AA	GG	AA	AA	GG	GG	AA	GG	AA	AA	AA	AA	GG	AA
VDN160304	GG	AG	AC	CC	CC	GG	AG	CG	AG	AG	AC	AG	AG	AG	AG	AC	AG	AG	AC	AC	AG	AG	AG	AC	AG	AG	AG	AA	AA	AA	GG	GG	AA	AA	AC	AA	GG	GG	AG	GG	GG	GG	AG	GG	AC	AG	GG	AG	GG
VDN260239	GG	GG	CC	CC	CC	GG	AA	CG	GG	AG	AC	AG	AA	GG	AA	CC	AG	AG	CC	AC	GG	AG	GG	AA	GG	AG	AG	AC	AC	AA	GG	AG	AG	AG	CC	AA	GG	GG	GG	GG	GG	GG	AA	GG	AA	AA	GG	GG	AG
VDN196699	AA	AA	AA	AA	AC	AG	AG	GG	AA	GG	CC	AG	AG	AA	GG	AA	AA	AA	AA	AA	AA	GG	AA	CC	AA	AG	AG	CC	AC	AG	AG	GG	AA	AA	AA	AA	GG	GG	AG	AG	AG	GG	AG	GG	CC	GG	GG	AA	GG
VDN296847	AG	AG	AC	CC	AC	AG	AA	GG	GG	AG	CC	AA	AG	AG	AG	AC	AG	AG	AC	AC	AG	AG	AG	AC	AG	GG	GG	CC	AA	GG	AA	GG	AA	AA	CC	AG	AG	GG	AG	GG	GG	GG	AG	GG	AA	AA	GG	GG	AG
VDN888205	GG	AG	AC	AC	CC	AG	AG	GG	AG	AG	AC	AG	AG	AG	AG	AC	AG	AG	AC	AC	AG	AG	AG	AC	AG	AG	AG	AC	AA	AG	AG	GG	AA	AA	AC	AA	AG	GG	AA	GG	GG	GG	GG	GG	AC	AG	GG	AG	GG
VDN448664	GG	GG	CC	AC	AC	GG	GG	GG	GG	AG	CC	AA	AA	AA	AG	AC	AG	AG	AC	AC	AG	AG	AG	AC	AG	GG	GG	AC	AA	AG	AG	GG	AA	AA	AC	AA	GG	GG	AG	GG	GG	GG	AG	GG	AC	AG	GG	AG	GG
VDN927687	GG	GG	CC	CC	CC	GG	AA	CG	GG	AG	AC	AG	AA	GG	AA	CC	AG	AG	CC	AC	GG	AG	GG	AA	GG	AG	AG	AC	AC	AA	GG	AG	AG	AG	CC	AA	GG	GG	GG	GG	GG	GG	AA	GG	AA	AA	GG	GG	AG
VDN1149229	AG	AG	AC	AC	AC	AG	AA	CG	AG	GG	CC	AG	AG	AG	AG	AC	AG	AG	AC	AC	AG	AG	AG	AC	AG	AG	AG	AC	AC	AA	GG	GG	AA	AA	AC	AA	GG	GG	GG	AG	AG	GG	AA	GG	AC	AG	GG	AG	GG
VDN153024	AA	AA	AA	AC	CC	GG	GG	GG	AA	AG	AC	AG	AA	AA	GG	AA	AA	AA	AA	AA	AA	GG	AA	CC	AA	AG	AG	CC	AC	AG	AG	AG	AG	AG	AC	AA	GG	GG	AG	GG	GG	GG	AG	GG	AC	AG	GG	AG	AG
VDN514765	GG	GG	CC	CC	CC	GG	AA	CG	GG	AG	AC	AG	AA	GG	AA	CC	AG	AG	CC	AC	GG	AG	GG	AA	GG	AG	AG	AC	AC	AA	GG	AG	AG	AG	CC	AA	GG	GG	GG	GG	GG	GG	AA	GG	AA	AA	GG	GG	AG
VDN971808	GG	GG	CC	AC	CC	AG	AA	CG	GG	GG	CC	GG	AA	GG	AA	CC	GG	GG	CC	CC	GG	AA	GG	AA	GG	GG	GG	AC	AA	AG	AG	GG	AA	AA	CC	AA	AG	GG	AG	GG	GG	GG	AG	GG	AA	AA	GG	GG	GG
VDN771335	GG	GG	CC	CC	CC	GG	AA	CG	GG	AG	AC	AG	AA	GG	AA	CC	AG	AG	CC	AC	GG	AG	GG	AA	GG	AG	AG	AC	AC	AA	GG	AG	AG	AG	CC	AA	GG	GG	GG	GG	GG	GG	AA	GG	AA	AA	GG	GG	AG
VDN580569	GG	GG	CC	CC	AC	AG	AG	GG	GG	AG	CC	AA	AG	AA	AG	AC	AG	AG	AC	AC	AG	AG	AG	AC	AG	GG	GG	AC	AA	AG	AG	GG	AA	AA	CC	AA	GG	GG	AG	GG	GG	GG	AG	GG	AC	AG	GG	AG	GG
VDN389760	AG	AG	AC	AC	CC	AG	AG	GG	AG	GG	CC	GG	AA	GG	AA	CC	GG	GG	CC	CC	GG	AA	GG	AA	GG	GG	GG	CC	AA	GG	AA	AG	AG	AG	CC	AA	AA	GG	AA	GG	GG	GG	GG	GG	AA	AA	GG	GG	GG
VDN329708	GG	AG	AC	CC	CC	GG	AG	GG	AG	AA	AA	AA	AG	AG	AG	AC	AA	AA	AC	AA	AG	GG	AG	AC	AG	AA	AA	AC	AC	AA	GG	AG	AG	AG	AC	AA	GG	GG	AG	GG	GG	GG	AG	GG	AC	AG	GG	AG	AG
VDN1122653	GG	GG	CC	AC	CC	AG	AA	GG	GG	GG	CC	AG	AG	AG	AG	AC	AG	AG	AC	AC	AG	AG	AG	AC	AG	AG	AG	AC	AA	AG	AG	GG	AA	AA	AC	AA	AG	GG	AG	AG	AG	GG	AG	GG	AC	AG	GG	AG	GG
VDN470437	AG	AG	AC	CC	AC	AG	AG	GG	AG	GG	CC	AG	AG	AG	AG	AC	AG	AG	AC	AC	AG	AG	AG	AC	AG	GG	GG	CC	AA	GG	AA	AG	AG	AG	CC	AA	AG	GG	AG	GG	GG	GG	AG	GG	AA	AA	GG	GG	GG
VDN56107	AG	AG	AC	CC	CC	GG	AA	GG	GG	AA	AC	AA	AA	GG	AA	CC	AG	AG	CC	AC	GG	AG	GG	AA	GG	AG	AG	CC	AC	AG	AG	AG	AG	AG	CC	AG	AG	GG	AG	GG	GG	GG	AG	GG	AA	AA	GG	GG	AA
VDN26447	AG	AG	AC	CC	CC	GG	AA	GG	GG	AA	AC	AA	AA	GG	AA	CC	AG	AG	CC	AC	GG	AG	GG	AA	GG	AG	AG	CC	AC	AG	AG	AG	AG	AG	CC	AG	AG	GG	AG	GG	GG	GG	AG	GG	AA	AA	GG	GG	AA
VDN664089	AG	AG	AC	AC	AC	AG	AA	GG	AG	AG	AC	AA	AG	AG	AG	AC	AA	AA	AC	AA	AG	GG	AG	AC	AG	AA	AA	CC	CC	AA	GG	AG	AG	AG	AC	AA	GG	GG	GG	AG	AG	GG	AA	GG	AC	AG	GG	AG	AG
VDN225524	GG	GG	CC	CC	AC	AG	AA	CG	GG	AG	AC	AG	AA	GG	AA	CC	AG	AG	CC	AC	GG	AG	GG	AA	GG	AG	AG	CC	AC	AG	AG	AA	GG	GG	CC	AA	GG	AG	AG	GG	GG	AG	AG	AG	AA	AA	AG	GG	AA
VDN1044068	GG	GG	CC	AC	CC	AG	AA	CG	GG	GG	CC	GG	AA	GG	AA	CC	GG	GG	CC	CC	GG	AA	GG	AA	GG	GG	GG	AC	AA	AG	AG	GG	AA	AA	CC	AA	AG	GG	AG	GG	GG	GG	AG	GG	AA	AA	GG	GG	GG
VDN108614	AG	AG	AC	AC	AC	AG	AA	GG	AG	AG	AC	AA	AG	AG	AG	AC	AA	AA	AC	AA	AG	GG	AG	AC	AG	AA	AA	CC	CC	AA	GG	AG	AG	AG	AC	AA	GG	GG	GG	AG	AG	GG	AA	GG	AC	AG	GG	AG	AG
VDN499313	GG	GG	CC	CC	CC	GG	AA	CG	GG	AG	AC	AG	AA	GG	AA	CC	AG	AG	CC	AC	GG	AG	GG	AA	GG	AG	AG	AC	AC	AA	GG	AG	AG	AG	CC	AA	GG	GG	GG	GG	GG	GG	AA	GG	AA	AA	GG	GG	AG
VDN940683	AA	AA	AA	AC	AC	AG	AG	GG	AA	GG	CC	AG	AG	AG	AG	AC	AG	AG	AC	AC	AG	AG	AG	AC	AG	AG	AG	CC	AC	AG	AG	AG	AG	AG	AC	AA	AG	GG	AG	AG	AG	GG	AG	GG	AC	AG	GG	AG	GG
VDN7800	AG	AG	AC	AA	AC	AA	AA	GG	AG	GG	CC	AG	AG	AG	AG	AC	AG	AG	AC	AC	AG	AG	AG	AC	AG	AG	AG	CC	AC	AG	AG	GG	AA	AA	AC	AA	AG	GG	AG	AG	AG	GG	AG	GG	AC	AG	GG	AG	GG
VDN417360	AG	AG	AC	CC	AC	AG	AA	CG	GG	AG	CC	AG	AA	GG	AA	CC	GG	GG	CC	CC	GG	AA	GG	AA	GG	GG	GG	CC	AA	GG	AA	AG	AG	AG	CC	AG	AG	AG	AA	GG	GG	AG	GG	AG	AA	AA	AG	GG	AA
VDN322168	GG	GG	CC	AC	CC	AG	AA	GG	GG	GG	CC	AG	AG	AG	AG	AC	AG	AG	AC	AC	AG	AG	AG	AC	AG	AG	AG	AC	AA	AG	AG	GG	AA	AA	CC	AA	AG	GG	AG	AG	AG	GG	AG	GG	AA	AA	AG	GG	GG
VDN724263	AG	AG	AC	AA	AA	AG	AG	GG	AG	GG	CC	AA	AG	AA	GG	AA	AA	AA	AA	AA	AA	GG	AA	CC	AA	AG	AG	CC	AC	AG	AG	GG	AA	AA	AA	AA	GG	GG	GG	AG	AG	GG	AA	GG	AC	AG	GG	AG	GG
VDN450173	AG	AG	AC	AC	AC	AG	AA	GG	AG	AG	AC	AA	AG	AG	AG	AC	AA	AA	AC	AA	AG	GG	AG	AC	AG	AA	AA	CC	CC	AA	GG	AG	AG	AG	AC	AA	GG	GG	GG	AG	AG	GG	AA	GG	AC	AG	GG	AG	AG
VDN809682	AG	AG	AC	AC	CC	GG	AG	GG	AG	AG	AC	AA	GG	AA	GG	AA	AA	AA	AA	AA	AA	GG	AA	CC	AA	AA	AA	AA	AA	AA	GG	AG	AG	AG	AC	AA	GG	GG	GG	AA	AA	GG	AA	AG	AC	AG	AG	AG	GG
VDN687756	AG	AG	AC	AC	AA	AA	AA	CG	AG	GG	CC	AG	AG	AG	AG	AC	AG	AG	AC	AC	AG	AG	AG	AC	AG	AG	AG	CC	AC	AG	AG	AG	AG	AG	AC	AA	GG	AG	AG	AG	AG	AG	AG	AG	AC	AG	AG	AG	AG
VDN936121	GG	GG	CC	AC	AC	AG	AA	CG	AG	AG	CC	AG	AA	GG	AG	AC	AG	AG	AC	AC	AG	AG	AG	AC	AG	GG	GG	CC	AA	GG	AA	AG	AG	AG	AC	AA	GG	AG	AA	GG	GG	AG	GG	AG	AC	AG	AG	AG	AG
VDN854336	AG	AA	AA	CC	CC	GG	GG	GG	AA	AA	AA	AA	AG	AA	GG	AA	AA	AA	AA	AA	AA	GG	AA	CC	AA	AA	AA	AC	AC	AA	GG	AG	AG	AG	AC	AA	GG	GG	AG	GG	GG	GG	AG	GG	AC	AG	GG	AG	AG
VDN769528	AG	AA	AA	AC	AC	AG	AG	GG	AA	AG	AC	AA	GG	AA	GG	AA	AA	AA	AA	AA	AA	GG	AA	CC	AA	AA	AA	AC	AC	AA	GG	GG	AA	AA	AA	AA	GG	GG	AG	AG	AG	GG	AG	GG	CC	GG	GG	AA	GG
VDN615659	GG	GG	CC	AC	CC	AG	AA	GG	GG	GG	CC	AG	AG	AG	AG	AC	AG	AG	AC	AC	AG	AG	AG	AC	AG	AG	AG	AC	AA	AG	AG	GG	AA	AA	AC	AA	AG	GG	AG	AG	AG	GG	AG	GG	AC	AG	GG	AG	GG
VDN320028	AG	AG	AC	AC	AC	AG	AA	CG	AG	GG	CC	AG	AG	AG	AG	AC	AG	AG	AC	AC	AG	AG	AG	AC	AG	AG	AG	AC	AC	AA	GG	GG	AA	AA	AC	AA	GG	GG	GG	AG	AG	GG	AA	GG	AC	AG	GG	AG	GG
VDN526030	GG	AG	AC	CC	CC	GG	AA	CG	GG	AG	AC	AA	GG	AA	GG	AA	AA	AA	AA	AA	AA	GG	AA	CC	AA	AA	AA	AA	AA	AA	GG	GG	AA	AA	AA	AA	GG	GG	AG	AG	AG	GG	AG	GG	CC	GG	GG	AA	GG
VDN778749	AG	AG	AC	CC	CC	GG	AG	CG	AG	GG	CC	GG	AA	GG	AA	CC	GG	GG	CC	CC	GG	AA	GG	AA	GG	GG	GG	AC	AA	AG	AG	AG	AG	AG	CC	AA	AG	GG	AG	GG	GG	GG	AG	GG	AA	AA	GG	GG	GG
VDN757821	GG	AG	AC	CC	CC	GG	AA	CG	GG	AA	AA	AA	AG	AG	AG	AC	AA	AA	AC	AA	AG	GG	AG	AC	AG	AA	AA	AC	AC	AA	GG	AG	AG	AG	AC	AA	GG	GG	AG	GG	GG	GG	AG	GG	AC	AG	GG	AG	AG
VDN876162	GG	AG	AC	AC	AC	AG	AA	GG	AG	AG	AC	AA	AG	AG	AG	AC	AA	AA	AC	AA	AG	GG	AG	AC	AG	AA	AA	CC	CC	AA	GG	AG	AG	AG	AC	AA	GG	GG	AG	GG	GG	GG	AG	GG	AC	AG	GG	AG	AG
VDN753932	AG	AG	AC	CC	AC	AG	AA	CG	GG	AG	CC	AG	AA	GG	AA	CC	GG	GG	CC	CC	GG	AA	GG	AA	GG	GG	GG	AC	AA	AG	AG	GG	AA	AA	CC	AG	AG	GG	AG	GG	GG	GG	AG	GG	AA	AA	GG	GG	AG
VDN691981	AG	AA	AA	AC	AC	AG	AG	GG	AA	AG	AC	AA	GG	AA	GG	AA	AA	AA	AA	AA	AA	GG	AA	CC	AA	AA	AA	AC	AC	AA	GG	GG	AA	AA	AA	AA	GG	GG	AG	AG	AG	GG	AG	GG	CC	GG	GG	AA	GG
VDN68891	GG	AG	AC	CC	CC	GG	AG	GG	AG	AG	AC	AA	GG	AA	GG	AA	AA	AA	AA	AA	AA	GG	AA	CC	AA	AA	AA	AA	AA	AA	GG	GG	AA	AA	AA	AA	GG	GG	AG	AG	AG	GG	AG	GG	CC	GG	GG	AA	GG
VDN653588	AG	AG	AC	AC	AA	AA	AA	GG	AG	GG	CC	AA	GG	AA	GG	AA	AA	AA	AA	AA	AA	GG	AA	CC	AA	AG	AG	CC	AC	AG	AG	GG	AA	AA	AC	AA	GG	GG	GG	AG	AG	GG	AA	GG	AC	AG	GG	AG	GG
VDN127306	AG	AG	AC	AC	AC	AG	AA	GG	AG	AG	AC	AA	AG	AG	AG	AC	AA	AA	AC	AA	AG	GG	AG	AC	AG	AA	AA	CC	CC	AA	GG	AG	AG	AG	AC	AA	GG	GG	GG	AG	AG	GG	AA	GG	AC	AG	GG	AG	AG
VDN957024	GG	GG	CC	CC	AC	AG	AA	CG	GG	AG	AC	AG	AA	GG	AA	CC	AG	AG	CC	AC	GG	AG	GG	AA	GG	AG	AG	CC	AC	AG	AG	AA	GG	GG	CC	AA	GG	AG	AG	GG	GG	AG	AG	AG	AA	AA	AG	GG	AA
VDN1243514	AA	AA	AA	AA	AC	AG	AG	GG	AA	GG	CC	AG	AG	AA	GG	AA	AA	AA	AA	AA	AA	GG	AA	CC	AA	AG	AG	CC	AC	AG	AG	GG	AA	AA	AA	AA	GG	GG	AG	AG	AG	GG	AG	GG	CC	GG	GG	AA	GG
VDN310129	GG	GG	CC	CC	AC	AG	AA	CC	GG	GG	CC	GG	AA	GG	AA	CC	GG	GG	CC	CC	GG	AA	GG	AA	GG	GG	GG	AC	AA	AG	AG	AG	AG	AG	CC	AA	GG	AG	AG	GG	GG	AG	AG	AG	AA	AA	AG	GG	AG
VDN1218140	AG	AG	AC	AC	AC	AG	AG	CG	AG	AG	AC	AG	AG	AG	AG	AC	AG	AG	AC	AC	AG	AG	AG	AC	AG	GG	GG	AC	AA	AG	AG	GG	AA	AA	AC	AA	GG	GG	AG	GG	GG	GG	AG	GG	AC	AG	GG	AG	GG
VDN282454	GG	GG	CC	AA	AC	AG	AG	GG	GG	GG	CC	AG	AA	AG	AG	AC	AG	AG	AC	AC	AG	AG	AG	AC	AG	GG	GG	CC	AA	GG	AA	GG	AA	AA	AC	AA	AG	GG	AG	GG	GG	GG	AG	GG	AA	AA	GG	GG	GG
VDN581144	GG	AG	AC	CC	CC	GG	AG	GG	AG	AG	AC	AG	AG	AG	AG	AC	AG	AG	AC	AC	AG	AG	AG	AC	AG	AG	AG	AC	AA	AG	AG	GG	AA	AA	AC	AA	GG	GG	AG	GG	GG	GG	AG	GG	AC	AG	GG	AG	AG
VDN662537	AG	AG	AC	AC	AC	AG	AA	GG	AG	GG	CC	AA	GG	AA	GG	AA	AA	AA	AA	AA	AA	GG	AA	CC	AA	AA	AA	AC	AC	AA	GG	GG	AA	AA	AC	AA	GG	GG	GG	AA	AA	GG	AA	GG	AC	AG	AG	AG	GG
VDN324581	AG	AG	AC	AC	AC	AG	AA	GG	AG	GG	CC	AA	AG	AG	AG	AC	AG	AG	AC	AC	AG	AG	AG	AC	AG	AG	AG	CC	AC	AG	AG	GG	AA	AA	AA	AA	GG	GG	AG	AG	AG	GG	AG	GG	CC	GG	GG	AA	GG
VDN1221934	AG	AG	AC	AC	AC	AG	AA	GG	AG	GG	CC	AA	AG	AG	AG	AC	AG	AG	AC	AC	AG	AG	AG	AC	AG	AG	AG	CC	AC	AG	AG	GG	AA	AA	AA	AA	GG	GG	AG	AG	AG	GG	AG	GG	CC	GG	GG	AA	GG
VDN1024240	AG	AG	AC	AC	AC	AG	AG	CG	AG	GG	CC	GG	AA	AG	AG	AC	AG	AG	AC	AC	AG	AG	AG	AC	AG	GG	GG	CC	AA	GG	AA	AG	AG	AG	AC	AA	GG	AG	AA	GG	GG	AG	GG	AG	AC	AG	AG	AG	AG
VDN869142	AG	AG	AC	AA	AC	AA	AA	GG	AG	GG	CC	AG	AG	AG	AG	AC	AG	AG	AC	AC	AG	AG	AG	AC	AG	AG	AG	CC	AC	AG	AG	GG	AA	AA	AC	AA	AG	GG	AG	AG	AG	GG	AG	GG	AC	AG	GG	AG	GG
VDN1200496	GG	AG	AC	CC	CC	GG	AG	GG	AG	AA	AA	AA	AG	AG	AG	AC	AA	AA	AC	AA	AG	GG	AG	AC	AG	AA	AA	AC	AC	AA	GG	AG	AG	AG	AC	AA	GG	GG	AG	GG	GG	GG	AG	GG	AC	AG	GG	AG	AG
VDN406122	GG	GG	CC	CC	CC	GG	AA	GG	GG	AG	AC	AA	AG	AG	AG	AC	AA	AA	AC	AA	AG	GG	AG	AC	AG	AA	AA	AC	AC	AA	GG	AG	AG	AG	CC	AA	GG	GG	GG	AG	AG	GG	AA	GG	AA	AA	AG	GG	AG
VDN353257	AA	AA	AA	AA	AA	AA	AA	GG	AA	GG	CC	AA	GG	AA	GG	AA	AA	AA	AA	AA	AA	GG	AA	CC	AA	AA	AA	CC	CC	AA	GG	GG	AA	AA	AA	AA	GG	GG	GG	AA	AA	GG	AA	GG	CC	GG	GG	AA	GG
VDN790887	AG	AG	AC	AA	AC	AA	AG	GG	AG	AG	AC	AG	AA	AG	AA	CC	GG	GG	CC	CC	GG	AA	GG	AA	GG	GG	GG	CC	AA	GG	AA	AG	AG	AG	AC	AA	AG	GG	AG	AG	AG	GG	AG	GG	AA	AA	AG	GG	GG
VDN163702	GG	GG	CC	AC	CC	AG	AA	GG	GG	AG	AC	AG	AA	GG	AA	CC	AG	AG	CC	AC	GG	AG	GG	AA	GG	AG	AG	CC	AC	AG	AG	AG	AG	AG	CC	AA	AG	GG	AG	GG	GG	GG	AG	GG	AA	AA	GG	GG	AG
VDN992362	AG	AG	AC	AC	AC	AG	AG	CG	GG	AG	CC	AG	AA	GG	AA	CC	GG	GG	CC	CC	GG	AA	GG	AA	GG	GG	GG	CC	AA	GG	AA	AG	AG	AG	AC	AA	GG	AG	AA	GG	GG	AG	GG	AA	AC	AG	AG	AG	AG
VDN397233	GG	GG	CC	CC	CC	GG	AA	GG	GG	AA	AA	AA	AA	GG	AA	CC	AA	AA	CC	AA	GG	GG	GG	AA	GG	AA	AA	CC	CC	AA	GG	AA	GG	GG	CC	AA	GG	GG	GG	GG	GG	GG	AA	GG	AA	AA	GG	GG	AA
VDN768526	GG	GG	CC	CC	AC	AG	AA	CG	GG	GG	CC	AG	AG	AG	AG	AC	AG	AG	AC	AC	AG	AG	AG	AC	AG	GG	GG	AC	AA	AG	AG	GG	AA	AA	CC	AA	GG	GG	GG	GG	GG	GG	AA	GG	AA	AA	GG	GG	GG
VDN821521	GG	AG	AC	AC	CC	AG	AG	GG	AG	AG	AC	AG	AG	AG	AG	AC	AG	AG	AC	AC	AG	AG	AG	AC	AG	AG	AG	AC	AA	AG	AG	GG	AA	AA	AC	AA	AG	GG	AA	GG	GG	GG	GG	GG	AC	AG	GG	AG	GG
VDN1003557	AA	AA	AA	AC	AC	AG	AG	GG	AA	GG	CC	AG	AG	AG	AG	AC	AG	AG	AC	AC	AG	AG	AG	AC	AG	AG	AG	CC	AC	AG	AG	AG	AG	AG	AC	AA	AG	GG	AG	AG	AG	GG	AG	GG	AC	AG	GG	AG	GG
VDN371597	GG	GG	CC	AC	CC	AG	AA	GG	GG	AG	AC	AG	AA	GG	AA	CC	AG	AG	CC	AC	GG	AG	GG	AA	GG	AG	AG	CC	AC	AG	AG	AG	AG	AG	CC	AA	AG	GG	AG	GG	GG	GG	AG	GG	AA	AA	GG	GG	AG
VDN964055	GG	GG	CC	CC	AC	AG	AA	CG	GG	GG	CC	AG	AG	AG	AG	AC	AG	AG	AC	AC	AG	AG	AG	AC	AG	AG	AG	AC	AA	AG	AG	AG	AG	AG	AC	AA	GG	AG	AG	AG	AG	AG	AG	AG	AC	AG	AG	AG	AG
VDN158294	AG	AG	AC	AC	AC	AG	AA	GG	AG	AG	AC	AA	AG	AG	AG	AC	AA	AA	AC	AA	AG	GG	AG	AC	AG	AA	AA	CC	CC	AA	GG	AG	AG	AG	AC	AA	GG	GG	GG	AG	AG	GG	AA	GG	AC	AG	GG	AG	AG
VDN364466	GG	GG	CC	AC	CC	AG	AA	CG	GG	GG	CC	GG	AA	GG	AA	CC	GG	GG	CC	CC	GG	AA	GG	AA	GG	GG	GG	AC	AA	AG	AG	GG	AA	AA	CC	AA	AG	GG	AG	GG	GG	GG	AG	GG	AA	AA	GG	GG	GG
VDN630297	GG	AG	AC	CC	AC	AG	AG	CG	AG	AG	AC	AG	AG	AG	AG	AC	AG	AG	AC	AC	AG	AG	AG	AC	AG	AG	AG	AC	AA	AG	AG	AG	AG	AG	AC	AA	GG	AG	AA	GG	GG	AG	GG	AA	AC	AG	AG	AG	AG
VDN682674	AG	AG	AC	AC	AC	AG	AA	CG	GG	AG	AC	AG	AA	GG	AA	CC	AG	AG	CC	AC	GG	AG	GG	AA	GG	AG	AG	CC	AC	AG	AG	AA	GG	GG	CC	AA	GG	AG	AG	GG	GG	AG	AG	AG	AA	AA	AG	GG	AA
VDN127509	AA	AA	AA	AC	CC	GG	GG	GG	AA	AG	AC	AG	AG	AG	AG	AC	AG	AG	AC	AC	AG	AG	AG	AC	AG	AG	AG	AC	AA	AG	AG	AA	GG	GG	CC	AA	AG	GG	AG	AG	AG	GG	AG	AG	AA	AA	AG	GG	GG
VDN215173	AG	AA	AA	AC	CC	GG	GG	GG	AA	AG	AC	AG	AG	AA	GG	AA	AA	AA	AA	AA	AA	GG	AA	CC	AA	AG	AG	AC	AA	AG	AG	GG	AA	AA	AA	AA	GG	GG	AA	GG	GG	GG	GG	GG	CC	GG	GG	AA	GG
VDN405716	GG	GG	CC	AA	CC	AA	AA	GG	GG	GG	CC	GG	AA	GG	AA	CC	GG	GG	CC	CC	GG	AA	GG	AA	GG	GG	GG	CC	AA	GG	AA	GG	AA	AA	CC	AA	AA	GG	AA	GG	GG	GG	GG	GG	AA	AA	GG	GG	GG
VDN5181	GG	AG	AC	AC	CC	AG	AG	GG	AG	AG	AC	AG	AG	AG	AG	AC	AG	AG	AC	AC	AG	AG	AG	AC	AG	AG	AG	AC	AA	AG	AG	GG	AA	AA	AC	AA	AG	GG	AA	GG	GG	GG	GG	GG	AC	AG	GG	AG	GG
VDN360733	AG	AG	AC	AC	AC	AG	AG	CG	AG	AG	AC	AG	AG	AG	AG	AC	AG	AG	AC	AC	AG	AG	AG	AC	AG	AG	AG	CC	AC	AG	AG	AG	AG	AG	AC	AA	GG	AG	AG	AG	AG	AG	AG	AG	AC	AG	AG	AG	AG
VDN1019358	AG	AG	AC	AC	CC	GG	AG	GG	AG	AA	AA	AA	AG	AG	AG	AC	AA	AA	AC	AA	AG	GG	AG	AC	AG	AA	AA	AC	AC	AA	GG	AA	GG	GG	CC	AA	GG	GG	GG	AG	AG	GG	AA	AG	AA	AA	AG	GG	AG
VDN297844	AG	AA	AA	CC	CC	GG	AG	GG	AG	AA	AC	AA	AA	AG	AG	AC	AG	AG	AC	AC	AG	AG	AG	AC	AG	GG	GG	CC	AA	GG	AA	GG	AA	AA	AC	AG	AG	GG	AA	GG	GG	GG	GG	GG	AC	AG	GG	AG	AG
VDN994870	AG	AG	AC	AC	AA	AA	AG	CG	AG	AG	AC	AG	AG	AG	AG	AC	AG	AG	AC	AC	AG	AG	AG	AC	AG	GG	GG	CC	AA	GG	AA	AG	AG	AG	AC	AA	GG	AG	AA	GG	GG	AG	GG	AG	AC	AG	AG	AG	AG
VDN310203	AG	AG	AC	AC	AC	AG	AA	CG	AG	GG	CC	AG	AG	AG	AG	AC	AG	AG	AC	AC	AG	AG	AG	AC	AG	AG	AG	AC	AC	AA	GG	GG	AA	AA	AC	AA	GG	GG	GG	AG	AG	GG	AA	GG	AC	AG	GG	AG	GG
VDN1242202	AG	AG	AC	CC	AC	AG	AG	CG	AG	GG	CC	GG	AA	GG	AA	CC	GG	GG	CC	CC	GG	AA	GG	AA	GG	GG	GG	CC	AA	GG	AA	AA	GG	GG	CC	AA	AG	AG	AA	GG	GG	AG	GG	AG	AA	AA	AG	GG	AG
VDN1084987	AG	AA	AA	CC	CC	GG	GG	GG	AA	AG	AC	AG	AG	AG	AG	AC	AG	AG	AC	AC	AG	AG	AG	AC	AG	AG	AG	AC	AA	AG	AG	AG	AG	AG	AC	AA	AG	GG	AA	GG	GG	GG	GG	GG	AC	AG	GG	AG	GG
VDN429626	AG	AG	AC	AC	AA	AA	AA	GG	AG	GG	CC	AA	GG	AA	GG	AA	AA	AA	AA	AA	AA	GG	AA	CC	AA	AG	AG	CC	AC	AG	AG	GG	AA	AA	AC	AA	GG	GG	GG	AG	AG	GG	AA	GG	AC	AG	GG	AG	GG
VDN1239034	GG	GG	CC	AC	CC	AG	AA	GG	GG	AG	AC	AG	AA	GG	AA	CC	AG	AG	CC	AC	GG	AG	GG	AA	GG	AG	AG	CC	AC	AG	AG	AG	AG	AG	CC	AA	AG	GG	AG	GG	GG	GG	AG	GG	AA	AA	GG	GG	AG
VDN1004681	AG	GG	CC	CC	AC	AG	AG	CG	GG	GG	CC	AG	AG	AG	AA	CC	GG	GG	CC	CC	GG	AA	GG	AA	GG	GG	GG	AC	AA	AG	AG	GG	AA	AA	AC	AA	GG	GG	AG	GG	GG	GG	AG	GG	AC	AG	GG	AG	GG
VDN80275	AG	AG	AC	AC	AA	AA	AA	CG	AG	GG	CC	AG	AG	AG	AG	AC	AG	AG	AC	AC	AG	AG	AG	AC	AG	AG	AG	CC	AC	AG	AG	AG	AG	AG	AC	AA	GG	AG	AG	AG	AG	AG	AG	AG	AC	AG	AG	AG	AG
VDN475114	AA	AA	AA	AA	AA	AA	AA	GG	AA	GG	CC	AA	GG	AA	GG	AA	AA	AA	AA	AA	AA	GG	AA	CC	AA	AA	AA	CC	CC	AA	GG	GG	AA	AA	AA	AA	GG	GG	GG	AA	AA	GG	AA	GG	CC	GG	GG	AA	GG
VDN577098	AG	AG	AC	AC	AC	AG	AA	CG	AG	GG	CC	AG	AG	AG	AG	AC	AG	AG	AC	AC	AG	AG	AG	AC	AG	AG	AG	AC	AC	AA	GG	GG	AA	AA	AC	AA	GG	GG	GG	AG	AG	GG	AA	GG	AC	AG	GG	AG	GG
VDN1093705	GG	AG	AC	CC	CC	GG	AA	CG	GG	AA	AA	AA	AG	AG	AG	AC	AA	AA	AC	AA	AG	GG	AG	AC	AG	AA	AA	AC	AC	AA	GG	AG	AG	AG	AC	AA	GG	GG	AG	GG	GG	GG	AG	GG	AC	AG	GG	AG	AG
VDN405952	AA	AG	AC	AC	CC	GG	GG	GG	AG	GG	CC	GG	AA	AG	AG	AC	AG	AG	AC	AC	AG	AG	AG	AC	AG	GG	GG	CC	AA	GG	AA	AG	AG	AG	AC	AA	GG	GG	AG	AG	AG	GG	AG	GG	CC	GG	GG	AA	GG
VDN7180	AG	GG	CC	CC	AC	AG	AG	CG	GG	GG	CC	AG	AG	AG	AA	CC	GG	GG	CC	CC	GG	AA	GG	AA	GG	GG	GG	AC	AA	AG	AG	GG	AA	AA	AC	AA	GG	GG	AG	GG	GG	GG	AG	GG	AC	AG	GG	AG	GG
VDN996193	AG	AG	AC	AC	CC	AG	AG	GG	GG	AG	CC	AG	AA	AG	AG	AC	AG	AG	AC	AC	AG	AG	AG	AC	AG	AG	AG	CC	AC	AG	AG	GG	AA	AA	CC	AA	AG	GG	AA	GG	GG	GG	GG	GG	AA	AA	GG	GG	GG
VDN29664	AG	AG	AC	AC	AC	AG	AA	GG	AG	GG	CC	AA	GG	AA	GG	AA	AA	AA	AA	AA	AA	GG	AA	CC	AA	AA	AA	AC	AC	AA	GG	GG	AA	AA	AA	AA	GG	GG	GG	AA	AA	GG	AA	GG	CC	GG	GG	AA	GG
VDN107740	AG	AG	AC	AA	AA	AG	AG	GG	AG	GG	CC	AA	AG	AA	GG	AA	AA	AA	AA	AA	AA	GG	AA	CC	AA	AG	AG	CC	AC	AG	AG	GG	AA	AA	AA	AA	GG	GG	GG	AG	AG	GG	AA	GG	AC	AG	GG	AG	GG
VDN1119932	GG	AG	AC	CC	CC	GG	AG	GG	AG	AA	AA	AA	AG	AG	AG	AC	AA	AA	AC	AA	AG	GG	AG	AC	AG	AA	AA	AC	AC	AA	GG	AG	AG	AG	AC	AA	GG	GG	AG	GG	GG	GG	AG	GG	AC	AG	GG	AG	AG
VDN149820	AG	AG	AC	AA	AA	AG	AG	GG	AG	GG	CC	AA	AG	AA	GG	AA	AA	AA	AA	AA	AA	GG	AA	CC	AA	AG	AG	CC	AC	AG	AG	GG	AA	AA	AA	AA	GG	GG	GG	AG	AG	GG	AA	GG	AC	AG	GG	AG	GG
VDN1052051	AA	AA	AA	AC	AC	AG	AG	GG	AA	GG	CC	AG	AG	AG	AG	AC	AG	AG	AC	AC	AG	AG	AG	AC	AG	AG	AG	CC	AC	AG	AG	AG	AG	AG	AC	AA	AG	GG	AG	AG	AG	GG	AG	GG	AC	AG	GG	AG	GG
VDN69687	GG	GG	CC	AC	AC	GG	AG	GG	GG	AG	AC	AA	AA	AG	AG	AC	AA	AA	AC	AA	AG	GG	AG	AC	AG	AG	AG	CC	AC	AG	AG	AG	AG	AG	AC	AA	GG	GG	GG	GG	GG	GG	AA	GG	AA	AA	GG	GG	AG
VDN110241	AA	AA	AA	AA	AA	AA	AA	GG	AA	GG	CC	AA	GG	AA	GG	AA	AA	AA	AA	AA	AA	GG	AA	CC	AA	AA	AA	CC	CC	AA	GG	GG	AA	AA	AA	AA	GG	GG	GG	AA	AA	GG	AA	GG	CC	GG	GG	AA	GG
VDN318132	GG	GG	CC	CC	AC	AG	AA	GG	AG	AG	AC	AA	AG	AG	AG	AC	AA	AA	AC	AA	AG	GG	AG	AC	AG	AA	AA	CC	CC	AA	GG	AG	AG	AG	AC	AA	GG	GG	GG	AG	AG	GG	AA	GG	AC	AG	GG	AG	AG
VDN289867	AA	AA	AA	AA	AC	AG	AG	GG	AA	AG	AC	AA	GG	AA	GG	AA	AA	AA	AA	AA	AA	GG	AA	CC	AA	AA	AA	AC	AC	AA	GG	AG	AG	AG	AC	AA	GG	GG	GG	AA	AA	GG	AA	AG	AC	AG	AG	AG	GG
VDN1231720	AG	AG	AC	AC	AC	AG	AG	GG	AA	AG	AC	AA	GG	AA	GG	AA	AA	AA	AA	AA	AA	GG	AA	CC	AA	AA	AA	CC	CC	AA	GG	GG	AA	AA	AA	AA	GG	GG	GG	AA	AA	GG	AA	GG	CC	GG	GG	AA	GG
VDN525485	AA	AA	AA	AA	AC	AG	AG	GG	AA	AG	AC	AA	GG	AA	GG	AA	AA	AA	AA	AA	AA	GG	AA	CC	AA	AA	AA	AC	AC	AA	GG	AG	AG	AG	AC	AA	GG	GG	GG	AA	AA	GG	AA	AG	AC	AG	AG	AG	GG
VDN822206	AA	AA	AA	AA	AC	AG	AG	GG	AA	AG	AC	AA	GG	AA	GG	AA	AA	AA	AA	AA	AA	GG	AA	CC	AA	AA	AA	AC	AC	AA	GG	AG	AG	AG	AC	AA	GG	GG	GG	AA	AA	GG	AA	AG	AC	AG	AG	AG	GG
VDN1187948	AG	AG	AC	CC	CC	GG	AA	GG	GG	AA	AC	AA	AA	GG	AA	CC	AG	AG	CC	AC	GG	AG	GG	AA	GG	AG	AG	CC	AC	AG	AG	AG	AG	AG	CC	AG	AG	GG	AG	GG	GG	GG	AG	GG	AA	AA	GG	GG	AA
VDN1128239	GG	GG	CC	CC	CC	GG	AA	GG	GG	AG	AC	AA	AG	AG	AG	AC	AA	AA	AC	AA	AG	GG	AG	AC	AG	AA	AA	AC	AC	AA	GG	AG	AG	AG	AC	AA	GG	GG	GG	AG	AG	GG	AA	GG	AC	AG	GG	AG	AG
VDN626476	AG	AA	AA	AC	AC	AG	AA	CG	AG	AG	AC	AA	GG	AA	GG	AA	AA	AA	AA	AA	AA	GG	AA	CC	AA	AA	AA	AC	AC	AA	GG	GG	AA	AA	AA	AA	GG	GG	AG	AG	AG	GG	AG	GG	CC	GG	GG	AA	GG
VDN175931	AG	AG	AC	CC	CC	GG	AG	GG	AG	GG	CC	AG	AG	AG	AG	AC	AG	AG	AC	AC	AG	AG	AG	AC	AG	AG	AG	AC	AA	AG	AG	AG	AG	AG	AC	AA	AG	GG	AG	AG	AG	GG	AG	GG	AC	AG	GG	AG	GG
VDN122238	AG	AA	AA	AC	AC	AG	AA	CG	AG	AG	AC	AA	GG	AA	GG	AA	AA	AA	AA	AA	AA	GG	AA	CC	AA	AA	AA	AC	AC	AA	GG	GG	AA	AA	AA	AA	GG	GG	AG	AG	AG	GG	AG	GG	CC	GG	GG	AA	GG
VDN736718	GG	GG	CC	AC	AC	GG	AG	GG	GG	AG	AC	AA	AA	AG	AG	AC	AA	AA	AC	AA	AG	GG	AG	AC	AG	AG	AG	CC	AC	AG	AG	AG	AG	AG	AC	AA	GG	GG	GG	GG	GG	GG	AA	GG	AA	AA	GG	GG	AG
VDN1075131	AG	AG	AC	AC	AC	AG	AA	CG	AG	GG	CC	AG	AG	AG	AG	AC	AG	AG	AC	AC	AG	AG	AG	AC	AG	AG	AG	AC	AC	AA	GG	GG	AA	AA	AC	AA	GG	GG	GG	AG	AG	GG	AA	GG	AC	AG	GG	AG	GG
VDN804363	AG	AA	AA	AC	AC	AG	AG	GG	AA	AG	AC	AA	GG	AA	GG	AA	AA	AA	AA	AA	AA	GG	AA	CC	AA	AA	AA	AC	AC	AA	GG	GG	AA	AA	AA	AA	GG	GG	AG	AG	AG	GG	AG	GG	CC	GG	GG	AA	GG
VDN174421	AG	AG	AC	CC	CC	GG	AG	GG	AG	GG	CC	AG	AG	AG	AG	AC	AG	AG	AC	AC	AG	AG	AG	AC	AG	AG	AG	AC	AA	AG	AG	AG	AG	AG	AC	AA	AG	GG	AG	AG	AG	GG	AG	GG	AC	AG	GG	AG	GG
VDN548535	GG	GG	CC	AC	CC	AG	AA	CG	GG	GG	CC	GG	AA	GG	AA	CC	GG	GG	CC	CC	GG	AA	GG	AA	GG	GG	GG	AC	AA	AG	AG	GG	AA	AA	CC	AA	AG	GG	AG	GG	GG	GG	AG	GG	AA	AA	GG	GG	GG
VDN852417	AG	AG	AC	AC	AA	AA	AA	GG	AG	GG	CC	AA	GG	AA	GG	AA	AA	AA	AA	AA	AA	GG	AA	CC	AA	AG	AG	CC	AC	AG	AG	GG	AA	AA	AC	AA	GG	GG	GG	AG	AG	GG	AA	GG	AC	AG	GG	AG	GG
VDN233561	AG	AG	AC	CC	CC	GG	AG	GG	AG	AG	AC	AG	AA	GG	AA	CC	AG	AG	CC	AC	GG	AG	GG	AA	GG	AG	AG	CC	AC	AG	AG	AA	GG	GG	CC	AA	AG	GG	AG	GG	GG	GG	AG	GG	AA	AA	GG	GG	AG
VDN177413	GG	AG	AC	AC	AC	AG	AG	GG	AA	AG	AC	AA	GG	AA	GG	AA	AA	AA	AA	AA	AA	GG	AA	CC	AA	AA	AA	AC	AC	AA	GG	GG	AA	AA	AA	AA	GG	GG	AG	AG	AG	GG	AG	GG	CC	GG	GG	AA	GG
VDN122329	AG	AG	AC	AC	CC	AG	AG	GG	AG	GG	CC	GG	AA	GG	AA	CC	GG	GG	CC	CC	GG	AA	GG	AA	GG	GG	GG	CC	AA	GG	AA	AG	AG	AG	CC	AA	AA	GG	AA	GG	GG	GG	GG	GG	AA	AA	GG	GG	GG
VDN1217651	AG	AG	AC	AC	AA	AA	AA	CG	AG	GG	CC	AG	AG	AG	AG	AC	AG	AG	AC	AC	AG	AG	AG	AC	AG	AG	AG	CC	AC	AG	AG	AG	AG	AG	AC	AA	GG	AG	AG	AG	AG	AG	AG	AG	AC	AG	AG	AG	AG
VDN1228955	GG	AG	AC	CC	CC	GG	AA	CG	GG	AG	AC	AA	GG	AA	GG	AA	AA	AA	AA	AA	AA	GG	AA	CC	AA	AA	AA	AA	AA	AA	GG	GG	AA	AA	AA	AA	GG	GG	AG	AG	AG	GG	AG	GG	CC	GG	GG	AA	GG
VDN844654	AG	AG	AC	AA	CC	AG	AG	GG	AG	AG	AC	AG	AG	AG	AG	AC	AG	AG	AC	AC	AG	AG	AG	AC	AG	AG	AG	AC	AA	AG	AG	AG	AG	AG	CC	AA	AG	GG	AG	AG	AG	GG	AG	AG	AA	AA	AG	GG	GG
VDN908363	GG	GG	CC	CC	CC	GG	AG	GG	AG	AA	AC	AA	AA	GG	AA	CC	AG	AG	CC	AC	GG	AG	GG	AA	GG	AG	AG	CC	AC	AA	GG	AA	GG	GG	CC	AA	GG	GG	AG	GG	GG	GG	AG	GG	AC	AG	GG	AG	AG
VDN823558	GG	GG	CC	CC	AC	AG	AA	CC	GG	GG	CC	GG	AA	GG	AA	CC	GG	GG	CC	CC	GG	AA	GG	AA	GG	GG	GG	AC	AA	AG	AG	AG	AG	AG	CC	AA	GG	AG	AG	GG	GG	AG	AG	AG	AA	AA	AG	GG	AG
VDN198097	AG	AG	AC	CC	CC	GG	AG	GG	AG	AG	AC	AG	AA	GG	AA	CC	AG	AG	CC	AC	GG	AG	GG	AA	GG	AG	AG	CC	AC	AG	AG	AA	GG	GG	CC	AA	AG	GG	AG	GG	GG	GG	AG	GG	AA	AA	GG	GG	AG
VDN541337	AG	AA	AA	CC	CC	GG	AG	CG	AG	AG	AC	AG	AG	AG	AG	AC	AG	AG	AC	AC	AG	AG	AG	AC	AG	AG	AG	AC	AA	AG	AG	AG	AG	AG	AC	AA	AG	GG	AA	GG	GG	GG	GG	GG	AC	AG	GG	AG	GG
VDN269948	AG	AG	AC	AC	AC	AG	AA	GG	AG	AG	AC	AA	AG	AG	AG	AC	AA	AA	AC	AA	AG	GG	AG	AC	AG	AA	AA	CC	CC	AA	GG	AG	AG	AG	AC	AA	GG	GG	GG	AG	AG	GG	AA	GG	AC	AG	GG	AG	AG
VDN16978	AA	AA	AA	AA	AC	AG	AG	GG	AA	AG	AC	AA	GG	AA	GG	AA	AA	AA	AA	AA	AA	GG	AA	CC	AA	AA	AA	AC	AC	AA	GG	AG	AG	AG	AC	AA	GG	GG	GG	AA	AA	GG	AA	AG	AC	AG	AG	AG	GG
VDN223481	GG	GG	CC	CC	AC	AG	AA	GG	GG	AG	AC	AA	AG	AG	AG	AC	AA	AA	AC	AA	AG	GG	AG	AC	AG	AG	AG	CC	AC	AG	AG	AG	AG	AG	CC	AA	GG	GG	GG	GG	GG	GG	AA	GG	AA	AA	GG	GG	AG
VDN823561	AG	AA	AA	CC	CC	GG	GG	GG	AA	AG	AC	AG	AG	AG	AG	AC	AG	AG	AC	AC	AG	AG	AG	AC	AG	AG	AG	AC	AA	AG	AG	AG	AG	AG	AC	AA	AG	GG	AA	GG	GG	GG	GG	GG	AC	AG	GG	AG	GG
VDN862139	AG	AG	AC	CC	AC	AG	AG	GG	AG	GG	CC	AG	AG	AG	AG	AC	AG	AG	AC	AC	AG	AG	AG	AC	AG	GG	GG	CC	AA	GG	AA	AG	AG	AG	CC	AA	AG	GG	AG	GG	GG	GG	AG	GG	AA	AA	GG	GG	GG
VDN803516	AG	AG	AC	AC	AC	AG	AA	CG	AG	GG	CC	AG	AG	AG	AG	AC	AG	AG	AC	AC	AG	AG	AG	AC	AG	AG	AG	AC	AC	AA	GG	GG	AA	AA	AC	AA	GG	GG	GG	AG	AG	GG	AA	GG	AC	AG	GG	AG	GG
VDN638009	GG	GG	CC	CC	CC	GG	AA	CG	GG	AG	AC	AG	AA	GG	AA	CC	AG	AG	CC	AC	GG	AG	GG	AA	GG	AG	AG	AC	AC	AA	GG	AG	AG	AG	CC	AA	GG	GG	GG	GG	GG	GG	AA	GG	AA	AA	GG	GG	AG
VDN1055986	AG	AG	AC	CC	CC	GG	AG	GG	AG	AG	AC	AG	AA	GG	AA	CC	AG	AG	CC	AC	GG	AG	GG	AA	GG	AG	AG	CC	AC	AG	AG	AA	GG	GG	CC	AA	AG	GG	AG	GG	GG	GG	AG	GG	AA	AA	GG	GG	AG
VDN575460	GG	GG	CC	AC	CC	AG	AG	GG	AG	AG	CC	AG	AA	GG	AA	CC	GG	GG	CC	CC	GG	AA	GG	AA	GG	GG	GG	CC	AA	AG	AG	AG	AG	AG	CC	AA	AG	GG	AA	GG	GG	GG	GG	GG	AC	AG	GG	AG	GG
VDN98580	AG	AG	AC	CC	AC	AG	AG	CG	AG	GG	CC	GG	AA	GG	AA	CC	GG	GG	CC	CC	GG	AA	GG	AA	GG	GG	GG	AC	AA	AG	AG	AG	AG	AG	CC	AA	AG	GG	AG	GG	GG	GG	AG	GG	AA	AA	GG	GG	GG
VDN383579	GG	GG	CC	CC	CC	GG	AA	CG	GG	AG	AC	AG	AA	GG	AA	CC	AG	AG	CC	AC	GG	AG	GG	AA	GG	AG	AG	AC	AC	AA	GG	AG	AG	AG	CC	AA	GG	GG	GG	GG	GG	GG	AA	GG	AA	AA	GG	GG	AG
VDN1203911	GG	GG	CC	CC	AC	AG	AA	CG	GG	GG	CC	AG	AG	AG	AG	AC	AG	AG	AC	AC	AG	AG	AG	AC	AG	GG	GG	AC	AA	AG	AG	GG	AA	AA	CC	AA	GG	GG	GG	GG	GG	GG	AA	GG	AA	AA	GG	GG	GG
VDN41196	AA	AA	AA	AA	AA	AA	AA	GG	AA	GG	CC	AA	GG	AA	GG	AA	AA	AA	AA	AA	AA	GG	AA	CC	AA	AA	AA	CC	CC	AA	GG	GG	AA	AA	AA	AA	GG	GG	GG	AA	AA	GG	AA	GG	CC	GG	GG	AA	GG
VDN320759	AG	AG	AC	AC	AC	AG	AA	GG	AG	AG	AC	AA	AG	AG	AG	AC	AA	AA	AC	AA	AG	GG	AG	AC	AG	AA	AA	CC	CC	AA	GG	AG	AG	AG	AC	AA	GG	GG	GG	AG	AG	GG	AA	GG	AC	AG	GG	AG	AG
VDN923881	GG	GG	CC	CC	AC	AG	AA	CG	GG	AG	AC	AG	AA	GG	AA	CC	AG	AG	CC	AC	GG	AG	GG	AA	GG	AG	AG	CC	AC	AG	AG	AA	GG	GG	CC	AA	GG	AG	AG	GG	GG	AG	AG	AG	AA	AA	AG	GG	AA
VDN159923	GG	GG	CC	CC	CC	GG	AG	GG	GG	AA	AC	AA	AA	AG	AA	CC	AG	AG	CC	AC	GG	AG	GG	AA	GG	AG	AG	AC	AC	AA	GG	AG	AG	AG	CC	AA	GG	GG	AG	GG	GG	GG	AG	GG	AC	AG	GG	AG	AG
VDN1197456	AA	AA	AA	AC	AC	AG	AA	GG	AG	AG	CC	AA	AG	AG	AG	AC	AG	AG	AC	AC	AG	AG	AG	AC	AG	AG	AG	CC	AC	AG	AG	GG	AA	AA	AC	AG	AG	GG	AG	AG	AG	GG	AG	GG	AC	AG	GG	AG	AG
VDN471571	AG	AG	AC	AC	CC	AG	AG	GG	AG	GG	CC	GG	AA	GG	AA	CC	GG	GG	CC	CC	GG	AA	GG	AA	GG	GG	GG	CC	AA	GG	AA	AG	AG	AG	CC	AA	AA	GG	AA	GG	GG	GG	GG	GG	AA	AA	GG	GG	GG
VDN17305	AA	AA	AA	AC	AC	AG	AA	GG	AG	AG	CC	AA	AG	AG	AG	AC	AG	AG	AC	AC	AG	AG	AG	AC	AG	AG	AG	CC	AC	AG	AG	GG	AA	AA	AC	AG	AG	GG	AG	AG	AG	GG	AG	GG	AC	AG	GG	AG	AG
VDN929087	GG	GG	CC	CC	AC	AG	AG	CG	AG	AG	AC	AG	AG	AG	AG	AC	AG	AG	AC	AC	AG	AG	AG	AC	AG	AG	AG	CC	AC	AG	AG	AG	AG	AG	AC	AA	GG	AG	AG	AG	AG	AG	AG	AG	AC	AG	AG	AG	AG
VDN745184	GG	GG	CC	CC	AC	AG	AA	CG	GG	AG	AC	AG	AA	GG	AA	CC	AG	AG	CC	AC	GG	AG	GG	AA	GG	AG	AG	CC	AC	AG	AG	AA	GG	GG	CC	AA	GG	AG	AG	GG	GG	AG	AG	AG	AA	AA	AG	GG	AA
VDN813733	AA	AA	AA	AC	CC	GG	AG	GG	AG	AA	AC	AA	AA	AG	AG	AC	AG	AG	AC	AC	AG	AG	AG	AC	AG	AG	AG	CC	AC	AG	AG	GG	AA	AA	AC	AG	AG	GG	AA	GG	GG	GG	GG	GG	AA	AA	GG	GG	AG
VDN334206	GG	AG	AC	CC	AC	AG	AG	GG	AG	AG	AC	AA	GG	AA	GG	AA	AA	AA	AA	AA	AA	GG	AA	CC	AA	AG	AG	AC	AA	AG	AG	GG	AA	AA	AC	AA	GG	GG	AG	GG	GG	GG	AG	GG	AC	AG	GG	AG	GG
VDN1011738	AG	AG	AC	AC	AC	AG	AA	GG	AG	GG	CC	AA	GG	AA	GG	AA	AA	AA	AA	AA	AA	GG	AA	CC	AA	AA	AA	AC	AC	AA	GG	GG	AA	AA	AA	AA	GG	GG	GG	AA	AA	GG	AA	GG	CC	GG	GG	AA	GG
VDN329148	AG	AG	AC	AC	AA	AA	AA	CG	AG	GG	CC	AG	AG	AG	AG	AC	AG	AG	AC	AC	AG	AG	AG	AC	AG	AG	AG	CC	AC	AG	AG	AG	AG	AG	AC	AA	GG	AG	AG	AG	AG	AG	AG	AG	AC	AG	AG	AG	AG
VDN360820	GG	GG	CC	AA	AC	AG	AG	GG	GG	GG	CC	AG	AA	AG	AG	AC	AG	AG	AC	AC	AG	AG	AG	AC	AG	GG	GG	CC	AA	GG	AA	GG	AA	AA	AC	AA	AG	GG	AG	GG	GG	GG	AG	GG	AA	AA	GG	GG	GG
VDN865875	AA	AA	AA	AC	CC	GG	GG	GG	AA	GG	CC	GG	AA	AG	AG	AC	AG	AG	AC	AC	AG	AG	AG	AC	AG	GG	GG	CC	AA	GG	AA	AG	AG	AG	AC	AA	AG	GG	AA	GG	GG	GG	GG	GG	AC	AG	GG	AG	GG
VDN517407	GG	GG	CC	CC	AC	AG	AA	CG	GG	GG	CC	AG	AG	AG	AG	AC	AG	AG	AC	AC	AG	AG	AG	AC	AG	GG	GG	AC	AA	AG	AG	GG	AA	AA	CC	AA	GG	GG	GG	GG	GG	GG	AA	GG	AA	AA	GG	GG	GG
VDN824948	AG	AG	AC	CC	CC	GG	AG	GG	AG	AA	CC	AA	AA	GG	AA	CC	GG	GG	CC	CC	GG	AA	GG	AA	GG	GG	GG	CC	AA	AG	AG	AG	AG	AG	CC	AG	AG	GG	AA	GG	GG	GG	GG	GG	AC	AG	GG	AG	AG
VDN707691	AG	AG	AC	CC	CC	GG	AG	GG	GG	AA	CC	AA	AA	AG	AA	CC	GG	GG	CC	CC	GG	AA	GG	AA	GG	GG	GG	AC	AA	AG	AG	GG	AA	AA	CC	AG	AG	GG	AA	GG	GG	GG	GG	GG	AC	AG	GG	AG	AG
VDN232349	GG	GG	CC	AC	AC	AA	AA	CG	GG	GG	CC	GG	AA	GG	AA	CC	GG	GG	CC	CC	GG	AA	GG	AA	GG	GG	GG	CC	AA	GG	AA	AG	AG	AG	CC	AA	AG	AG	AA	GG	GG	AG	GG	AG	AA	AA	AG	GG	AG
VDN99353	AA	AA	AA	AC	AC	AG	AG	GG	AA	GG	CC	AG	AG	AG	AG	AC	AG	AG	AC	AC	AG	AG	AG	AC	AG	AG	AG	CC	AC	AG	AG	AG	AG	AG	AC	AA	AG	GG	AG	AG	AG	GG	AG	GG	AC	AG	GG	AG	GG
VDN918960	AG	AG	AC	AC	AA	AA	AA	CG	AG	GG	CC	AG	AG	AG	AG	AC	AG	AG	AC	AC	AG	AG	AG	AC	AG	AG	AG	CC	AC	AG	AG	AG	AG	AG	AC	AA	GG	AG	AG	AG	AG	AG	AG	AG	AC	AG	AG	AG	AG
VDN15644	GG	GG	CC	CC	AC	AG	AA	CG	GG	AG	AC	AG	AA	GG	AA	CC	AG	AG	CC	AC	GG	AG	GG	AA	GG	AG	AG	AC	AC	AA	GG	AG	AG	AG	CC	AA	GG	GG	GG	GG	GG	GG	AA	GG	AA	AA	GG	GG	AG
VDN819861	GG	GG	CC	CC	AC	AG	AA	CG	GG	AG	AC	AG	AA	GG	AA	CC	AG	AG	CC	AC	GG	AG	GG	AA	GG	AG	AG	CC	AC	AG	AG	AA	GG	GG	CC	AA	GG	AG	AG	GG	GG	AG	AG	AG	AA	AA	AG	GG	AA
VDN348850	GG	AG	AC	CC	AC	AG	AG	CG	AG	AG	AC	AG	AG	AG	AG	AC	AG	AG	AC	AC	AG	AG	AG	AC	AG	AG	AG	AC	AA	AG	AG	AG	AG	AG	AC	AA	GG	AG	AA	GG	GG	AG	GG	AA	AC	AG	AG	AG	AG
VDN987232	GG	GG	CC	CC	CC	GG	AG	GG	AG	AA	AA	AA	AG	AG	AG	AC	AA	AA	AC	AA	AG	GG	AG	AC	AG	AA	AA	CC	CC	AA	GG	AG	AG	AG	AC	AA	GG	GG	GG	AG	AG	GG	AA	GG	AC	AG	GG	AG	AG
VDN610975	AG	AG	AC	CC	AC	AG	AG	GG	AG	GG	CC	AG	AG	AG	AG	AC	AG	AG	AC	AC	AG	AG	AG	AC	AG	GG	GG	CC	AA	GG	AA	AG	AG	AG	CC	AA	AG	GG	AG	GG	GG	GG	AG	GG	AA	AA	GG	GG	GG
VDN776309	AG	AA	AA	CC	CC	GG	AG	GG	AG	AA	AC	AA	AG	AG	AG	AC	AG	AG	AC	AC	AG	AG	AG	AC	AG	AG	AG	AC	AA	AG	AG	GG	AA	AA	AC	AG	AG	GG	AA	GG	GG	GG	GG	GG	AC	AG	GG	AG	AG
VDN207192	GG	GG	CC	CC	CC	GG	AA	GG	GG	AA	AA	AA	AA	GG	AA	CC	AA	AA	CC	AA	GG	GG	GG	AA	GG	AA	AA	CC	CC	AA	GG	AA	GG	GG	CC	AA	GG	GG	GG	GG	GG	GG	AA	GG	AA	AA	GG	GG	AA
VDN1077981	GG	GG	CC	AC	AA	AG	AG	CG	GG	GG	CC	AG	AA	AG	AG	AC	AG	AG	AC	AC	AG	AG	AG	AC	AG	GG	GG	CC	AA	GG	AA	AG	AG	AG	AC	AA	GG	AG	AG	GG	GG	AG	AG	AG	AA	AA	AG	GG	AG
VDN277486	GG	GG	CC	CC	CC	GG	AA	GG	GG	AG	AC	AA	AG	AG	AG	AC	AA	AA	AC	AA	AG	GG	AG	AC	AG	AA	AA	AC	AC	AA	GG	AG	AG	AG	AC	AA	GG	GG	GG	AG	AG	GG	AA	GG	AC	AG	GG	AG	AG
VDN847220	AG	AG	AC	AC	CC	AG	AG	GG	AG	GG	CC	GG	AA	GG	AA	CC	GG	GG	CC	CC	GG	AA	GG	AA	GG	GG	GG	CC	AA	GG	AA	AG	AG	AG	CC	AA	AA	GG	AA	GG	GG	GG	GG	GG	AA	AA	GG	GG	GG
VDN455999	GG	GG	CC	CC	AC	AG	AG	CG	AG	AG	AC	AG	AG	AG	AG	AC	AG	AG	AC	AC	AG	AG	AG	AC	AG	AG	AG	CC	AC	AG	AG	AG	AG	AG	AC	AA	GG	AG	AG	AG	AG	AG	AG	AG	AC	AG	AG	AG	AG
VDN942680	AG	AA	AA	CC	CC	GG	AA	CG	GG	AA	AC	AA	AG	AG	AG	AC	AG	AG	AC	AC	AG	AG	AG	AC	AG	AG	AG	AC	AA	AG	AG	GG	AA	AA	AC	AG	AG	GG	AA	GG	GG	GG	GG	GG	AC	AG	GG	AG	AG
VDN738878	AA	AA	AA	AA	AA	AA	AA	GG	AA	GG	CC	AA	GG	AA	GG	AA	AA	AA	AA	AA	AA	GG	AA	CC	AA	AA	AA	CC	CC	AA	GG	GG	AA	AA	AA	AA	GG	GG	GG	AA	AA	GG	AA	GG	CC	GG	GG	AA	GG
VDN250808	GG	GG	CC	CC	AC	AG	AA	CG	GG	GG	CC	AG	AG	AG	AG	AC	AG	AG	AC	AC	AG	AG	AG	AC	AG	GG	GG	AC	AA	AG	AG	GG	AA	AA	CC	AA	GG	GG	GG	GG	GG	GG	AA	GG	AA	AA	GG	GG	GG
VDN575161	AA	AA	AA	AC	AC	AG	AA	GG	AG	AG	CC	AA	AG	AG	AG	AC	AG	AG	AC	AC	AG	AG	AG	AC	AG	AG	AG	CC	AC	AG	AG	GG	AA	AA	AC	AG	AG	GG	AG	AG	AG	GG	AG	GG	AC	AG	GG	AG	AG
VDN661755	AG	AG	AC	CC	CC	GG	AG	CG	AG	GG	CC	GG	AA	GG	AA	CC	GG	GG	CC	CC	GG	AA	GG	AA	GG	GG	GG	AC	AA	AG	AG	AG	AG	AG	CC	AA	AG	GG	AG	GG	GG	GG	AG	GG	AA	AA	GG	GG	GG
VDN383291	AG	AG	AC	AC	AC	AG	AA	GG	AG	AG	AC	AA	AG	AG	AG	AC	AA	AA	AC	AA	AG	GG	AG	AC	AG	AA	AA	CC	CC	AA	GG	AG	AG	AG	AC	AA	GG	GG	GG	AG	AG	GG	AA	GG	AC	AG	GG	AG	AG
VDN1086630	GG	GG	CC	CC	CC	GG	AA	CG	GG	GG	CC	AG	AG	AG	AG	AC	AG	AG	AC	AC	AG	AG	AG	AC	AG	AG	AG	AA	AA	AA	GG	GG	AA	AA	AC	AA	GG	GG	GG	AG	AG	GG	AA	GG	AC	AG	GG	AG	GG
VDN671721	GG	GG	CC	AC	AC	GG	AG	GG	GG	AG	AC	AA	AA	AG	AG	AC	AA	AA	AC	AA	AG	GG	AG	AC	AG	AG	AG	CC	AC	AG	AG	AG	AG	AG	AC	AA	GG	GG	GG	GG	GG	GG	AA	GG	AA	AA	GG	GG	AG
VDN1149999	GG	GG	CC	CC	CC	GG	AA	GG	GG	AA	AA	AA	AA	GG	AA	CC	AA	AA	CC	AA	GG	GG	GG	AA	GG	AA	AA	CC	CC	AA	GG	AA	GG	GG	CC	AA	GG	GG	GG	GG	GG	GG	AA	GG	AA	AA	GG	GG	AA
VDN664211	AG	AG	AC	AC	AC	AG	AA	GG	AG	AG	AC	AA	AG	AG	AG	AC	AA	AA	AC	AA	AG	GG	AG	AC	AG	AA	AA	CC	CC	AA	GG	AG	AG	AG	AC	AA	GG	GG	GG	AG	AG	GG	AA	GG	AC	AG	GG	AG	AG
VDN668362	GG	AG	AC	CC	AC	AG	AG	CG	AG	AG	AC	AG	AG	AG	AG	AC	AG	AG	AC	AC	AG	AG	AG	AC	AG	AG	AG	AC	AA	AG	AG	AG	AG	AG	AC	AA	GG	AG	AA	GG	GG	AG	GG	AA	AC	AG	AG	AG	AG
VDN386182	GG	GG	CC	AC	CC	GG	AA	GG	AG	AA	AA	AA	AA	AG	AG	AC	AA	AA	AC	AA	AG	GG	AG	AC	AG	AA	AA	CC	CC	AA	GG	AG	AG	AG	AC	AA	GG	GG	AG	GG	GG	GG	AG	GG	AC	AG	GG	AG	AG
VDN785919	AG	AG	AC	AC	AC	AG	AA	GG	AG	GG	CC	AA	GG	AA	GG	AA	AA	AA	AA	AA	AA	GG	AA	CC	AA	AA	AA	AC	AC	AA	GG	GG	AA	AA	AA	AA	GG	GG	GG	AA	AA	GG	AA	GG	CC	GG	GG	AA	GG
VDN195552	AA	AA	AA	AC	CC	GG	GG	GG	AA	AG	AC	AG	AG	AG	AG	AC	AG	AG	AC	AC	AG	AG	AG	AC	AG	AG	AG	AC	AA	AG	AG	AA	GG	GG	CC	AA	AG	GG	AG	AG	AG	GG	AG	AG	AA	AA	AG	GG	GG
VDN103263	AG	AG	AC	AC	AC	AG	AA	GG	AG	AG	AC	AA	AG	AG	AG	AC	AA	AA	AC	AA	AG	GG	AG	AC	AG	AA	AA	CC	CC	AA	GG	AG	AG	AG	AC	AA	GG	GG	GG	AG	AG	GG	AA	GG	AC	AG	GG	AG	AG
VDN1035041	GG	AG	AC	CC	CC	GG	AG	GG	AG	AA	AA	AA	AG	AG	AG	AC	AA	AA	AC	AA	AG	GG	AG	AC	AG	AA	AA	AC	AC	AA	GG	AG	AG	AG	AC	AA	GG	GG	AG	GG	GG	GG	AG	GG	AC	AG	GG	AG	AG
VDN916277	GG	AG	AC	AC	CC	AG	AG	GG	AG	AG	AC	AG	AG	AG	AG	AC	AG	AG	AC	AC	AG	AG	AG	AC	AG	AG	AG	AC	AA	AG	AG	GG	AA	AA	AC	AA	AG	GG	AA	GG	GG	GG	GG	GG	AC	AG	GG	AG	GG
VDN1011969	GG	GG	CC	AC	CC	AG	AG	GG	GG	AG	CC	AG	AA	AG	AA	CC	GG	GG	CC	CC	GG	AA	GG	AA	GG	GG	GG	AC	AA	AG	AG	GG	AA	AA	CC	AA	AG	GG	AA	GG	GG	GG	GG	GG	AC	AG	GG	AG	GG
VDN1102784	GG	GG	CC	AC	AC	GG	GG	GG	GG	AG	CC	AA	AA	AA	AG	AC	AG	AG	AC	AC	AG	AG	AG	AC	AG	GG	GG	AC	AA	AG	AG	GG	AA	AA	AC	AA	GG	GG	AG	GG	GG	GG	AG	GG	AC	AG	GG	AG	GG
VDN346660	GG	GG	CC	CC	CC	GG	AA	GG	GG	AG	AC	AA	AG	AG	AG	AC	AA	AA	AC	AA	AG	GG	AG	AC	AG	AA	AA	AC	AC	AA	GG	AG	AG	AG	CC	AA	GG	GG	GG	AG	AG	GG	AA	GG	AA	AA	AG	GG	AG
VDN353137	GG	AG	AC	AC	AC	AA	AA	CG	GG	GG	CC	GG	AA	GG	AA	CC	GG	GG	CC	CC	GG	AA	GG	AA	GG	GG	GG	AC	AA	AG	AG	GG	AA	AA	CC	AA	AG	GG	AG	GG	GG	GG	AG	GG	AA	AA	GG	GG	GG
VDN390405	AG	AG	AC	AA	AC	AA	AA	GG	AG	GG	CC	AG	AG	AG	AG	AC	AG	AG	AC	AC	AG	AG	AG	AC	AG	AG	AG	CC	AC	AG	AG	GG	AA	AA	AC	AA	AG	GG	AG	AG	AG	GG	AG	GG	AC	AG	GG	AG	GG
VDN978044	GG	AG	AC	CC	CC	GG	AG	GG	AG	AA	AA	AA	AG	AG	AG	AC	AA	AA	AC	AA	AG	GG	AG	AC	AG	AA	AA	AC	AC	AA	GG	AG	AG	AG	AC	AA	GG	GG	AG	GG	GG	GG	AG	GG	AC	AG	GG	AG	AG
VDN356859	AG	AG	AC	AC	CC	AG	AA	GG	GG	AG	CC	AG	AA	GG	AA	CC	GG	GG	CC	CC	GG	AA	GG	AA	GG	GG	GG	CC	AA	GG	AA	GG	AA	AA	CC	AG	AA	GG	AA	GG	GG	GG	GG	GG	AA	AA	GG	GG	AG
VDN1112412	GG	AG	AC	CC	CC	GG	AA	CG	GG	AA	AA	AA	AG	AG	AG	AC	AA	AA	AC	AA	AG	GG	AG	AC	AG	AA	AA	AC	AC	AA	GG	AG	AG	AG	AC	AA	GG	GG	AG	GG	GG	GG	AG	GG	AC	AG	GG	AG	AG
VDN405144	GG	GG	CC	CC	AC	AG	AA	CG	GG	AG	AC	AG	AA	GG	AA	CC	AG	AG	CC	AC	GG	AG	GG	AA	GG	AG	AG	CC	AC	AG	AG	AA	GG	GG	CC	AA	GG	AG	AG	GG	GG	AG	AG	AG	AA	AA	AG	GG	AA
VDN146112	AA	AA	AA	CC	CC	GG	AG	GG	AG	AG	CC	AG	AA	GG	AA	CC	GG	GG	CC	CC	GG	AA	GG	AA	GG	GG	GG	CC	AA	GG	AA	AG	AG	AG	CC	AG	AA	GG	AA	GG	GG	GG	GG	GG	AA	AA	GG	GG	AG
VDN327796	AG	AG	AC	CC	AC	AG	AG	CG	AG	GG	CC	GG	AA	GG	AA	CC	GG	GG	CC	CC	GG	AA	GG	AA	GG	GG	GG	CC	AA	GG	AA	AA	GG	GG	CC	AA	AG	AG	AA	GG	GG	AG	GG	AG	AA	AA	AG	GG	AG
VDN773033	AG	AG	AC	AC	CC	GG	AG	GG	AG	AG	AC	AG	AA	AG	AG	AC	AA	AA	AC	AA	AG	GG	AG	AC	AG	AG	AG	CC	AC	AG	AG	AG	AG	AG	AC	AA	GG	GG	AG	GG	GG	GG	AG	GG	AC	AG	GG	AG	AG
VDN278159	AG	AG	AC	AC	AA	AA	AA	CG	AG	GG	CC	AG	AG	AG	AG	AC	AG	AG	AC	AC	AG	AG	AG	AC	AG	AG	AG	CC	AC	AG	AG	AG	AG	AG	AC	AA	GG	AG	AG	AG	AG	AG	AG	AG	AC	AG	AG	AG	AG
VDN1204126	GG	GG	CC	CC	AC	AG	AA	CG	GG	AG	AC	AG	AA	GG	AA	CC	AG	AG	CC	AC	GG	AG	GG	AA	GG	AG	AG	CC	AC	AG	AG	AA	GG	GG	CC	AA	GG	AG	AG	GG	GG	AG	AG	AG	AA	AA	AG	GG	AA
VDN984292	GG	GG	CC	AC	AC	GG	AG	CG	GG	GG	CC	AG	AA	AG	AG	AC	AG	AG	AC	AC	AG	AG	AG	AC	AG	GG	GG	AC	AA	AG	AG	GG	AA	AA	AC	AA	GG	GG	GG	GG	GG	GG	AA	GG	AA	AA	GG	GG	GG
VDN670028	GG	GG	CC	AC	AC	AA	AA	CG	GG	GG	CC	GG	AA	GG	AA	CC	GG	GG	CC	CC	GG	AA	GG	AA	GG	GG	GG	AC	AA	AG	AG	GG	AA	AA	CC	AA	AG	GG	AG	GG	GG	GG	AG	GG	AA	AA	GG	GG	GG
VDN103687	GG	GG	CC	CC	CC	GG	AA	CG	GG	AG	AC	AG	AA	GG	AA	CC	AG	AG	CC	AC	GG	AG	GG	AA	GG	AG	AG	AC	AC	AA	GG	AG	AG	AG	CC	AA	GG	GG	GG	GG	GG	GG	AA	GG	AA	AA	GG	GG	AG
VDN810178	GG	GG	CC	AA	AC	AG	AG	GG	GG	GG	CC	AG	AA	AG	AG	AC	AG	AG	AC	AC	AG	AG	AG	AC	AG	GG	GG	CC	AA	GG	AA	GG	AA	AA	AC	AA	AG	GG	AG	GG	GG	GG	AG	GG	AA	AA	GG	GG	GG
VDN1060116	GG	GG	CC	CC	AA	AA	AA	CG	GG	GG	CC	AG	AG	AG	AG	AC	AG	AG	AC	AC	AG	AG	AG	AC	AG	GG	GG	CC	AA	GG	AA	AG	AG	AG	CC	AA	GG	AG	AG	GG	GG	AG	AG	AG	AA	AA	AG	GG	AG
VDN104066	AG	AG	AC	AC	AC	AG	AA	GG	AG	AG	AC	AA	AG	AG	AG	AC	AA	AA	AC	AA	AG	GG	AG	AC	AG	AA	AA	CC	CC	AA	GG	AG	AG	AG	AC	AA	GG	GG	GG	AG	AG	GG	AA	GG	AC	AG	GG	AG	AG
VDN270896	AA	AA	AA	AC	CC	GG	AG	GG	AG	AG	CC	AG	AA	AG	AG	AC	AG	AG	AC	AC	AG	AG	AG	AC	AG	GG	GG	CC	AA	GG	AA	GG	AA	AA	AC	AG	AG	GG	AA	GG	GG	GG	GG	GG	AC	AG	GG	AG	AG
VDN977384	AG	AG	AC	CC	CC	GG	AG	GG	AG	AG	AC	AG	AA	GG	AA	CC	AG	AG	CC	AC	GG	AG	GG	AA	GG	AG	AG	CC	AC	AG	AG	AA	GG	GG	CC	AA	AG	GG	AG	GG	GG	GG	AG	GG	AA	AA	GG	GG	AG
VDN901251	GG	GG	CC	CC	AC	AG	AA	CG	GG	GG	CC	AG	AG	AG	AG	AC	AG	AG	AC	AC	AG	AG	AG	AC	AG	AG	AG	AC	AA	AG	AG	AG	AG	AG	AC	AA	GG	AG	AG	AG	AG	AG	AG	AG	AC	AG	AG	AG	AG
VDN382633	GG	AG	AC	AC	CC	AG	AG	GG	AG	AG	AC	AG	AG	AG	AG	AC	AG	AG	AC	AC	AG	AG	AG	AC	AG	AG	AG	AC	AA	AG	AG	GG	AA	AA	AC	AA	AG	GG	AA	GG	GG	GG	GG	GG	AC	AG	GG	AG	GG
VDN1130459	AG	AG	AC	AC	AC	AG	AA	CG	AG	GG	CC	AG	AG	AG	AG	AC	AG	AG	AC	AC	AG	AG	AG	AC	AG	AG	AG	AC	AC	AA	GG	GG	AA	AA	AC	AA	GG	GG	GG	AG	AG	GG	AA	GG	AC	AG	GG	AG	GG
VDN605579	AG	AA	AA	CC	CC	GG	AG	GG	AG	AA	AC	AA	AG	AG	AG	AC	AG	AG	AC	AC	AG	AG	AG	AC	AG	AG	AG	AC	AA	AG	AG	GG	AA	AA	AC	AG	AG	GG	AA	GG	GG	GG	GG	GG	AC	AG	GG	AG	AG
VDN66790	AA	AA	AA	AA	AA	AA	AA	GG	AA	GG	CC	AA	GG	AA	GG	AA	AA	AA	AA	AA	AA	GG	AA	CC	AA	AA	AA	CC	CC	AA	GG	GG	AA	AA	AA	AA	GG	GG	GG	AA	AA	GG	AA	GG	CC	GG	GG	AA	GG
VDN1146829	AA	AA	AA	AC	CC	GG	AG	GG	AG	AG	CC	AG	AA	AG	AG	AC	AG	AG	AC	AC	AG	AG	AG	AC	AG	GG	GG	CC	AA	GG	AA	GG	AA	AA	AC	AG	AG	GG	AA	GG	GG	GG	GG	GG	AC	AG	GG	AG	AG
VDN800093	AG	AG	AC	AC	AC	AG	AA	GG	AG	AG	AC	AA	AG	AG	AG	AC	AA	AA	AC	AA	AG	GG	AG	AC	AG	AA	AA	CC	CC	AA	GG	AG	AG	AG	AC	AA	GG	GG	GG	AG	AG	GG	AA	GG	AC	AG	GG	AG	AG
VDN842117	AG	AG	AC	AC	CC	AG	AA	GG	GG	AG	CC	AG	AA	GG	AA	CC	GG	GG	CC	CC	GG	AA	GG	AA	GG	GG	GG	CC	AA	GG	AA	GG	AA	AA	CC	AG	AA	GG	AA	GG	GG	GG	GG	GG	AA	AA	GG	GG	AG
VDN371628	GG	GG	CC	AC	AC	GG	AG	GG	GG	AG	AC	AA	AA	AG	AG	AC	AA	AA	AC	AA	AG	GG	AG	AC	AG	AG	AG	CC	AC	AG	AG	AG	AG	AG	AC	AA	GG	GG	GG	GG	GG	GG	AA	GG	AA	AA	GG	GG	AG
VDN171327	GG	GG	CC	CC	CC	GG	AG	CG	GG	AG	CC	AG	AA	AG	AA	CC	GG	GG	CC	CC	GG	AA	GG	AA	GG	GG	GG	AA	AA	AA	GG	GG	AA	AA	CC	AA	GG	GG	AG	GG	GG	GG	AG	GG	AC	AG	GG	AG	GG
VDN177054	GG	GG	CC	CC	CC	GG	AG	GG	GG	AG	CC	AA	AA	AG	AA	CC	GG	GG	CC	CC	GG	AA	GG	AA	GG	GG	GG	AC	AA	AG	AG	GG	AA	AA	AC	AA	GG	GG	AA	GG	GG	GG	GG	GG	CC	GG	GG	AA	GG
VDN399341	AG	AG	AC	AC	CC	GG	GG	GG	AA	AG	AC	AG	AG	AA	GG	AA	AA	AA	AA	AA	AA	GG	AA	CC	AA	AG	AG	CC	AC	AG	AG	GG	AA	AA	AA	AA	GG	GG	AG	AG	AG	GG	AG	GG	CC	GG	GG	AA	GG
VDN890583	GG	GG	CC	AC	CC	AG	AA	GG	GG	AG	AC	AG	AA	GG	AA	CC	AG	AG	CC	AC	GG	AG	GG	AA	GG	AG	AG	CC	AC	AG	AG	AG	AG	AG	CC	AA	AG	GG	AG	GG	GG	GG	AG	GG	AA	AA	GG	GG	AG
VDN501553	AG	AG	AC	CC	AC	AG	AG	GG	AG	GG	CC	AG	AG	AG	AG	AC	AG	AG	AC	AC	AG	AG	AG	AC	AG	GG	GG	CC	AA	GG	AA	AG	AG	AG	CC	AA	AG	GG	AG	GG	GG	GG	AG	GG	AA	AA	GG	GG	GG
VDN846046	AG	AG	AC	CC	CC	GG	AG	GG	AG	GG	CC	AG	AG	AG	AG	AC	AG	AG	AC	AC	AG	AG	AG	AC	AG	AG	AG	AC	AA	AG	AG	AG	AG	AG	AC	AA	AG	GG	AG	AG	AG	GG	AG	GG	AC	AG	GG	AG	GG
VDN788373	AG	AG	AC	AC	AC	AG	AG	CG	AG	GG	CC	GG	AA	AG	AG	AC	AG	AG	AC	AC	AG	AG	AG	AC	AG	GG	GG	CC	AA	GG	AA	AG	AG	AG	AC	AA	GG	AG	AA	GG	GG	AG	GG	AG	AC	AG	AG	AG	AG
VDN853320	GG	GG	CC	CC	CC	GG	AA	GG	GG	AA	AA	AA	AA	GG	AA	CC	AA	AA	CC	AA	GG	GG	GG	AA	GG	AA	AA	CC	CC	AA	GG	AA	GG	GG	CC	AA	GG	GG	GG	GG	GG	GG	AA	GG	AA	AA	GG	GG	AA
VDN828293	GG	GG	CC	AC	CC	AG	AA	GG	GG	AG	AC	AG	AA	GG	AA	CC	AG	AG	CC	AC	GG	AG	GG	AA	GG	AG	AG	CC	AC	AG	AG	AG	AG	AG	CC	AA	AG	GG	AG	GG	GG	GG	AG	GG	AA	AA	GG	GG	AG
VDN191775	GG	AG	AC	AC	AC	AG	AG	GG	AA	AG	AC	AA	GG	AA	GG	AA	AA	AA	AA	AA	AA	GG	AA	CC	AA	AA	AA	AC	AC	AA	GG	GG	AA	AA	AA	AA	GG	GG	AG	AG	AG	GG	AG	GG	CC	GG	GG	AA	GG
VDN514412	AG	AG	AC	CC	AC	AG	AA	GG	GG	AG	AC	AA	AG	AG	AG	AC	AA	AA	AC	AA	AG	GG	AG	AC	AG	AA	AA	AC	AC	AA	GG	AG	AG	AG	AC	AA	GG	GG	AG	GG	GG	GG	AG	GG	AC	AG	GG	AG	AG
VDN404367	GG	GG	CC	AC	CC	AG	AA	GG	GG	AG	AC	AG	AA	GG	AA	CC	AG	AG	CC	AC	GG	AG	GG	AA	GG	AG	AG	CC	AC	AG	AG	AG	AG	AG	CC	AA	AG	GG	AG	GG	GG	GG	AG	GG	AA	AA	GG	GG	AG
VDN880253	GG	GG	CC	CC	AC	AG	AA	GG	GG	GG	CC	AA	AG	AG	AG	AC	AG	AG	AC	AC	AG	AG	AG	AC	AG	GG	GG	CC	AA	GG	AA	GG	AA	AA	AC	AA	GG	GG	AG	GG	GG	GG	AG	GG	AC	AG	GG	AG	GG
VDN829831	GG	GG	CC	AC	AC	GG	AG	GG	GG	AG	AC	AA	AA	AG	AG	AC	AA	AA	AC	AA	AG	GG	AG	AC	AG	AG	AG	CC	AC	AG	AG	AG	AG	AG	AC	AA	GG	GG	GG	GG	GG	GG	AA	GG	AA	AA	GG	GG	AG
VDN711219	AG	AG	AC	AC	AC	AG	AA	CG	AG	GG	CC	AG	AG	AG	AG	AC	AG	AG	AC	AC	AG	AG	AG	AC	AG	AG	AG	AC	AC	AA	GG	GG	AA	AA	AC	AA	GG	GG	GG	AG	AG	GG	AA	GG	AC	AG	GG	AG	GG
VDN414609	AA	AA	AA	AA	AA	AA	AA	GG	AA	GG	CC	AA	GG	AA	GG	AA	AA	AA	AA	AA	AA	GG	AA	CC	AA	AA	AA	CC	CC	AA	GG	GG	AA	AA	AA	AA	GG	GG	GG	AA	AA	GG	AA	GG	CC	GG	GG	AA	GG
VDN1176119	AG	AG	AC	AC	AC	AG	AA	GG	AG	AG	AC	AA	AG	AG	AG	AC	AA	AA	AC	AA	AG	GG	AG	AC	AG	AA	AA	CC	CC	AA	GG	AG	AG	AG	AC	AA	GG	GG	GG	AG	AG	GG	AA	GG	AC	AG	GG	AG	AG
VDN561582	GG	GG	CC	CC	AC	AG	AA	CG	GG	AG	AC	AG	AA	GG	AA	CC	AG	AG	CC	AC	GG	AG	GG	AA	GG	AG	AG	CC	AC	AG	AG	AA	GG	GG	CC	AA	GG	AG	AG	GG	GG	AG	AG	AG	AA	AA	AG	GG	AA
VDN1162658	GG	AG	AC	CC	AC	AG	AA	CG	GG	AG	AC	AA	GG	AA	GG	AA	AA	AA	AA	AA	AA	GG	AA	CC	AA	AG	AG	AC	AA	AG	AG	GG	AA	AA	AC	AA	GG	GG	AG	GG	GG	GG	AG	GG	AC	AG	GG	AG	GG
VDN565374	AG	AG	AC	AC	AC	GG	AG	GG	GG	AG	CC	AA	AA	AG	AG	AC	AG	AG	AC	AC	AG	AG	AG	AC	AG	GG	GG	CC	AA	GG	AA	GG	AA	AA	AC	AG	AG	GG	AG	GG	GG	GG	AG	GG	AA	AA	GG	GG	AG
VDN136999	AG	AG	AC	AC	AC	AG	AA	GG	AG	AG	AC	AA	AG	AG	AG	AC	AA	AA	AC	AA	AG	GG	AG	AC	AG	AA	AA	CC	CC	AA	GG	AG	AG	AG	AC	AA	GG	GG	GG	AG	AG	GG	AA	GG	AC	AG	GG	AG	AG
VDN868307	GG	GG	CC	AC	AC	GG	GG	GG	AG	AG	AC	AA	AG	AA	GG	AA	AA	AA	AA	AA	AA	GG	AA	CC	AA	AG	AG	CC	AC	AG	AG	GG	AA	AA	AA	AA	GG	GG	GG	AG	AG	GG	AA	GG	AC	AG	GG	AG	GG
VDN628882	GG	GG	CC	AC	AC	AA	AA	CG	GG	GG	CC	GG	AA	GG	AA	CC	GG	GG	CC	CC	GG	AA	GG	AA	GG	GG	GG	CC	AA	GG	AA	AG	AG	AG	CC	AA	AG	AG	AA	GG	GG	AG	GG	AG	AA	AA	AG	GG	AG
VDN472441	AG	AG	AC	AC	CC	GG	AG	GG	AG	AA	AA	AA	AG	AG	AG	AC	AA	AA	AC	AA	AG	GG	AG	AC	AG	AA	AA	AC	AC	AA	GG	AA	GG	GG	CC	AA	GG	GG	GG	AG	AG	GG	AA	AG	AA	AA	AG	GG	AG
VDN159294	AG	AG	AC	AC	AC	AG	AG	GG	AG	AG	CC	AA	AG	AA	AG	AC	AG	AG	AC	AC	AG	AG	AG	AC	AG	AG	AG	AC	AC	AA	GG	GG	AA	AA	AC	AA	GG	GG	AG	AG	AG	GG	AG	GG	CC	GG	GG	AA	GG
VDN277462	AG	AG	AC	CC	CC	GG	AG	GG	AG	GG	CC	AG	AG	AG	AG	AC	AG	AG	AC	AC	AG	AG	AG	AC	AG	AG	AG	AC	AA	AG	AG	AG	AG	AG	AC	AA	AG	GG	AG	AG	AG	GG	AG	GG	AC	AG	GG	AG	GG
VDN947353	AG	AG	AC	CC	CC	GG	AG	GG	AG	AG	AC	AG	AA	GG	AA	CC	AG	AG	CC	AC	GG	AG	GG	AA	GG	AG	AG	CC	AC	AG	AG	AA	GG	GG	CC	AA	AG	GG	AG	GG	GG	GG	AG	GG	AA	AA	GG	GG	AG
VDN707193	AG	AG	AC	AC	AC	AG	AA	GG	AG	AG	AC	AA	AG	AG	AG	AC	AA	AA	AC	AA	AG	GG	AG	AC	AG	AA	AA	CC	CC	AA	GG	AG	AG	AG	AC	AA	GG	GG	GG	AG	AG	GG	AA	GG	AC	AG	GG	AG	AG
VDN345036	GG	GG	CC	CC	CC	GG	AA	CG	GG	AG	AC	AG	AA	GG	AA	CC	AG	AG	CC	AC	GG	AG	GG	AA	GG	AG	AG	AC	AC	AA	GG	AG	AG	AG	CC	AA	GG	GG	GG	GG	GG	GG	AA	GG	AA	AA	GG	GG	AG
VDN556017	GG	GG	CC	CC	AC	AG	AG	CG	GG	AG	CC	AG	AA	AG	AA	CC	GG	GG	CC	CC	GG	AA	GG	AA	GG	GG	GG	AA	AA	AA	GG	GG	AA	AA	CC	AA	GG	GG	AG	GG	GG	GG	AG	GG	AC	AG	GG	AG	GG
VDN383307	AG	AG	AC	CC	CC	GG	AA	GG	GG	AA	AC	AA	AA	GG	AA	CC	AG	AG	CC	AC	GG	AG	GG	AA	GG	AG	AG	CC	AC	AG	AG	AG	AG	AG	CC	AG	AG	GG	AG	GG	GG	GG	AG	GG	AA	AA	GG	GG	AA
VDN499728	AG	AG	AC	CC	CC	GG	AG	CG	GG	AA	CC	AA	AA	GG	AA	CC	GG	GG	CC	CC	GG	AA	GG	AA	GG	GG	AG	CC	AC	AG	AG	GG	AA	AA	CC	AG	AG	GG	AG	GG	GG	GG	AG	GG	AA	AA	GG	GG	AG
VDN329671	AG	AG	AC	AC	AC	AG	AA	CG	AG	GG	CC	AG	AG	AG	AG	AC	AG	AG	AC	AC	AG	AG	AG	AC	AG	AG	AG	AC	AC	AA	GG	GG	AA	AA	AC	AA	GG	GG	GG	AG	AG	GG	AA	GG	AC	AG	GG	AG	GG
VDN1093967	AG	AG	AC	AC	AC	AG	AA	GG	AG	GG	CC	AA	GG	AA	GG	AA	AA	AA	AA	AA	AA	GG	AA	CC	AA	AA	AA	AC	AC	AA	GG	GG	AA	AA	AA	AA	GG	GG	GG	AA	AA	GG	AA	GG	CC	GG	GG	AA	GG
VDN1015183	GG	GG	CC	CC	AC	AG	AA	CC	GG	GG	CC	GG	AA	GG	AA	CC	GG	GG	CC	CC	GG	AA	GG	AA	GG	GG	GG	AC	AA	AG	AG	AG	AG	AG	CC	AA	GG	AG	AG	GG	GG	AG	AG	AG	AA	AA	AG	GG	AG
VDN1138483	AG	AG	AC	AC	CC	GG	AG	GG	AG	AA	AA	AA	AG	AG	AG	AC	AA	AA	AC	AA	AG	GG	AG	AC	AG	AA	AA	AC	AC	AA	GG	AA	GG	GG	CC	AA	GG	GG	GG	AG	AG	GG	AA	AG	AA	AA	AG	GG	AG
VDN783618	GG	GG	CC	CC	AA	AA	AA	CC	GG	GG	CC	GG	AA	GG	AA	CC	GG	GG	CC	CC	GG	AA	GG	AA	GG	GG	GG	CC	AA	GG	AA	AA	GG	GG	CC	AA	GG	AA	AA	GG	GG	AA	GG	AA	AA	AA	AA	GG	AA
VDN547099	AG	AG	AC	AA	CC	AG	AG	GG	AG	AG	AC	AG	AG	AG	AG	AC	AG	AG	AC	AC	AG	AG	AG	AC	AG	AG	AG	AC	AA	AG	AG	AG	AG	AG	CC	AA	AG	GG	AG	AG	AG	GG	AG	AG	AA	AA	AG	GG	GG
VDN1191110	AG	AG	AC	AC	AC	AG	AA	CG	AG	GG	CC	AG	AG	AG	AG	AC	AG	AG	AC	AC	AG	AG	AG	AC	AG	AG	AG	AC	AC	AA	GG	GG	AA	AA	AC	AA	GG	GG	GG	AG	AG	GG	AA	GG	AC	AG	GG	AG	GG
VDN1074006	GG	GG	CC	CC	AC	AG	AG	CG	AG	AG	AC	AG	AG	AG	AG	AC	AG	AG	AC	AC	AG	AG	AG	AC	AG	AG	AG	CC	AC	AG	AG	AG	AG	AG	AC	AA	GG	AG	AG	AG	AG	AG	AG	AG	AC	AG	AG	AG	AG
VDN773455	AG	AG	AC	AC	AC	AG	AA	GG	AG	GG	CC	AA	GG	AA	GG	AA	AA	AA	AA	AA	AA	GG	AA	CC	AA	AA	AA	AC	AC	AA	GG	GG	AA	AA	AA	AA	GG	GG	GG	AA	AA	GG	AA	GG	CC	GG	GG	AA	GG
VDN1031893	AA	AA	AA	AC	AC	AG	AG	GG	AA	GG	CC	AG	AG	AG	AG	AC	AG	AG	AC	AC	AG	AG	AG	AC	AG	AG	AG	CC	AC	AG	AG	AG	AG	AG	AC	AA	AG	GG	AG	AG	AG	GG	AG	GG	AC	AG	GG	AG	GG
VDN223991	GG	GG	CC	CC	CC	GG	AG	CG	GG	AG	CC	AG	AA	AG	AA	CC	GG	GG	CC	CC	GG	AA	GG	AA	GG	GG	GG	AA	AA	AA	GG	GG	AA	AA	CC	AA	GG	GG	AG	GG	GG	GG	AG	GG	AC	AG	GG	AG	GG
VDN401818	GG	GG	CC	CC	AC	AG	AA	GG	GG	AG	AC	AA	AG	AG	AG	AC	AA	AA	AC	AA	AG	GG	AG	AC	AG	AG	AG	CC	AC	AG	AG	AG	AG	AG	CC	AA	GG	GG	GG	GG	GG	GG	AA	GG	AA	AA	GG	GG	AG
VDN531171	GG	GG	CC	AC	AC	GG	GG	GG	GG	AG	CC	AA	AA	AA	AG	AC	AG	AG	AC	AC	AG	AG	AG	AC	AG	GG	GG	AC	AA	AG	AG	GG	AA	AA	AC	AA	GG	GG	AG	GG	GG	GG	AG	GG	AC	AG	GG	AG	GG
VDN496628	GG	AG	AC	CC	CC	GG	AG	GG	AG	AA	AA	AA	AG	AG	AG	AC	AA	AA	AC	AA	AG	GG	AG	AC	AG	AA	AA	AC	AC	AA	GG	AG	AG	AG	AC	AA	GG	GG	AG	GG	GG	GG	AG	GG	AC	AG	GG	AG	AG
VDN860202	AG	AG	AC	AC	AA	AA	AA	GG	AA	AG	CC	AA	AG	AA	GG	AA	AA	AA	AA	AA	AA	GG	AA	CC	AA	AA	AA	CC	AC	AA	GG	GG	AA	AA	AA	AA	GG	GG	AG	AG	AG	GG	AG	GG	CC	GG	GG	AA	GG
VDN312589	GG	GG	CC	CC	CC	GG	AA	GG	GG	AA	AA	AA	AA	GG	AA	CC	AA	AA	CC	AA	GG	GG	GG	AA	GG	AA	AA	CC	CC	AA	GG	AA	GG	GG	CC	AA	GG	GG	GG	GG	GG	GG	AA	GG	AA	AA	GG	GG	AA
VDN886270	GG	GG	CC	CC	CC	GG	AA	CG	GG	AG	AC	AG	AA	GG	AA	CC	AG	AG	CC	AC	GG	AG	GG	AA	GG	AG	AG	AC	AC	AA	GG	AG	AG	AG	CC	AA	GG	GG	GG	GG	GG	GG	AA	GG	AA	AA	GG	GG	AG
VDN766639	AA	AA	AA	AA	CC	GG	GG	GG	AA	AG	AC	AG	AG	AA	GG	AA	AA	AA	AA	AA	AA	GG	AA	CC	AA	AG	AG	AC	AA	AG	AG	AG	AG	AG	AC	AA	GG	GG	AG	AG	AG	GG	AG	AG	AC	AG	AG	AG	GG
VDN997500	AG	AA	AA	AC	CC	GG	GG	GG	AA	AG	AC	AG	AG	AA	GG	AA	AA	AA	AA	AA	AA	GG	AA	CC	AA	AG	AG	AC	AA	AG	AG	GG	AA	AA	AA	AA	GG	GG	AA	GG	GG	GG	GG	GG	CC	GG	GG	AA	GG
VDN104603	AG	AG	AC	AC	AC	AG	AA	CG	AG	GG	CC	AG	AG	AG	AG	AC	AG	AG	AC	AC	AG	AG	AG	AC	AG	AG	AG	AC	AC	AA	GG	GG	AA	AA	AC	AA	GG	GG	GG	AG	AG	GG	AA	GG	AC	AG	GG	AG	GG
VDN761732	GG	GG	CC	AC	CC	AG	AG	GG	AG	AG	AC	AG	AG	AG	AG	AC	AG	AG	AC	AC	AG	AG	AG	AC	AG	AG	AG	CC	AC	AG	AG	GG	AA	AA	AC	AA	AG	GG	AG	AG	AG	GG	AG	GG	AC	AG	GG	AG	GG
VDN1228805	AG	AG	AC	AC	AA	AA	AA	GG	AG	GG	CC	AA	GG	AA	GG	AA	AA	AA	AA	AA	AA	GG	AA	CC	AA	AG	AG	CC	AC	AG	AG	GG	AA	AA	AC	AA	GG	GG	GG	AG	AG	GG	AA	GG	AC	AG	GG	AG	GG
VDN798431	GG	GG	CC	CC	CC	GG	AA	GG	GG	AA	AA	AA	AA	GG	AA	CC	AA	AA	CC	AA	GG	GG	GG	AA	GG	AA	AA	CC	CC	AA	GG	AA	GG	GG	CC	AA	GG	GG	GG	GG	GG	GG	AA	GG	AA	AA	GG	GG	AA
VDN918961	AG	AA	AA	CC	CC	GG	GG	GG	AG	AA	AC	AA	AG	AG	GG	AC	AA	AA	AC	AA	AG	GG	AG	AC	AG	AA	AA	AC	AA	AA	GG	GG	AA	AA	AA	AA	GG	GG	AA	GG	GG	GG	GG	GG	CC	GG	GG	AA	GG
VDN993376	AG	AG	AC	AC	AC	AG	AG	GG	AA	AG	AC	AA	GG	AA	GG	AA	AA	AA	AA	AA	AA	GG	AA	CC	AA	AA	AA	CC	CC	AA	GG	GG	AA	AA	AA	AA	GG	GG	GG	AA	AA	GG	AA	GG	CC	GG	GG	AA	GG
VDN196477	AG	AG	AC	AC	AC	AG	AA	GG	AG	AG	AC	AA	AG	AG	AG	AC	AA	AA	AC	AA	AG	GG	AG	AC	AG	AA	AA	CC	CC	AA	GG	AG	AG	AG	AC	AA	GG	GG	GG	AG	AG	GG	AA	GG	AC	AG	GG	AG	AG
VDN527528	AG	AG	AC	AC	CC	GG	AG	CG	AG	GG	CC	GG	AA	AG	AG	AC	AG	AG	AC	AC	AG	AG	AG	AC	AG	GG	GG	AC	AA	AG	AG	GG	AA	AA	AC	AA	GG	GG	AG	GG	GG	GG	AG	GG	AC	AG	GG	AG	GG
VDN697782	AG	AG	AC	CC	CC	GG	AA	CG	GG	AG	CC	AG	AA	GG	AA	CC	GG	GG	CC	CC	GG	AA	GG	AA	GG	GG	GG	AC	AA	AG	AG	GG	AA	AA	CC	AG	AG	GG	AG	GG	GG	GG	AG	GG	AA	AA	GG	GG	AG
VDN495250	GG	GG	CC	AC	AA	AG	AG	GG	GG	GG	CC	AA	AG	AA	GG	AA	AA	AA	AA	AA	AA	GG	AA	CC	AA	AG	AG	AC	AA	AG	AG	GG	AA	AA	AA	AA	GG	GG	AG	GG	GG	GG	AG	GG	AC	AG	GG	AG	GG
VDN1092424	GG	GG	CC	CC	CC	GG	AA	GG	GG	AA	AA	AA	AA	GG	AA	CC	AA	AA	CC	AA	GG	GG	GG	AA	GG	AA	AA	CC	CC	AA	GG	AA	GG	GG	CC	AA	GG	GG	GG	GG	GG	GG	AA	GG	AA	AA	GG	GG	AA
VDN939545	AG	AA	AA	AC	CC	GG	GG	GG	AA	AG	AC	AG	AG	AA	GG	AA	AA	AA	AA	AA	AA	GG	AA	CC	AA	AG	AG	AC	AA	AG	AG	GG	AA	AA	AA	AA	GG	GG	AA	GG	GG	GG	GG	GG	CC	GG	GG	AA	GG
VDN1095608	AG	AG	AC	AC	CC	GG	AG	GG	AG	GG	CC	AG	AG	AA	GG	AA	AA	AA	AA	AA	AA	GG	AA	CC	AA	AG	AG	AC	AA	AG	AG	GG	AA	AA	AA	AA	GG	GG	AG	AG	AG	GG	AG	GG	CC	GG	GG	AA	GG
VDN763690	AG	AG	AC	AC	CC	GG	GG	GG	AA	AG	CC	AG	AA	AG	AG	AC	AG	AG	AC	AC	AG	AG	AG	AC	AG	GG	GG	CC	AA	AG	AG	AG	AG	AG	AC	AA	GG	GG	AA	GG	GG	GG	GG	GG	CC	GG	GG	AA	GG
VDN1166610	AG	AG	AC	AC	AA	AA	AA	CG	AG	GG	CC	AG	AG	AG	AG	AC	AG	AG	AC	AC	AG	AG	AG	AC	AG	AG	AG	CC	AC	AG	AG	AG	AG	AG	AC	AA	GG	AG	AG	AG	AG	AG	AG	AG	AC	AG	AG	AG	AG
VDN972276	AG	AG	AC	AC	AC	AG	AG	GG	AG	AG	CC	AA	AG	AA	AG	AC	AG	AG	AC	AC	AG	AG	AG	AC	AG	AG	AG	AC	AC	AA	GG	GG	AA	AA	AC	AA	GG	GG	AG	AG	AG	GG	AG	GG	CC	GG	GG	AA	GG
VDN211159	AG	AG	AC	AC	AC	AG	AA	GG	AG	AG	AC	AA	AG	AG	AG	AC	AA	AA	AC	AA	AG	GG	AG	AC	AG	AA	AA	CC	CC	AA	GG	AG	AG	AG	AC	AA	GG	GG	GG	AG	AG	GG	AA	GG	AC	AG	GG	AG	AG
VDN181746	GG	GG	CC	AC	AC	AA	AA	GG	AG	GG	CC	AG	AG	AG	AG	AC	AG	AG	AC	AC	AG	AG	AG	AC	AG	AG	AG	CC	AC	AG	AG	GG	AA	AA	AC	AA	AG	GG	AG	AG	AG	GG	AG	GG	AC	AG	GG	AG	GG
VDN411066	AG	AG	AC	AC	AC	AG	AG	GG	AG	AG	CC	AA	AG	AA	AG	AC	AG	AG	AC	AC	AG	AG	AG	AC	AG	AG	AG	AC	AC	AA	GG	GG	AA	AA	AC	AA	GG	GG	AG	AG	AG	GG	AG	GG	CC	GG	GG	AA	GG
VDN1144518	AA	AA	AA	AC	AC	AG	AA	GG	AG	AG	CC	AA	AG	AG	AG	AC	AG	AG	AC	AC	AG	AG	AG	AC	AG	AG	AG	CC	AC	AG	AG	GG	AA	AA	AC	AG	AG	GG	AG	AG	AG	GG	AG	GG	AC	AG	GG	AG	AG
VDN1176559	GG	GG	CC	AC	CC	AG	AA	GG	GG	AG	AC	AG	AA	GG	AA	CC	AG	AG	CC	AC	GG	AG	GG	AA	GG	AG	AG	CC	AC	AG	AG	AG	AG	AG	CC	AA	AG	GG	AG	GG	GG	GG	AG	GG	AA	AA	GG	GG	AG
VDN867143	GG	GG	CC	AA	CC	AA	AA	GG	GG	GG	CC	GG	AA	GG	AA	CC	GG	GG	CC	CC	GG	AA	GG	AA	GG	GG	GG	CC	AA	GG	AA	GG	AA	AA	CC	AA	AA	GG	AA	GG	GG	GG	GG	GG	AA	AA	GG	GG	GG
VDN1168065	GG	GG	CC	CC	AC	AG	AA	GG	GG	AG	AC	AA	AG	AG	AG	AC	AA	AA	AC	AA	AG	GG	AG	AC	AG	AG	AG	CC	AC	AG	AG	AG	AG	AG	CC	AA	GG	GG	GG	GG	GG	GG	AA	GG	AA	AA	GG	GG	AG
VDN421758	AG	AG	AC	CC	CC	GG	AG	GG	GG	AA	CC	AA	AA	AG	AA	CC	GG	GG	CC	CC	GG	AA	GG	AA	GG	GG	GG	AC	AA	AG	AG	GG	AA	AA	CC	AG	AG	GG	AA	GG	GG	GG	GG	GG	AC	AG	GG	AG	AG
VDN243413	AG	AA	AA	CC	CC	GG	GG	GG	AA	AA	AA	AA	AG	AA	GG	AA	AA	AA	AA	AA	AA	GG	AA	CC	AA	AA	AA	AC	AC	AA	GG	AG	AG	AG	AC	AA	GG	GG	AG	GG	GG	GG	AG	GG	AC	AG	GG	AG	AG
VDN861185	GG	AG	AC	AC	CC	AG	AG	GG	AG	AG	AC	AG	AG	AG	AG	AC	AG	AG	AC	AC	AG	AG	AG	AC	AG	AG	AG	AC	AA	AG	AG	GG	AA	AA	AC	AA	AG	GG	AA	GG	GG	GG	GG	GG	AC	AG	GG	AG	GG
VDN1027230	GG	GG	CC	CC	CC	GG	AG	GG	GG	AA	AC	AA	AA	AG	AA	CC	AG	AG	CC	AC	GG	AG	GG	AA	GG	AG	AG	AC	AC	AA	GG	AG	AG	AG	CC	AA	GG	GG	AG	GG	GG	GG	AG	GG	AC	AG	GG	AG	AG
VDN301842	GG	GG	CC	CC	AC	AG	AA	CC	GG	GG	CC	GG	AA	GG	AA	CC	GG	GG	CC	CC	GG	AA	GG	AA	GG	GG	GG	AC	AA	AG	AG	AG	AG	AG	CC	AA	GG	AG	AG	GG	GG	AG	AG	AG	AA	AA	AG	GG	AG
VDN394142	AG	AG	AC	AC	CC	GG	AG	CG	AG	GG	CC	GG	AA	AG	AG	AC	AG	AG	AC	AC	AG	AG	AG	AC	AG	GG	GG	AC	AA	AG	AG	GG	AA	AA	AC	AA	GG	GG	AG	GG	GG	GG	AG	GG	AC	AG	GG	AG	GG
VDN515941	GG	GG	CC	AC	CC	AG	AA	GG	GG	GG	CC	AG	AG	AG	AG	AC	AG	AG	AC	AC	AG	AG	AG	AC	AG	AG	AG	AC	AA	AG	AG	GG	AA	AA	AC	AA	AG	GG	AA	GG	GG	GG	GG	GG	AC	AG	GG	AG	GG
VDN638466	AG	AG	AC	AC	CC	AG	AG	GG	AG	GG	CC	GG	AA	GG	AA	CC	GG	GG	CC	CC	GG	AA	GG	AA	GG	GG	GG	CC	AA	GG	AA	AG	AG	AG	CC	AA	AA	GG	AA	GG	GG	GG	GG	GG	AA	AA	GG	GG	GG
VDN793565	AG	AG	AC	AC	AC	AG	AA	CG	AG	GG	CC	AG	AG	AG	AG	AC	AG	AG	AC	AC	AG	AG	AG	AC	AG	AG	AG	AC	AC	AA	GG	GG	AA	AA	AC	AA	GG	GG	GG	AG	AG	GG	AA	GG	AC	AG	GG	AG	GG
VDN710992	GG	GG	CC	CC	CC	GG	AA	GG	GG	AG	AC	AA	AG	AG	AG	AC	AA	AA	AC	AA	AG	GG	AG	AC	AG	AA	AA	AC	AC	AA	GG	AG	AG	AG	AC	AA	GG	GG	GG	AG	AG	GG	AA	GG	AC	AG	GG	AG	AG
VDN1113207	GG	AG	AC	AC	AC	AG	AA	CG	AG	GG	CC	AG	AG	AG	AG	AC	AG	AG	AC	AC	AG	AG	AG	AC	AG	AG	AG	AC	AC	AA	GG	GG	AA	AA	AC	AA	GG	GG	AG	GG	GG	GG	AG	GG	AC	AG	GG	AG	GG
VDN444069	AA	AA	AA	AA	AC	AG	AG	GG	AA	GG	CC	AG	AG	AA	GG	AA	AA	AA	AA	AA	AA	GG	AA	CC	AA	AG	AG	CC	AC	AG	AG	GG	AA	AA	AA	AA	GG	GG	AG	AG	AG	GG	AG	GG	CC	GG	GG	AA	GG
VDN646989	GG	GG	CC	CC	AA	AA	AA	CG	GG	GG	CC	AG	AG	AG	AG	AC	AG	AG	AC	AC	AG	AG	AG	AC	AG	GG	GG	CC	AA	GG	AA	AG	AG	AG	CC	AA	GG	AG	AG	GG	GG	AG	AG	AG	AA	AA	AG	GG	AG
VDN496043	GG	GG	CC	CC	CC	GG	AA	CG	GG	GG	CC	AG	AG	AG	AG	AC	AG	AG	AC	AC	AG	AG	AG	AC	AG	AG	AG	AA	AA	AA	GG	GG	AA	AA	AC	AA	GG	GG	GG	AG	AG	GG	AA	GG	AC	AG	GG	AG	GG
VDN1052476	AG	AG	AC	AA	AC	AA	AA	GG	AG	GG	CC	AG	AG	AG	AG	AC	AG	AG	AC	AC	AG	AG	AG	AC	AG	AG	AG	CC	AC	AG	AG	GG	AA	AA	AC	AA	AG	GG	AG	AG	AG	GG	AG	GG	AC	AG	GG	AG	GG
VDN704274	AG	AG	AC	AC	AC	AG	AA	GG	AG	AG	AC	AA	AG	AG	AG	AC	AA	AA	AC	AA	AG	GG	AG	AC	AG	AA	AA	CC	CC	AA	GG	AG	AG	AG	AC	AA	GG	GG	GG	AG	AG	GG	AA	GG	AC	AG	GG	AG	AG
VDN247709	AG	AG	AC	AC	AC	AG	AA	GG	AG	AG	AC	AA	AG	AG	AG	AC	AA	AA	AC	AA	AG	GG	AG	AC	AG	AA	AA	CC	CC	AA	GG	AG	AG	AG	AC	AA	GG	GG	GG	AG	AG	GG	AA	GG	AC	AG	GG	AG	AG
VDN101474	GG	GG	CC	CC	CC	GG	AA	GG	AG	AA	AC	AA	AG	AG	AG	AC	AG	AG	CC	AC	GG	AG	GG	AA	GG	AG	AG	CC	AC	AG	AG	AA	GG	GG	CC	AA	GG	GG	GG	GG	GG	GG	AA	GG	AA	AA	GG	GG	AG
VDN1071827	GG	GG	CC	AC	AC	AA	AA	CG	GG	GG	CC	GG	AA	GG	AA	CC	GG	GG	CC	CC	GG	AA	GG	AA	GG	GG	GG	CC	AA	GG	AA	AG	AG	AG	CC	AA	AG	AG	AA	GG	GG	AG	GG	AG	AA	AA	AG	GG	AG
VDN554150	AG	AG	AC	CC	CC	GG	AG	GG	AG	GG	CC	AG	AG	AG	AG	AC	AG	AG	AC	AC	AG	AG	AG	AC	AG	AG	AG	AC	AA	AG	AG	AG	AG	AG	AC	AA	AG	GG	AG	AG	AG	GG	AG	GG	AC	AG	GG	AG	GG
VDN399732	GG	AA	AA	CC	CC	GG	AG	CG	AG	AA	AA	AA	GG	AA	GG	AA	AA	AA	AA	AA	AA	GG	AA	CC	AA	AA	AA	AA	AA	AA	GG	GG	AA	AA	AA	AA	GG	GG	AA	GG	GG	GG	GG	GG	CC	GG	GG	AA	GG
VDN191193	AG	AG	AC	AC	AA	AA	AA	GG	AG	GG	CC	AA	GG	AA	GG	AA	AA	AA	AA	AA	AA	GG	AA	CC	AA	AA	AA	AC	AC	AA	GG	GG	AA	AA	AA	AA	GG	GG	AG	AG	AG	GG	AG	GG	CC	GG	GG	AA	GG
VDN155526	AG	AG	AC	AC	AC	AG	AG	GG	AG	AG	CC	AA	AG	AA	AG	AC	AG	AG	AC	AC	AG	AG	AG	AC	AG	AG	AG	AC	AC	AA	GG	GG	AA	AA	AC	AA	GG	GG	AG	AG	AG	GG	AG	GG	CC	GG	GG	AA	GG
VDN1120618	GG	GG	CC	AC	AC	AA	AA	GG	GG	GG	CC	AG	AG	AG	AG	AC	AG	AG	AC	AC	AG	AG	AG	AC	AG	GG	GG	CC	AA	GG	AA	GG	AA	AA	CC	AA	AG	GG	AG	GG	GG	GG	AG	GG	AA	AA	GG	GG	GG
VDN300711	AG	AG	AC	AC	AC	AG	AA	GG	AG	GG	CC	AA	AG	AA	GG	AA	AA	AA	AA	AA	AA	GG	AA	CC	AA	AA	AA	AC	AC	AA	GG	GG	AA	AA	AA	AA	GG	GG	AG	AG	AG	GG	AG	GG	CC	GG	GG	AA	GG
VDN355999	AG	AG	AC	AC	AC	AG	AA	GG	AG	AG	AC	AA	AG	AG	AG	AC	AA	AA	AC	AA	AG	GG	AG	AC	AG	AA	AA	CC	CC	AA	GG	AG	AG	AG	AC	AA	GG	GG	GG	AG	AG	GG	AA	GG	AC	AG	GG	AG	AG
VDN986259	AG	AG	AC	AA	AA	AG	AG	GG	AG	GG	CC	AA	AG	AA	GG	AA	AA	AA	AA	AA	AA	GG	AA	CC	AA	AG	AG	CC	AC	AG	AG	GG	AA	AA	AA	AA	GG	GG	GG	AG	AG	GG	AA	GG	AC	AG	GG	AG	GG
VDN1146790	GG	GG	CC	AA	CC	AA	AA	GG	GG	GG	CC	GG	AA	GG	AA	CC	GG	GG	CC	CC	GG	AA	GG	AA	GG	GG	GG	CC	AA	GG	AA	GG	AA	AA	CC	AA	AA	GG	AA	GG	GG	GG	GG	GG	AA	AA	GG	GG	GG
VDN206388	AG	AA	AA	AC	AC	AG	AG	GG	AA	GG	CC	AG	AG	AG	AG	AC	AG	AG	AC	AC	AG	AG	AG	AC	AG	AG	AG	CC	AC	AG	AG	AG	AG	AG	AC	AA	AG	GG	AA	GG	GG	GG	GG	GG	AC	AG	GG	AG	GG
VDN810575	GG	GG	CC	AC	CC	AG	AA	CG	GG	GG	CC	GG	AG	AG	AG	AC	AG	AG	AC	AC	AG	AG	AG	AC	AG	AG	AG	AC	AC	AA	GG	GG	AA	AA	AC	AA	GG	GG	GG	AG	AG	GG	AA	GG	AC	AG	GG	AG	GG
VDN552518	GG	GG	CC	CC	AA	AA	AA	CG	GG	GG	CC	AG	AG	AG	AG	AC	AG	AG	AC	AC	AG	AG	AG	AC	AG	GG	GG	CC	AA	GG	AA	AG	AG	AG	CC	AA	GG	AG	AG	GG	GG	AG	AG	AG	AA	AA	AG	GG	AG
VDN51170	GG	AG	AC	AC	AC	GG	GG	GG	AG	AG	AC	AA	AG	AA	GG	AA	AA	AA	AA	AA	AA	GG	AA	CC	AA	AG	AG	AC	AA	AG	AG	GG	AA	AA	AA	AA	GG	GG	AG	GG	GG	GG	AG	GG	AC	AG	GG	AG	GG
VDN942921	AG	AG	AC	AA	CC	AG	AG	GG	AG	GG	CC	GG	AA	AG	AG	AC	AG	AG	AC	AC	AG	AG	AG	AC	AG	GG	GG	CC	AA	GG	AA	GG	AA	AA	AC	AA	AG	GG	AA	GG	GG	GG	GG	GG	AC	AG	GG	AG	GG
VDN910112	GG	GG	CC	CC	AA	AA	AA	CG	GG	GG	CC	AG	AG	AG	AG	AC	AG	AG	AC	AC	AG	AG	AG	AC	AG	GG	GG	CC	AA	GG	AA	AG	AG	AG	CC	AA	GG	AG	AG	GG	GG	AG	AG	AG	AA	AA	AG	GG	AG
VDN596146	GG	GG	CC	CC	AC	AG	AA	CG	GG	AG	AC	AG	AA	GG	AA	CC	AG	AG	CC	AC	GG	AG	GG	AA	GG	AG	AG	CC	AC	AG	AG	AA	GG	GG	CC	AA	GG	AG	AG	GG	GG	AG	AG	AG	AA	AA	AG	GG	AA
VDN972080	GG	GG	CC	AC	AC	GG	AG	GG	GG	AG	AC	AA	AA	AG	AG	AC	AA	AA	AC	AA	AG	GG	AG	AC	AG	AG	AG	CC	AC	AG	AG	AA	GG	GG	CC	AA	GG	GG	GG	GG	GG	GG	AA	GG	AA	AA	GG	GG	AA
VDN495948	AG	AA	AA	AC	AC	AG	AA	CG	AG	AG	AC	AA	GG	AA	GG	AA	AA	AA	AA	AA	AA	GG	AA	CC	AA	AA	AA	AC	AC	AA	GG	GG	AA	AA	AA	AA	GG	GG	AG	AG	AG	GG	AG	GG	CC	GG	GG	AA	GG
VDN417635	AG	AG	AC	AA	AC	AA	AA	GG	AG	GG	CC	AG	AG	AG	AG	AC	AG	AG	AC	AC	AG	AG	AG	AC	AG	AG	AG	CC	AC	AG	AG	GG	AA	AA	AC	AA	AG	GG	AG	AG	AG	GG	AG	GG	AC	AG	GG	AG	GG
VDN209937	GG	GG	CC	CC	CC	GG	AG	GG	GG	AA	AC	AA	AA	AG	AA	CC	AG	AG	CC	AC	GG	AG	GG	AA	GG	AG	AG	AC	AC	AA	GG	AG	AG	AG	CC	AA	GG	GG	AG	GG	GG	GG	AG	GG	AC	AG	GG	AG	AG
VDN994449	GG	GG	CC	CC	CC	GG	AA	GG	GG	AG	AC	AA	AG	AG	AG	AC	AA	AA	AC	AA	AG	GG	AG	AC	AG	AA	AA	AC	AC	AA	GG	AG	AG	AG	AC	AA	GG	GG	GG	AG	AG	GG	AA	GG	AC	AG	GG	AG	AG
VDN662020	AG	AA	AA	CC	CC	GG	AG	GG	AG	AG	AC	AA	AG	AG	AG	AC	AG	AG	AC	AC	AG	AG	AG	AC	AG	AG	AG	AC	AA	AG	AG	GG	AA	AA	AC	AA	AG	GG	AA	GG	GG	GG	GG	GG	AC	AG	GG	AG	GG
VDN969991	AG	AG	AC	AA	AA	AG	AG	GG	AG	GG	CC	AA	AG	AA	GG	AA	AA	AA	AA	AA	AA	GG	AA	CC	AA	AG	AG	CC	AC	AG	AG	GG	AA	AA	AA	AA	GG	GG	GG	AG	AG	GG	AA	GG	AC	AG	GG	AG	GG
VDN992367	GG	GG	CC	AC	AA	AG	AG	GG	GG	GG	CC	AA	AG	AA	GG	AA	AA	AA	AA	AA	AA	GG	AA	CC	AA	GG	GG	CC	AA	GG	AA	GG	AA	AA	AC	AA	GG	GG	GG	GG	GG	GG	AA	GG	AA	AA	GG	GG	GG
VDN1210876	GG	GG	CC	CC	CC	GG	AG	GG	AG	AA	AA	AA	AG	AG	AG	AC	AA	AA	AC	AA	AG	GG	AG	AC	AG	AA	AA	CC	CC	AA	GG	AG	AG	AG	AC	AA	GG	GG	GG	AG	AG	GG	AA	GG	AC	AG	GG	AG	AG
VDN64136	GG	GG	CC	CC	CC	GG	AA	CG	GG	AG	AC	AG	AA	GG	AA	CC	AG	AG	CC	AC	GG	AG	GG	AA	GG	AG	AG	AC	AC	AA	GG	AG	AG	AG	CC	AA	GG	GG	GG	GG	GG	GG	AA	GG	AA	AA	GG	GG	AG
VDN898213	AA	AA	AA	AC	AC	AG	AA	GG	AG	AG	CC	AA	AG	AG	AG	AC	AG	AG	AC	AC	AG	AG	AG	AC	AG	AG	AG	CC	AC	AG	AG	GG	AA	AA	AC	AG	AG	GG	AG	AG	AG	GG	AG	GG	AC	AG	GG	AG	AG
VDN207425	GG	GG	CC	AC	CC	AG	AG	GG	GG	AG	CC	AG	AA	AG	AA	CC	GG	GG	CC	CC	GG	AA	GG	AA	GG	GG	GG	AC	AA	AG	AG	GG	AA	AA	CC	AA	AG	GG	AA	GG	GG	GG	GG	GG	AC	AG	GG	AG	GG
VDN197365	GG	GG	CC	AC	CC	AG	AG	GG	GG	AG	CC	AG	AA	AG	AA	CC	GG	GG	CC	CC	GG	AA	GG	AA	GG	GG	GG	AC	AA	AG	AG	GG	AA	AA	CC	AA	AG	GG	AA	GG	GG	GG	GG	GG	AC	AG	GG	AG	GG
VDN262613	GG	AG	AC	AC	CC	AG	AG	GG	AG	AG	AC	AG	AG	AG	AG	AC	AG	AG	AC	AC	AG	AG	AG	AC	AG	AG	AG	AC	AA	AG	AG	GG	AA	AA	AC	AA	AG	GG	AA	GG	GG	GG	GG	GG	AC	AG	GG	AG	GG
VDN1109985	AG	AG	AC	AC	AC	AG	AA	GG	AG	AG	AC	AA	AG	AG	AG	AC	AA	AA	AC	AA	AG	GG	AG	AC	AG	AA	AA	CC	CC	AA	GG	AG	AG	AG	AC	AA	GG	GG	GG	AG	AG	GG	AA	GG	AC	AG	GG	AG	AG
VDN620722	AA	AA	AA	AA	AC	AG	AG	GG	AA	AG	AC	AA	GG	AA	GG	AA	AA	AA	AA	AA	AA	GG	AA	CC	AA	AA	AA	AC	AC	AA	GG	AG	AG	AG	AC	AA	GG	GG	GG	AA	AA	GG	AA	AG	AC	AG	AG	AG	GG
VDN443173	AG	AG	AC	AC	AC	AG	AA	CG	GG	AG	AC	AG	AA	GG	AA	CC	AG	AG	CC	AC	GG	AG	GG	AA	GG	AG	AG	CC	AC	AG	AG	AA	GG	GG	CC	AA	GG	AG	AG	GG	GG	AG	AG	AG	AA	AA	AG	GG	AA
VDN693409	GG	AG	AC	CC	CC	GG	GG	CG	AG	AA	AC	AA	AG	AG	AG	AC	AG	AG	AC	AC	AG	AG	AG	AC	AG	AG	AA	AC	AC	AA	GG	GG	AA	AA	AC	AA	GG	GG	AG	GG	GG	GG	AG	GG	AC	AG	GG	AG	GG
VDN636603	GG	GG	CC	CC	AC	AG	AA	CG	GG	GG	CC	AG	AG	AG	AG	AC	AG	AG	AC	AC	AG	AG	AG	AC	AG	AG	AG	AC	AA	AG	AG	AG	AG	AG	AC	AA	GG	AG	AG	AG	AG	AG	AG	AG	AC	AG	AG	AG	AG
VDN245383	AG	AA	AA	CC	CC	GG	GG	GG	AA	AG	AC	AG	AG	AG	AG	AC	AG	AG	AC	AC	AG	AG	AG	AC	AG	AG	AG	AC	AA	AG	AG	AG	AG	AG	AC	AA	AG	GG	AA	GG	GG	GG	GG	GG	AC	AG	GG	AG	GG
VDN1083434	AG	AA	AA	CC	CC	GG	GG	GG	AA	AG	AC	AG	AG	AG	AG	AC	AG	AG	AC	AC	AG	AG	AG	AC	AG	AG	AG	AC	AA	AG	AG	AG	AG	AG	AC	AA	AG	GG	AA	GG	GG	GG	GG	GG	AC	AG	GG	AG	GG
VDN666273	AG	AA	AA	CC	CC	GG	GG	GG	AA	AG	AC	AG	AG	AG	AG	AC	AG	AG	AC	AC	AG	AG	AG	AC	AG	AG	AG	AC	AA	AG	AG	AG	AG	AG	AC	AA	AG	GG	AA	GG	GG	GG	GG	GG	AC	AG	GG	AG	GG
VDN108200	AG	AG	AC	AC	AC	AG	AA	GG	AG	GG	CC	AA	GG	AA	GG	AA	AA	AA	AA	AA	AA	GG	AA	CC	AA	AA	AA	AC	AC	AA	GG	GG	AA	AA	AA	AA	GG	GG	GG	AA	AA	GG	AA	GG	CC	GG	GG	AA	GG
VDN684338	AG	GG	CC	CC	AC	AG	AG	CG	GG	GG	CC	AG	AG	AG	AA	CC	GG	GG	CC	CC	GG	AA	GG	AA	GG	GG	GG	CC	AA	GG	AA	AG	AG	AG	AC	AA	GG	AG	AA	GG	GG	AG	GG	AA	AC	AG	AG	AG	AG
VDN407208	AG	AG	AC	CC	CC	GG	AG	GG	AG	AG	AC	AG	AA	GG	AA	CC	AG	AG	CC	AC	GG	AG	GG	AA	GG	AG	AG	CC	AC	AG	AG	AA	GG	GG	CC	AA	AG	GG	AG	GG	GG	GG	AG	GG	AA	AA	GG	GG	AG
VDN321711	AG	AG	AC	AC	CC	AG	AG	GG	AG	AG	AC	AG	AA	AG	AG	AC	AG	AG	AC	AC	AG	AG	AG	AC	AG	AG	AG	CC	AC	AG	AG	AG	AG	AG	CC	AA	AG	GG	AG	GG	GG	GG	AG	GG	AA	AA	GG	GG	AG
VDN383211	GG	GG	CC	CC	CC	GG	AG	GG	GG	AG	CC	AA	AG	AA	AG	AC	AG	AG	AC	AC	AG	AG	AG	AC	AG	AG	AG	AA	AA	AA	GG	GG	AA	AA	AC	AA	GG	GG	AG	AG	AG	GG	AG	GG	CC	GG	GG	AA	GG
VDN797603	GG	AG	AC	CC	AC	AG	AG	CG	AG	AG	AC	AG	AG	AG	AG	AC	AG	AG	AC	AC	AG	AG	AG	AC	AG	AG	AG	AC	AA	AG	AG	AG	AG	AG	AC	AA	GG	AG	AA	GG	GG	AG	GG	AA	AC	AG	AG	AG	AG
VDN110845	GG	AG	AC	CC	AC	AG	AA	CC	GG	AG	AC	AG	AG	AG	AG	AC	AG	AG	AC	AC	AG	AG	AG	AC	AG	AG	AG	AC	AA	AG	AG	AG	AG	AG	AC	AA	GG	AG	AA	GG	GG	AG	GG	AG	AC	AG	AG	AG	AG
VDN66623	AA	AA	AA	AC	CC	GG	GG	GG	AA	GG	CC	GG	AA	AG	AG	AC	AG	AG	AC	AC	AG	AG	AG	AC	AG	GG	GG	CC	AA	GG	AA	AG	AG	AG	AC	AA	AG	GG	AA	GG	GG	GG	GG	GG	AC	AG	GG	AG	GG
VDN1005530	GG	GG	CC	CC	CC	GG	AA	GG	GG	AA	AA	AA	AA	GG	AA	CC	AA	AA	CC	AA	GG	GG	GG	AA	GG	AA	AA	CC	CC	AA	GG	AA	GG	GG	CC	AA	GG	GG	GG	GG	GG	GG	AA	GG	AA	AA	GG	GG	AA
VDN959013	GG	AG	AC	AC	CC	AG	AG	GG	AG	AG	AC	AG	AG	AG	AG	AC	AG	AG	AC	AC	AG	AG	AG	AC	AG	AG	AG	AC	AA	AG	AG	GG	AA	AA	AC	AA	AG	GG	AA	GG	GG	GG	GG	GG	AC	AG	GG	AG	GG
VDN945163	GG	GG	CC	CC	AC	AG	AG	GG	GG	AG	CC	AA	AG	AA	AG	AC	AG	AG	AC	AC	AG	AG	AG	AC	AG	GG	GG	AC	AA	AG	AG	GG	AA	AA	CC	AA	GG	GG	AG	GG	GG	GG	AG	GG	AC	AG	GG	AG	GG
VDN748079	AA	AA	AA	CC	CC	GG	AG	GG	AG	AG	CC	AG	AA	GG	AA	CC	GG	GG	CC	CC	GG	AA	GG	AA	GG	GG	GG	CC	AA	GG	AA	AG	AG	AG	CC	AG	AA	GG	AA	GG	GG	GG	GG	GG	AA	AA	GG	GG	AG
VDN417104	GG	GG	CC	CC	CC	GG	AG	GG	AG	AG	CC	AA	AG	AG	AG	AC	AG	AG	AC	AC	AG	AG	AG	AC	AG	AG	AG	AC	AA	AA	GG	AG	AG	AG	AC	AA	GG	GG	AG	AG	AG	GG	AG	GG	CC	GG	GG	AA	GG
VDN756511	GG	AG	AC	CC	CC	GG	AG	GG	AG	AA	AA	AA	AG	AG	AG	AC	AA	AA	AC	AA	AG	GG	AG	AC	AG	AA	AA	AC	AC	AA	GG	AG	AG	AG	AC	AA	GG	GG	AG	GG	GG	GG	AG	GG	AC	AG	GG	AG	AG
VDN1243243	GG	GG	CC	AC	CC	AG	AA	GG	GG	AG	AC	AG	AA	GG	AA	CC	AG	AG	CC	AC	GG	AG	GG	AA	GG	AG	AG	CC	AC	AG	AG	AG	AG	AG	CC	AA	AG	GG	AG	GG	GG	GG	AG	GG	AA	AA	GG	GG	AG
VDN246472	GG	GG	CC	CC	AC	AG	AA	CG	GG	AG	AC	AG	AA	GG	AA	CC	AG	AG	CC	AC	GG	AG	GG	AA	GG	AG	AG	CC	AC	AG	AG	AA	GG	GG	CC	AA	GG	AG	AG	GG	GG	AG	AG	AG	AA	AA	AG	GG	AA
VDN946729	AA	AA	AA	AC	CC	GG	AG	GG	AG	AG	CC	AG	AA	AG	AG	AC	AG	AG	AC	AC	AG	AG	AG	AC	AG	GG	GG	CC	AA	GG	AA	GG	AA	AA	AC	AG	AG	GG	AA	GG	GG	GG	GG	GG	AC	AG	GG	AG	AG
VDN860276	GG	AG	AC	CC	CC	GG	AG	GG	AG	AG	AC	AA	GG	AA	GG	AA	AA	AA	AA	AA	AA	GG	AA	CC	AA	AA	AA	AA	AA	AA	GG	GG	AA	AA	AA	AA	GG	GG	AG	AG	AG	GG	AG	GG	CC	GG	GG	AA	GG
VDN487484	GG	GG	CC	CC	AA	AA	AA	CC	GG	GG	CC	GG	AA	GG	AA	CC	GG	GG	CC	CC	GG	AA	GG	AA	GG	GG	GG	CC	AA	GG	AA	AA	GG	GG	CC	AA	GG	AA	AA	GG	GG	AA	GG	AA	AA	AA	AA	GG	AA
VDN217180	GG	GG	CC	AC	CC	GG	AA	GG	AG	AA	AC	AA	AA	GG	AG	AC	AA	AA	AC	AA	AG	GG	AG	AC	AG	AG	AG	CC	AC	AG	AG	AG	AG	AG	AC	AA	GG	GG	AG	GG	GG	GG	AG	GG	AC	AG	GG	AG	AG
VDN611059	AG	AA	AA	AC	CC	GG	AG	CG	AG	AG	AC	AG	AG	AA	GG	AA	AA	AA	AA	AA	AA	GG	AA	CC	AA	AG	AG	AC	AA	AG	AG	GG	AA	AA	AA	AA	GG	GG	AA	GG	GG	GG	GG	GG	CC	GG	GG	AA	GG
VDN1173727	AG	AG	AC	AC	CC	GG	AG	CG	AG	GG	CC	GG	AA	AG	AG	AC	AG	AG	AC	AC	AG	AG	AG	AC	AG	GG	GG	AC	AA	AG	AG	GG	AA	AA	AC	AA	GG	GG	AG	GG	GG	GG	AG	GG	AC	AG	GG	AG	GG
VDN513909	AG	AG	AC	AC	AC	AG	AA	CG	AG	GG	CC	AG	AG	AG	AG	AC	AG	AG	AC	AC	AG	AG	AG	AC	AG	AG	AG	AC	AC	AA	GG	GG	AA	AA	AC	AA	GG	GG	GG	AG	AG	GG	AA	GG	AC	AG	GG	AG	GG
VDN1102366	AA	AA	AA	AC	AC	AG	AA	GG	AG	AG	CC	AA	AG	AG	AG	AC	AG	AG	AC	AC	AG	AG	AG	AC	AG	AG	AG	CC	AC	AG	AG	GG	AA	AA	AC	AG	AG	GG	AG	AG	AG	GG	AG	GG	AC	AG	GG	AG	AG
VDN1114451	AG	AG	AC	AA	AC	AA	AA	GG	AG	GG	CC	AG	AG	AG	AG	AC	AG	AG	AC	AC	AG	AG	AG	AC	AG	AG	AG	CC	AC	AG	AG	GG	AA	AA	AC	AA	AG	GG	AG	AG	AG	GG	AG	GG	AC	AG	GG	AG	GG
VDN461190	AG	AA	AA	AC	AC	AG	AG	GG	AA	AG	AC	AA	GG	AA	GG	AA	AA	AA	AA	AA	AA	GG	AA	CC	AA	AA	AA	AC	AC	AA	GG	GG	AA	AA	AA	AA	GG	GG	AG	AG	AG	GG	AG	GG	CC	GG	GG	AA	GG
VDN35662	AG	AG	AC	CC	CC	GG	AG	GG	AG	AG	AC	AG	AA	GG	AA	CC	AG	AG	CC	AC	GG	AG	GG	AA	GG	AG	AG	CC	AC	AG	AG	AA	GG	GG	CC	AA	AG	GG	AG	GG	GG	GG	AG	GG	AA	AA	GG	GG	AG
VDN1164141	AA	AA	AA	AA	AA	AA	AA	GG	AA	GG	CC	AA	GG	AA	GG	AA	AA	AA	AA	AA	AA	GG	AA	CC	AA	AA	AA	CC	CC	AA	GG	GG	AA	AA	AA	AA	GG	GG	GG	AA	AA	GG	AA	GG	CC	GG	GG	AA	GG
VDN742184	AA	AA	AA	AC	AC	AG	AA	GG	AA	GG	CC	AA	AG	AA	GG	AA	AA	AA	AA	AA	AA	GG	AA	CC	AA	AG	AG	CC	AC	AG	AG	GG	AA	AA	AA	AA	GG	GG	AG	AG	AG	GG	AG	GG	CC	GG	GG	AA	GG
VDN78548	GG	GG	CC	CC	CC	GG	AA	GG	GG	AG	AC	AA	AG	AG	AG	AC	AA	AA	AC	AA	AG	GG	AG	AC	AG	AA	AA	AC	AC	AA	GG	AG	AG	AG	AC	AA	GG	GG	GG	AG	AG	GG	AA	GG	AC	AG	GG	AG	AG
VDN1145195	AG	AG	AC	AC	CC	GG	AG	GG	AA	AG	CC	AG	AA	GG	AG	AC	AG	AG	AC	AC	AG	AG	AG	AC	AG	GG	GG	CC	AA	GG	AA	AG	AG	AG	AC	AA	AG	GG	AA	GG	GG	GG	GG	GG	AC	AG	GG	AG	GG
VDN585387	GG	GG	CC	AC	CC	AG	AA	CG	GG	GG	CC	GG	AA	GG	AA	CC	GG	GG	CC	CC	GG	AA	GG	AA	GG	GG	GG	AC	AA	AG	AG	GG	AA	AA	CC	AA	AG	GG	AG	GG	GG	GG	AG	GG	AA	AA	GG	GG	GG
VDN224261	AG	AG	AC	AC	AC	AG	AA	GG	AG	GG	CC	AA	GG	AA	GG	AA	AA	AA	AA	AA	AA	GG	AA	CC	AA	AA	AA	AC	AC	AA	GG	GG	AA	AA	AA	AA	GG	GG	GG	AA	AA	GG	AA	GG	CC	GG	GG	AA	GG
VDN941054	AG	AA	AA	AA	AA	AA	AA	CG	AG	GG	CC	AG	AG	AG	AG	AC	AG	AG	AC	AC	AG	AG	AG	AC	AG	AG	AG	CC	AC	AG	AG	AG	AG	AG	AC	AA	GG	GG	GG	AA	AA	GG	AA	GG	AC	AG	AG	AG	GG
VDN641395	AG	AG	AC	AA	AC	AA	AA	GG	AG	GG	CC	AG	AG	AG	AG	AC	AG	AG	AC	AC	AG	AG	AG	AC	AG	AG	AG	CC	AC	AG	AG	GG	AA	AA	AC	AA	AG	GG	AG	AG	AG	GG	AG	GG	AC	AG	GG	AG	GG
VDN710528	GG	GG	CC	CC	AA	AA	AA	CC	GG	GG	CC	GG	AA	GG	AA	CC	GG	GG	CC	CC	GG	AA	GG	AA	GG	GG	GG	CC	AA	GG	AA	AA	GG	GG	CC	AA	GG	AA	AA	GG	GG	AA	GG	AA	AA	AA	AA	GG	AA
VDN344771	AG	AA	AA	AC	AC	AG	AG	GG	AA	AG	AC	AA	GG	AA	GG	AA	AA	AA	AA	AA	AA	GG	AA	CC	AA	AA	AA	AC	AC	AA	GG	GG	AA	AA	AA	AA	GG	GG	AG	AG	AG	GG	AG	GG	CC	GG	GG	AA	GG
VDN135135	AG	AG	AC	AC	AA	AA	AA	CG	AG	GG	CC	AG	AG	AG	AG	AC	AG	AG	AC	AC	AG	AG	AG	AC	AG	AG	AG	CC	AC	AG	AG	AG	AG	AG	AC	AA	GG	AG	AG	AG	AG	AG	AG	AG	AC	AG	AG	AG	AG
VDN182500	AA	AA	AA	AA	AC	AG	AG	GG	AA	AG	AC	AA	GG	AA	GG	AA	AA	AA	AA	AA	AA	GG	AA	CC	AA	AA	AA	AC	AC	AA	GG	AG	AG	AG	AC	AA	GG	GG	GG	AA	AA	GG	AA	AG	AC	AG	AG	AG	GG
VDN781833	GG	GG	CC	AC	AA	AG	AG	CG	GG	GG	CC	AG	AA	AG	AG	AC	AG	AG	AC	AC	AG	AG	AG	AC	AG	GG	GG	CC	AA	GG	AA	AG	AG	AG	AC	AA	GG	AG	AG	GG	GG	AG	AG	AG	AA	AA	AG	GG	AG
VDN709908	AG	AG	AC	AC	AC	AG	AA	GG	AG	GG	CC	AA	GG	AA	GG	AA	AA	AA	AA	AA	AA	GG	AA	CC	AA	AA	AA	AC	AC	AA	GG	GG	AA	AA	AA	AA	GG	GG	GG	AA	AA	GG	AA	GG	CC	GG	GG	AA	GG
VDN452828	AG	AG	AC	CC	AC	AG	AA	GG	GG	AG	CC	AA	AG	AG	AG	AC	AG	AG	AC	AC	AG	AG	AG	AC	AG	AG	AG	AC	AA	AG	AG	GG	AA	AA	AC	AG	AG	GG	AA	GG	GG	GG	GG	GG	AC	AG	GG	AG	AG
VDN41729	GG	AG	AC	CC	AC	AG	AG	GG	AG	AG	AC	AA	GG	AA	GG	AA	AA	AA	AA	AA	AA	GG	AA	CC	AA	AG	AG	AC	AA	AG	AG	GG	AA	AA	AC	AA	GG	GG	AG	GG	GG	GG	AG	GG	AC	AG	GG	AG	GG
VDN68015	GG	AG	AC	CC	CC	GG	AA	CG	GG	AA	AA	AA	AG	AG	AG	AC	AA	AA	AC	AA	AG	GG	AG	AC	AG	AA	AA	AC	AC	AA	GG	AG	AG	AG	AC	AA	GG	GG	AG	GG	GG	GG	AG	GG	AC	AG	GG	AG	AG
VDN92069	AG	AG	AC	AC	CC	GG	GG	GG	AG	AG	CC	AG	AA	AA	AG	AC	AG	AG	AC	AC	AG	AG	AG	AC	AG	GG	GG	AC	AA	AG	AG	GG	AA	AA	AC	AA	GG	GG	AA	GG	GG	GG	GG	GG	CC	GG	GG	AA	GG
VDN708982	GG	GG	CC	AC	AC	AA	AA	CG	GG	GG	CC	GG	AA	GG	AA	CC	GG	GG	CC	CC	GG	AA	GG	AA	GG	GG	GG	CC	AA	GG	AA	AG	AG	AG	CC	AA	AG	AG	AA	GG	GG	AG	GG	AG	AA	AA	AG	GG	AG
VDN60345	AG	AG	AC	AC	AC	AG	AA	GG	AG	AG	AC	AA	AG	AG	AG	AC	AA	AA	AC	AA	AG	GG	AG	AC	AG	AA	AA	CC	CC	AA	GG	AG	AG	AG	AC	AA	GG	GG	GG	AG	AG	GG	AA	GG	AC	AG	GG	AG	AG
VDN644429	AG	AG	AC	CC	AC	AG	AG	GG	AG	GG	CC	AG	AG	AG	AG	AC	AG	AG	AC	AC	AG	AG	AG	AC	AG	GG	GG	CC	AA	GG	AA	AG	AG	AG	CC	AA	AG	GG	AG	GG	GG	GG	AG	GG	AA	AA	GG	GG	GG
VDN912154	AG	AG	AC	AA	AA	AG	AG	GG	AG	GG	CC	AA	AG	AA	GG	AA	AA	AA	AA	AA	AA	GG	AA	CC	AA	AG	AG	CC	AC	AG	AG	GG	AA	AA	AA	AA	GG	GG	GG	AG	AG	GG	AA	GG	AC	AG	GG	AG	GG
VDN954522	GG	GG	CC	AC	CC	AG	AA	CG	GG	GG	CC	GG	AA	GG	AA	CC	GG	GG	CC	CC	GG	AA	GG	AA	GG	GG	GG	AC	AA	AG	AG	GG	AA	AA	CC	AA	AG	GG	AG	GG	GG	GG	AG	GG	AA	AA	GG	GG	GG
VDN384481	AG	AG	AC	AA	CC	AG	AG	GG	AG	AG	AC	AG	AG	AG	AG	AC	AG	AG	AC	AC	AG	AG	AG	AC	AG	AG	AG	AC	AA	AG	AG	AG	AG	AG	CC	AA	AG	GG	AG	AG	AG	GG	AG	AG	AA	AA	AG	GG	GG
VDN363011	GG	AG	AC	AC	CC	AG	AG	GG	AG	AG	AC	AG	AG	AG	AG	AC	AG	AG	AC	AC	AG	AG	AG	AC	AG	AG	AG	AC	AA	AG	AG	GG	AA	AA	AC	AA	AG	GG	AA	GG	GG	GG	GG	GG	AC	AG	GG	AG	GG
VDN1077529	AG	GG	CC	CC	AC	AG	AG	CG	GG	GG	CC	AG	AG	AG	AA	CC	GG	GG	CC	CC	GG	AA	GG	AA	GG	GG	GG	CC	AA	GG	AA	AG	AG	AG	AC	AA	GG	AG	AA	GG	GG	AG	GG	AA	AC	AG	AG	AG	AG
VDN855992	GG	GG	CC	AA	CC	AG	AA	GG	AG	AG	AC	AG	AA	AG	AG	AC	AG	AG	AC	AC	AG	AG	AG	AC	AG	AG	AG	CC	AC	AG	AG	GG	AA	AA	AC	AA	AG	GG	AA	GG	GG	GG	GG	GG	AC	AG	GG	AG	GG
VDN1202594	AG	AG	AC	AC	AC	AG	AA	GG	AG	AG	AC	AA	AG	AG	AG	AC	AA	AA	AC	AA	AG	GG	AG	AC	AG	AA	AA	CC	CC	AA	GG	AG	AG	AG	AC	AA	GG	GG	GG	AG	AG	GG	AA	GG	AC	AG	GG	AG	AG
VDN332481	GG	GG	CC	CC	AC	AG	AA	CG	GG	AG	AC	AG	AA	GG	AA	CC	AG	AG	CC	AC	GG	AG	GG	AA	GG	AG	AG	AC	AC	AA	GG	AG	AG	AG	CC	AA	GG	AG	AG	GG	GG	AG	AG	AG	AA	AA	AG	GG	AG
VDN730039	AG	AA	AA	CC	CC	GG	AG	GG	AG	AA	AC	AA	AG	AG	AG	AC	AG	AG	AC	AC	AG	AG	AG	AC	AG	AG	AG	AC	AA	AG	AG	GG	AA	AA	AC	AG	AG	GG	AA	GG	GG	GG	GG	GG	AC	AG	GG	AG	AG
VDN978289	AA	AA	AA	CC	CC	GG	GG	GG	AA	GG	CC	GG	AA	GG	AA	CC	GG	GG	CC	CC	GG	AA	GG	AA	GG	GG	GG	CC	AA	GG	AA	AA	GG	GG	CC	AA	AA	GG	AA	GG	GG	GG	GG	GG	AA	AA	GG	GG	GG
VDN607096	GG	GG	CC	CC	AC	AG	AA	CG	GG	AG	AC	AG	AA	GG	AA	CC	AG	AG	CC	AC	GG	AG	GG	AA	GG	AG	AG	CC	AC	AG	AG	AA	GG	GG	CC	AA	GG	AG	AG	GG	GG	AG	AG	AG	AA	AA	AG	GG	AA
VDN1124136	AG	AG	AC	CC	AC	AG	AA	GG	GG	AG	CC	AA	AG	AG	AG	AC	AG	AG	AC	AC	AG	AG	AG	AC	AG	AG	AG	AC	AA	AG	AG	GG	AA	AA	AC	AG	AG	GG	AA	GG	GG	GG	GG	GG	AC	AG	GG	AG	AG
VDN148028	AG	AG	AC	AC	AC	AG	AA	GG	AG	AG	AC	AA	AG	AG	AG	AC	AA	AA	AC	AA	AG	GG	AG	AC	AG	AA	AA	CC	CC	AA	GG	AG	AG	AG	AC	AA	GG	GG	GG	AG	AG	GG	AA	GG	AC	AG	GG	AG	AG
VDN805354	AG	AG	AC	AC	AA	AA	AA	CG	AG	GG	CC	AG	AG	AG	AG	AC	AG	AG	AC	AC	AG	AG	AG	AC	AG	AG	AG	AC	AC	AA	GG	GG	AA	AA	AC	AA	GG	GG	GG	AG	AG	GG	AA	GG	AC	AG	GG	AG	GG
VDN350319	AG	AG	AC	CC	CC	GG	AG	GG	AG	AA	AC	AA	AG	AG	AG	AC	AG	AG	AC	AC	AG	AG	AG	AC	AG	AG	AG	CC	AC	AG	AG	GG	AA	AA	AC	AG	AG	GG	AG	AG	AG	GG	AG	GG	AC	AG	GG	AG	AG
VDN635435	GG	GG	CC	CC	AC	AG	AG	CG	AG	AG	AC	AG	AG	AG	AG	AC	AG	AG	AC	AC	AG	AG	AG	AC	AG	AG	AG	CC	AC	AG	AG	AG	AG	AG	AC	AA	GG	AG	AG	AG	AG	AG	AG	AG	AC	AG	AG	AG	AG
VDN1118647	GG	GG	CC	AC	CC	GG	AA	GG	GG	AA	AA	AA	AA	GG	AA	CC	AA	AA	CC	AA	GG	GG	GG	AA	GG	AA	AA	CC	CC	AA	GG	AA	GG	GG	CC	AA	GG	GG	GG	GG	GG	GG	AA	GG	AA	AA	GG	GG	AA
VDN1097972	AG	AG	AC	AC	AC	AG	AA	CG	AG	GG	CC	AG	AG	AG	AG	AC	AG	AG	AC	AC	AG	AG	AG	AC	AG	AG	AG	AC	AC	AA	GG	GG	AA	AA	AC	AA	GG	GG	GG	AG	AG	GG	AA	GG	AC	AG	GG	AG	GG
VDN782377	AG	AG	AC	AC	AC	AG	AA	GG	AG	AG	AC	AA	AG	AG	AG	AC	AA	AA	AC	AA	AG	GG	AG	AC	AG	AA	AA	CC	CC	AA	GG	AG	AG	AG	AC	AA	GG	GG	GG	AG	AG	GG	AA	GG	AC	AG	GG	AG	AG
VDN847501	AG	AG	AC	AC	CC	GG	AG	GG	AG	AG	AC	AG	AA	AG	AG	AC	AA	AA	AC	AA	AG	GG	AG	AC	AG	AG	AG	CC	AC	AG	AG	AG	AG	AG	AC	AA	GG	GG	AG	GG	GG	GG	AG	GG	AC	AG	GG	AG	AG
VDN303596	AG	AG	AC	AC	AC	AG	AG	GG	AG	GG	CC	AG	AG	AA	GG	AA	AA	AA	AA	AA	AA	GG	AA	CC	AA	GG	GG	CC	AA	GG	AA	GG	AA	AA	AC	AA	GG	GG	AG	GG	GG	GG	AG	GG	AC	AG	GG	AG	GG
VDN242517	GG	GG	CC	AC	CC	AG	AG	GG	AG	AG	AC	AG	AG	AG	AG	AC	AG	AG	AC	AC	AG	AG	AG	AC	AG	AG	AG	CC	AC	AG	AG	GG	AA	AA	AC	AA	AG	GG	AG	AG	AG	GG	AG	GG	AC	AG	GG	AG	GG
VDN1213539	AG	AA	AA	AC	AC	AG	AA	CG	AG	AG	AC	AA	GG	AA	GG	AA	AA	AA	AA	AA	AA	GG	AA	CC	AA	AA	AA	AC	AC	AA	GG	GG	AA	AA	AA	AA	GG	GG	AG	AG	AG	GG	AG	GG	CC	GG	GG	AA	GG
VDN155501	GG	GG	CC	CC	CC	GG	AG	CG	GG	AA	AC	AA	AA	GG	AA	CC	AG	AG	CC	AC	GG	AG	GG	AA	GG	AG	AA	CC	CC	AA	GG	AG	AG	AG	CC	AA	GG	GG	GG	GG	GG	GG	AA	GG	AA	AA	GG	GG	AG
VDN13863	GG	GG	CC	CC	AC	AG	AG	CG	AG	AG	AC	AG	AG	AG	AG	AC	AG	AG	AC	AC	AG	AG	AG	AC	AG	AG	AG	CC	AC	AG	AG	AG	AG	AG	AC	AA	GG	AG	AG	AG	AG	AG	AG	AG	AC	AG	AG	AG	AG
VDN25524	GG	GG	CC	CC	CC	GG	AA	GG	GG	AA	AA	AA	AA	GG	AA	CC	AA	AA	CC	AA	GG	GG	GG	AA	GG	AA	AA	CC	CC	AA	GG	AA	GG	GG	CC	AA	GG	GG	GG	GG	GG	GG	AA	GG	AA	AA	GG	GG	AA
VDN983037	AG	AA	AA	AC	CC	GG	AG	CG	AG	AG	AC	AG	AG	AA	GG	AA	AA	AA	AA	AA	AA	GG	AA	CC	AA	AG	AG	AC	AA	AG	AG	GG	AA	AA	AA	AA	GG	GG	AA	GG	GG	GG	GG	GG	CC	GG	GG	AA	GG
VDN930474	GG	GG	CC	CC	AC	AG	AA	CG	GG	AG	AC	AG	AA	GG	AA	CC	AG	AG	CC	AC	GG	AG	GG	AA	GG	AG	AG	CC	AC	AG	AG	AA	GG	GG	CC	AA	GG	AG	AG	GG	GG	AG	AG	AG	AA	AA	AG	GG	AA
VDN320014	GG	AG	AC	CC	CC	GG	AG	CG	AG	AG	AC	AG	AG	AG	AG	AC	AG	AG	AC	AC	AG	AG	AG	AC	AG	AG	AG	AA	AA	AA	GG	GG	AA	AA	AC	AA	GG	GG	AG	GG	GG	GG	AG	GG	AC	AG	GG	AG	GG
VDN739266	GG	AG	AC	CC	AC	AG	AG	CG	AG	AG	AC	AG	AG	AG	AG	AC	AG	AG	AC	AC	AG	AG	AG	AC	AG	AG	AG	AC	AA	AG	AG	AG	AG	AG	AC	AA	GG	AG	AA	GG	GG	AG	GG	AA	AC	AG	AG	AG	AG
VDN1201672	GG	GG	CC	AC	AC	GG	AG	GG	GG	GG	CC	AA	AG	AA	GG	AA	AA	AA	AA	AA	AA	GG	AA	CC	AA	AG	AG	AC	AA	AG	AG	GG	AA	AA	AA	AA	GG	GG	GG	AG	AG	GG	AA	GG	AC	AG	GG	AG	GG
VDN492015	AG	AG	AC	AC	AC	AG	AG	CG	AG	GG	CC	GG	AA	AG	AG	AC	AG	AG	AC	AC	AG	AG	AG	AC	AG	GG	GG	CC	AA	GG	AA	AG	AG	AG	AC	AA	GG	AG	AA	GG	GG	AG	GG	AG	AC	AG	AG	AG	AG
VDN798451	GG	GG	CC	CC	CC	GG	AA	GG	GG	AA	AA	AA	AA	GG	AA	CC	AA	AA	CC	AA	GG	GG	GG	AA	GG	AA	AA	CC	CC	AA	GG	AA	GG	GG	CC	AA	GG	GG	GG	GG	GG	GG	AA	GG	AA	AA	GG	GG	AA
VDN1064355	GG	AG	AC	CC	CC	GG	AA	CG	GG	AG	AC	AG	AG	AG	AG	AC	AG	AG	AC	AC	AG	AG	AG	AC	AG	AG	AG	AC	AA	AG	AG	GG	AA	AA	AC	AA	GG	GG	AG	GG	GG	GG	AG	GG	AC	AG	GG	AG	AG
VDN1119636	GG	GG	CC	AC	CC	AG	AG	GG	AG	AG	AC	AG	AG	AG	AG	AC	AG	AG	AC	AC	AG	AG	AG	AC	AG	AG	AG	CC	AC	AG	AG	GG	AA	AA	AC	AA	AG	GG	AG	AG	AG	GG	AG	GG	AC	AG	GG	AG	GG
VDN545185	GG	GG	CC	CC	AC	AG	AA	CG	GG	AG	AC	AG	AA	GG	AA	CC	AG	AG	CC	AC	GG	AG	GG	AA	GG	AG	AG	CC	AC	AG	AG	AA	GG	GG	CC	AA	GG	AG	AG	GG	GG	AG	AG	AG	AA	AA	AG	GG	AA
VDN732458	GG	GG	CC	CC	AC	AG	AA	CG	GG	AG	AC	AG	AA	GG	AA	CC	AG	AG	CC	AC	GG	AG	GG	AA	GG	AG	AG	CC	AC	AG	AG	AA	GG	GG	CC	AA	GG	AG	AG	GG	GG	AG	AG	AG	AA	AA	AG	GG	AA
VDN946838	GG	GG	CC	CC	CC	GG	AG	CG	GG	AG	CC	AG	AA	AG	AA	CC	GG	GG	CC	CC	GG	AA	GG	AA	GG	GG	GG	AA	AA	AA	GG	GG	AA	AA	CC	AA	GG	GG	AG	GG	GG	GG	AG	GG	AC	AG	GG	AG	GG
VDN184059	AG	AG	AC	CC	CC	GG	AA	GG	GG	AA	AC	AA	AA	GG	AA	CC	AG	AG	CC	AC	GG	AG	GG	AA	GG	AG	AG	CC	AC	AG	AG	AG	AG	AG	CC	AG	AG	GG	AG	GG	GG	GG	AG	GG	AA	AA	GG	GG	AA
VDN511845	AG	AG	AC	AC	AC	AG	AA	GG	AG	AG	AC	AA	AG	AG	AG	AC	AA	AA	AC	AA	AG	GG	AG	AC	AG	AA	AA	CC	CC	AA	GG	AG	AG	AG	AC	AA	GG	GG	GG	AG	AG	GG	AA	GG	AC	AG	GG	AG	AG
VDN505471	GG	GG	CC	CC	AA	AA	AA	CC	GG	GG	CC	GG	AA	GG	AA	CC	GG	GG	CC	CC	GG	AA	GG	AA	GG	GG	GG	CC	AA	GG	AA	AA	GG	GG	CC	AA	GG	AA	AA	GG	GG	AA	GG	AA	AA	AA	AA	GG	AA
VDN823437	AG	AG	AC	CC	AC	AG	AA	CG	GG	AG	CC	AG	AA	GG	AA	CC	GG	GG	CC	CC	GG	AA	GG	AA	GG	GG	GG	CC	AA	GG	AA	AG	AG	AG	CC	AG	AG	AG	AA	GG	GG	AG	GG	AG	AA	AA	AG	GG	AA
VDN710896	AA	AA	AA	AC	AC	AG	AA	GG	AG	AG	CC	AA	AG	AG	AG	AC	AG	AG	AC	AC	AG	AG	AG	AC	AG	AG	AG	CC	AC	AG	AG	GG	AA	AA	AC	AG	AG	GG	AG	AG	AG	GG	AG	GG	AC	AG	GG	AG	AG
VDN1209570	GG	AG	AC	AC	CC	GG	GG	CG	AG	AA	AC	AA	GG	AA	GG	AA	AA	AA	AA	AA	AA	GG	AA	CC	AA	AA	AA	AC	AC	AA	GG	GG	AA	AA	AA	AA	GG	GG	AA	GG	GG	GG	GG	GG	CC	GG	GG	AA	GG
VDN109979	AA	AA	AA	AC	CC	GG	GG	GG	AA	GG	CC	GG	AA	AG	AG	AC	AG	AG	AC	AC	AG	AG	AG	AC	AG	GG	GG	CC	AA	GG	AA	AG	AG	AG	AC	AA	AG	GG	AA	GG	GG	GG	GG	GG	AC	AG	GG	AG	GG
VDN1042801	AG	AG	AC	AC	AC	AG	AA	GG	AG	GG	CC	AA	GG	AA	GG	AA	AA	AA	AA	AA	AA	GG	AA	CC	AA	AA	AA	AC	AC	AA	GG	GG	AA	AA	AA	AA	GG	GG	GG	AA	AA	GG	AA	GG	CC	GG	GG	AA	GG
VDN726389	AA	AA	AA	AA	AC	AG	AG	GG	AA	GG	CC	AG	AG	AA	GG	AA	AA	AA	AA	AA	AA	GG	AA	CC	AA	AG	AG	CC	AC	AG	AG	GG	AA	AA	AA	AA	GG	GG	AG	AG	AG	GG	AG	GG	CC	GG	GG	AA	GG
VDN1111011	AG	AA	AA	AC	AC	AG	AG	CG	AG	AG	AC	AG	AG	AG	AG	AC	AG	AG	AC	AC	AG	AG	AG	AC	AG	AG	AG	AC	AA	AG	AG	AG	AG	AG	AC	AA	GG	AG	AA	GG	GG	AG	GG	AA	AC	AG	AG	AG	AG
VDN829588	AG	AG	AC	AC	AC	AG	AA	CG	AG	GG	CC	AG	AG	AG	AG	AC	AG	AG	AC	AC	AG	AG	AG	AC	AG	AG	AG	AC	AC	AA	GG	GG	AA	AA	AC	AA	GG	GG	GG	AG	AG	GG	AA	GG	AC	AG	GG	AG	GG
VDN26493	AG	AA	AA	CC	CC	GG	GG	GG	AA	AG	AC	AG	AG	AG	AG	AC	AG	AG	AC	AC	AG	AG	AG	AC	AG	AG	AG	AC	AA	AG	AG	AG	AG	AG	AC	AA	AG	GG	AA	GG	GG	GG	GG	GG	AC	AG	GG	AG	GG
VDN754368	AG	AA	AA	AC	AC	AG	AG	GG	AA	AG	AC	AA	GG	AA	GG	AA	AA	AA	AA	AA	AA	GG	AA	CC	AA	AA	AA	AC	AC	AA	GG	GG	AA	AA	AA	AA	GG	GG	AG	AG	AG	GG	AG	GG	CC	GG	GG	AA	GG
VDN903795	AG	AG	AC	CC	AC	AG	AG	CG	AG	GG	CC	GG	AA	GG	AA	CC	GG	GG	CC	CC	GG	AA	GG	AA	GG	GG	GG	CC	AA	GG	AA	AA	GG	GG	CC	AA	AG	AG	AA	GG	GG	AG	GG	AG	AA	AA	AG	GG	AG
VDN638387	AA	AA	AA	AC	AC	AG	AG	GG	AA	GG	CC	AG	AG	AG	AG	AC	AG	AG	AC	AC	AG	AG	AG	AC	AG	AG	AG	CC	AC	AG	AG	AG	AG	AG	AC	AA	AG	GG	AG	AG	AG	GG	AG	GG	AC	AG	GG	AG	GG
VDN1054640	AG	AG	AC	AC	AC	AG	AG	GG	AG	AG	CC	AA	AG	AA	AG	AC	AG	AG	AC	AC	AG	AG	AG	AC	AG	AG	AG	AC	AC	AA	GG	GG	AA	AA	AC	AA	GG	GG	AG	AG	AG	GG	AG	GG	CC	GG	GG	AA	GG
VDN462689	AG	AG	AC	CC	AC	AG	AA	CG	GG	AG	CC	AG	AA	GG	AA	CC	GG	GG	CC	CC	GG	AA	GG	AA	GG	GG	GG	CC	AA	GG	AA	AG	AG	AG	CC	AG	AG	AG	AA	GG	GG	AG	GG	AG	AA	AA	AG	GG	AA
VDN1133794	GG	GG	CC	CC	AC	AG	AA	GG	GG	AG	AC	AA	AG	AG	AG	AC	AA	AA	AC	AA	AG	GG	AG	AC	AG	AG	AG	CC	AC	AG	AG	AG	AG	AG	CC	AA	GG	GG	GG	GG	GG	GG	AA	GG	AA	AA	GG	GG	AG
VDN423344	AG	AA	AA	CC	CC	GG	AG	GG	AG	AA	AC	AA	AG	AG	AG	AC	AG	AG	AC	AC	AG	AG	AG	AC	AG	AG	AG	AC	AA	AG	AG	GG	AA	AA	AC	AG	AG	GG	AA	GG	GG	GG	GG	GG	AC	AG	GG	AG	AG
VDN625852	GG	GG	CC	CC	AC	AG	AA	CG	GG	AG	AC	AG	AA	GG	AA	CC	AG	AG	CC	AC	GG	AG	GG	AA	GG	AG	AG	CC	AC	AG	AG	AA	GG	GG	CC	AA	GG	AG	AG	GG	GG	AG	AG	AG	AA	AA	AG	GG	AA
VDN1006259	GG	GG	CC	AC	CC	AG	AA	GG	GG	AG	AC	AG	AA	GG	AA	CC	AG	AG	CC	AC	GG	AG	GG	AA	GG	AG	AG	CC	AC	AG	AG	AG	AG	AG	CC	AA	AG	GG	AG	GG	GG	GG	AG	GG	AA	AA	GG	GG	AG
VDN331712	AG	AA	AA	AC	CC	GG	AG	CG	AG	AG	AC	AG	AG	AG	AG	AC	AG	AG	AC	AC	AG	AG	AG	AC	AG	AG	AG	AA	AA	AA	GG	AG	AG	AG	CC	AA	GG	GG	GG	AG	AG	GG	AA	AG	AA	AA	AG	GG	GG
VDN862972	AG	AA	AA	CC	CC	GG	GG	GG	AA	AG	AC	AA	GG	AA	GG	AA	AA	AA	AA	AA	AA	GG	AA	CC	AA	AA	AA	AC	AC	AA	GG	GG	AA	AA	AA	AA	GG	GG	AG	AG	AG	GG	AG	GG	CC	GG	GG	AA	GG
VDN443806	GG	GG	CC	CC	AC	AG	AA	CC	GG	GG	CC	GG	AA	GG	AA	CC	GG	GG	CC	CC	GG	AA	GG	AA	GG	GG	GG	AC	AA	AG	AG	AG	AG	AG	CC	AA	GG	AG	AG	GG	GG	AG	AG	AG	AA	AA	AG	GG	AG
VDN1225866	GG	GG	CC	AC	CC	AG	AA	CG	GG	GG	CC	GG	AA	GG	AA	CC	GG	GG	CC	CC	GG	AA	GG	AA	GG	GG	GG	AC	AA	AG	AG	GG	AA	AA	CC	AA	AG	GG	AG	GG	GG	GG	AG	GG	AA	AA	GG	GG	GG
VDN1230955	AG	AG	AC	AC	CC	GG	AG	GG	AG	AA	AA	AA	AG	AG	AG	AC	AA	AA	AC	AA	AG	GG	AG	AC	AG	AA	AA	AC	AC	AA	GG	AA	GG	GG	CC	AA	GG	GG	GG	AG	AG	GG	AA	AG	AA	AA	AG	GG	AG
VDN165724	AG	AG	AC	CC	CC	GG	AG	GG	AG	AG	AC	AG	AA	GG	AA	CC	AG	AG	CC	AC	GG	AG	GG	AA	GG	AG	AG	CC	AC	AG	AG	AA	GG	GG	CC	AA	AG	GG	AG	GG	GG	GG	AG	GG	AA	AA	GG	GG	AG
VDN644009	AG	AG	AC	AC	AA	AA	AA	GG	AG	GG	CC	AA	GG	AA	GG	AA	AA	AA	AA	AA	AA	GG	AA	CC	AA	AG	AG	CC	AC	AG	AG	GG	AA	AA	AC	AA	GG	GG	GG	AG	AG	GG	AA	GG	AC	AG	GG	AG	GG
VDN879093	AG	AG	AC	AC	AA	AA	AA	GG	AG	GG	CC	AA	GG	AA	GG	AA	AA	AA	AA	AA	AA	GG	AA	CC	AA	AG	AG	CC	AC	AG	AG	GG	AA	AA	AC	AA	GG	GG	GG	AG	AG	GG	AA	GG	AC	AG	GG	AG	GG
VDN196758	AG	AG	AC	AC	AC	AG	AA	GG	AG	GG	CC	AA	GG	AA	GG	AA	AA	AA	AA	AA	AA	GG	AA	CC	AA	AA	AA	AC	AC	AA	GG	GG	AA	AA	AA	AA	GG	GG	GG	AA	AA	GG	AA	GG	CC	GG	GG	AA	GG
VDN783314	AA	AA	AA	AA	AC	AG	AG	GG	AA	GG	CC	AG	AG	AA	GG	AA	AA	AA	AA	AA	AA	GG	AA	CC	AA	AG	AG	CC	AC	AG	AG	GG	AA	AA	AA	AA	GG	GG	AG	AG	AG	GG	AG	GG	CC	GG	GG	AA	GG
VDN1245567	GG	GG	CC	CC	CC	GG	AA	CG	GG	AG	AC	AG	AA	GG	AA	CC	AG	AG	CC	AC	GG	AG	GG	AA	GG	AG	AG	AC	AC	AA	GG	AG	AG	AG	CC	AA	GG	GG	GG	GG	GG	GG	AA	GG	AA	AA	GG	GG	AG
VDN683090	GG	GG	CC	AC	CC	AG	AA	GG	GG	AG	AC	AG	AA	GG	AA	CC	AG	AG	CC	AC	GG	AG	GG	AA	GG	AG	AG	CC	AC	AG	AG	AG	AG	AG	CC	AA	AG	GG	AG	GG	GG	GG	AG	GG	AA	AA	GG	GG	AG
VDN444912	AG	AA	AA	AA	AA	AA	AA	GG	AA	GG	CC	AA	GG	AA	GG	AA	AA	AA	AA	AA	AA	GG	AA	CC	AA	AA	AA	CC	CC	AA	GG	GG	AA	AA	AA	AA	GG	GG	AG	AG	AG	GG	AG	GG	CC	GG	GG	AA	GG
VDN511756	GG	GG	CC	CC	CC	GG	AA	GG	GG	AG	AC	AA	AG	AG	AG	AC	AA	AA	AC	AA	AG	GG	AG	AC	AG	AA	AA	AC	AC	AA	GG	AG	AG	AG	AC	AA	GG	GG	GG	AG	AG	GG	AA	GG	AC	AG	GG	AG	AG
VDN314985	AG	AG	AC	AA	CC	AG	AG	GG	AG	GG	CC	GG	AA	AG	AG	AC	AG	AG	AC	AC	AG	AG	AG	AC	AG	GG	GG	CC	AA	GG	AA	GG	AA	AA	AC	AA	AG	GG	AA	GG	GG	GG	GG	GG	AC	AG	GG	AG	GG
VDN425292	AG	AG	AC	AC	AC	AG	AG	GG	AG	AG	CC	AA	AG	AA	AG	AC	AG	AG	AC	AC	AG	AG	AG	AC	AG	AG	AG	AC	AC	AA	GG	GG	AA	AA	AC	AA	GG	GG	AG	AG	AG	GG	AG	GG	CC	GG	GG	AA	GG
VDN769240	GG	GG	CC	CC	CC	GG	AG	GG	GG	AA	AC	AA	AA	AG	AA	CC	AG	AG	CC	AC	GG	AG	GG	AA	GG	AG	AG	AC	AC	AA	GG	AG	AG	AG	CC	AA	GG	GG	AG	GG	GG	GG	AG	GG	AC	AG	GG	AG	AG
VDN1145829	AG	AG	AC	AC	AC	AG	AG	GG	AA	AG	AC	AA	GG	AA	GG	AA	AA	AA	AA	AA	AA	GG	AA	CC	AA	AA	AA	CC	CC	AA	GG	GG	AA	AA	AA	AA	GG	GG	GG	AA	AA	GG	AA	GG	CC	GG	GG	AA	GG
VDN359497	GG	AG	AC	CC	AC	AG	AG	CG	AG	AG	AC	AG	AG	AG	AG	AC	AG	AG	AC	AC	AG	AG	AG	AC	AG	AG	AG	AC	AA	AG	AG	AG	AG	AG	AC	AA	GG	AG	AA	GG	GG	AG	GG	AA	AC	AG	AG	AG	AG
VDN636060	GG	AG	AC	CC	CC	GG	AA	CG	GG	AA	AA	AA	AG	AG	AG	AC	AA	AA	AC	AA	AG	GG	AG	AC	AG	AA	AA	AC	AC	AA	GG	AG	AG	AG	AC	AA	GG	GG	AG	GG	GG	GG	AG	GG	AC	AG	GG	AG	AG
VDN1222107	AG	AG	AC	AA	AC	AA	AA	GG	AG	GG	CC	AG	AG	AG	AG	AC	AG	AG	AC	AC	AG	AG	AG	AC	AG	AG	AG	CC	AC	AG	AG	GG	AA	AA	AC	AA	AG	GG	AG	AG	AG	GG	AG	GG	AC	AG	GG	AG	GG
VDN80220	GG	GG	CC	AC	AA	AG	AG	CG	GG	GG	CC	AG	AA	AG	AG	AC	AG	AG	AC	AC	AG	AG	AG	AC	AG	GG	GG	CC	AA	GG	AA	AG	AG	AG	AC	AA	GG	AG	AG	GG	GG	AG	AG	AG	AA	AA	AG	GG	AG
VDN962957	GG	GG	CC	CC	AC	AG	AA	GG	GG	AG	AC	AA	AG	AG	AG	AC	AA	AA	AC	AA	AG	GG	AG	AC	AG	AG	AG	CC	AC	AG	AG	AG	AG	AG	CC	AA	GG	GG	GG	GG	GG	GG	AA	GG	AA	AA	GG	GG	AG
VDN568348	GG	AG	AC	AC	CC	AG	AG	GG	AG	AG	AC	AG	AG	AG	AG	AC	AG	AG	AC	AC	AG	AG	AG	AC	AG	AG	AG	AC	AA	AG	AG	GG	AA	AA	AC	AA	AG	GG	AA	GG	GG	GG	GG	GG	AC	AG	GG	AG	GG
VDN425162	AG	AG	AC	AC	AA	AA	AA	CG	AG	GG	CC	AG	AG	AG	AG	AC	AG	AG	AC	AC	AG	AG	AG	AC	AG	AG	AG	CC	AC	AG	AG	AG	AG	AG	AC	AA	GG	AG	AG	AG	AG	AG	AG	AG	AC	AG	AG	AG	AG
VDN746515	AG	AA	AA	AC	AC	AG	AG	GG	AA	AG	AC	AA	GG	AA	GG	AA	AA	AA	AA	AA	AA	GG	AA	CC	AA	AA	AA	AC	AC	AA	GG	GG	AA	AA	AA	AA	GG	GG	AG	AG	AG	GG	AG	GG	CC	GG	GG	AA	GG
VDN404097	GG	GG	CC	CC	AA	AA	AA	CG	GG	GG	CC	AG	AG	AG	AG	AC	AG	AG	AC	AC	AG	AG	AG	AC	AG	AG	AG	AC	AA	AG	AG	AG	AG	AG	AC	AA	GG	AG	AA	GG	GG	AG	GG	AA	AC	AG	AG	AG	AG
VDN323399	GG	AG	AC	CC	CC	GG	AA	CC	GG	GG	CC	GG	AA	GG	AA	CC	GG	GG	CC	CC	GG	AA	GG	AA	GG	GG	GG	AA	AA	AA	GG	GG	AA	AA	CC	AA	GG	GG	GG	GG	GG	GG	AA	GG	AA	AA	GG	GG	GG
VDN29019	AG	AG	AC	AC	AC	AG	AG	GG	AA	AG	AC	AA	GG	AA	GG	AA	AA	AA	AA	AA	AA	GG	AA	CC	AA	AA	AA	CC	CC	AA	GG	GG	AA	AA	AA	AA	GG	GG	GG	AA	AA	GG	AA	GG	CC	GG	GG	AA	GG
VDN1232954	AG	AG	AC	AA	AA	AG	AG	GG	AG	GG	CC	AA	AG	AA	GG	AA	AA	AA	AA	AA	AA	GG	AA	CC	AA	AG	AG	CC	AC	AG	AG	GG	AA	AA	AA	AA	GG	GG	GG	AG	AG	GG	AA	GG	AC	AG	GG	AG	GG
VDN870163	GG	AG	AC	AC	CC	AG	AA	CG	GG	AG	AC	AG	GG	AA	GG	AA	AA	AA	AA	AA	AA	GG	AA	CC	AA	AA	AA	AC	AC	AA	GG	GG	AA	AA	AA	AA	GG	GG	AG	AG	AG	GG	AG	GG	CC	GG	GG	AA	GG
VDN542299	GG	GG	CC	CC	CC	GG	AA	CG	GG	AG	AC	AG	AA	GG	AA	CC	AG	AG	CC	AC	GG	AG	GG	AA	GG	AG	AG	AC	AC	AA	GG	AG	AG	AG	CC	AA	GG	GG	GG	GG	GG	GG	AA	GG	AA	AA	GG	GG	AG
VDN459764	GG	GG	CC	AC	AC	GG	AG	GG	GG	AG	AC	AA	AA	AG	AG	AC	AA	AA	AC	AA	AG	GG	AG	AC	AG	AG	AG	CC	AC	AG	AG	AG	AG	AG	AC	AA	GG	GG	GG	GG	GG	GG	AA	GG	AA	AA	GG	GG	AG
VDN214556	AA	AA	AA	AC	AC	AG	AA	GG	AG	AG	CC	AA	AG	AG	AG	AC	AG	AG	AC	AC	AG	AG	AG	AC	AG	AG	AG	CC	AC	AG	AG	GG	AA	AA	AC	AG	AG	GG	AG	AG	AG	GG	AG	GG	AC	AG	GG	AG	AG
VDN158318	AG	AG	AC	AC	CC	GG	AG	GG	AG	AG	AC	AG	AA	AG	AG	AC	AA	AA	AC	AA	AG	GG	AG	AC	AG	AG	AG	CC	AC	AG	AG	AG	AG	AG	AC	AA	GG	GG	AG	GG	GG	GG	AG	GG	AC	AG	GG	AG	AG
VDN64670	AA	AA	AA	AA	AA	AG	AG	GG	AG	GG	CC	AA	AG	AA	GG	AA	AA	AA	AA	AA	AA	GG	AA	CC	AA	AG	AG	CC	AC	AG	AG	GG	AA	AA	AA	AA	GG	GG	GG	AG	AG	GG	AA	GG	AC	AG	GG	AG	GG
VDN1116406	GG	GG	CC	CC	CC	GG	AG	GG	AG	AA	AA	AA	AG	AG	AG	AC	AA	AA	AC	AA	AG	GG	AG	AC	AG	AA	AA	CC	CC	AA	GG	AG	AG	AG	AC	AA	GG	GG	GG	AG	AG	GG	AA	GG	AC	AG	GG	AG	AG
VDN1235486	AG	AG	AC	AA	CC	AG	AG	GG	AG	GG	CC	GG	AA	AG	AG	AC	AG	AG	AC	AC	AG	AG	AG	AC	AG	GG	GG	CC	AA	GG	AA	GG	AA	AA	AC	AA	AG	GG	AA	GG	GG	GG	GG	GG	AC	AG	GG	AG	GG
VDN1043439	GG	GG	CC	CC	AC	AG	AA	CG	GG	GG	CC	AG	AG	AG	AG	AC	AG	AG	AC	AC	AG	AG	AG	AC	AG	AG	AG	AA	AA	AA	GG	GG	AA	AA	AC	AA	GG	GG	AG	GG	GG	GG	AG	GG	AC	AG	GG	AG	GG
VDN1186988	AG	AG	AC	AA	CC	AG	AG	GG	AG	GG	CC	GG	AA	AG	AG	AC	AG	AG	AC	AC	AG	AG	AG	AC	AG	GG	GG	CC	AA	GG	AA	GG	AA	AA	AC	AA	AG	GG	AA	GG	GG	GG	GG	GG	AC	AG	GG	AG	GG
VDN723751	AG	AG	AC	AC	AA	AA	AA	GG	AG	GG	CC	AA	GG	AA	GG	AA	AA	AA	AA	AA	AA	GG	AA	CC	AA	AG	AG	CC	AC	AG	AG	GG	AA	AA	AC	AA	GG	GG	GG	AG	AG	GG	AA	GG	AC	AG	GG	AG	GG
VDN1139563	GG	GG	CC	AC	CC	AG	AA	CG	GG	GG	CC	GG	AA	GG	AA	CC	GG	GG	CC	CC	GG	AA	GG	AA	GG	GG	GG	AC	AA	AG	AG	GG	AA	AA	CC	AA	AG	GG	AG	GG	GG	GG	AG	GG	AA	AA	GG	GG	GG
VDN596427	GG	GG	CC	CC	AC	AG	AA	CC	GG	GG	CC	GG	AA	GG	AA	CC	GG	GG	CC	CC	GG	AA	GG	AA	GG	GG	GG	AC	AA	AG	AG	AG	AG	AG	CC	AA	GG	AG	AG	GG	GG	AG	AG	AG	AA	AA	AG	GG	AG
VDN1168951	GG	GG	CC	CC	AC	AG	AA	CG	GG	AG	AC	AG	AA	GG	AA	CC	AG	AG	CC	AC	GG	AG	GG	AA	GG	AG	AG	CC	AC	AG	AG	AA	GG	GG	CC	AA	GG	AG	AG	GG	GG	AG	AG	AG	AA	AA	AG	GG	AA
VDN1031959	GG	GG	CC	AC	CC	AG	AA	GG	GG	AG	AC	AG	AA	GG	AA	CC	AG	AG	CC	AC	GG	AG	GG	AA	GG	AG	AG	CC	AC	AG	AG	AG	AG	AG	CC	AA	AG	GG	AG	GG	GG	GG	AG	GG	AA	AA	GG	GG	AG
VDN303775	AG	AG	AC	CC	CC	GG	AG	GG	AG	AA	AA	AA	AA	AG	AG	AC	AA	AA	AC	AA	AG	GG	AG	AC	AG	AA	AA	CC	CC	AA	GG	AA	GG	GG	CC	AA	GG	GG	GG	GG	GG	GG	AA	GG	AA	AA	GG	GG	AA
VDN1074585	AG	AG	AC	AC	CC	GG	AG	CG	AG	GG	CC	GG	AA	AG	AG	AC	AG	AG	AC	AC	AG	AG	AG	AC	AG	GG	GG	AC	AA	AG	AG	GG	AA	AA	AC	AA	GG	GG	AG	GG	GG	GG	AG	GG	AC	AG	GG	AG	GG
VDN920080	GG	GG	CC	AC	AC	GG	AG	GG	GG	AG	AC	AA	AA	AG	AG	AC	AA	AA	AC	AA	AG	GG	AG	AC	AG	AG	AG	CC	AC	AG	AG	AG	AG	AG	AC	AA	GG	GG	GG	GG	GG	GG	AA	GG	AA	AA	GG	GG	AG
VDN1081013	AG	AG	AC	AC	AA	AA	AA	GG	AG	GG	CC	AA	GG	AA	GG	AA	AA	AA	AA	AA	AA	GG	AA	CC	AA	AA	AA	AC	AC	AA	GG	GG	AA	AA	AA	AA	GG	GG	AG	AG	AG	GG	AG	GG	CC	GG	GG	AA	GG
VDN311789	AG	AG	AC	AC	AC	AG	AA	CG	AG	GG	CC	AG	AG	AG	AG	AC	AG	AG	AC	AC	AG	AG	AG	AC	AG	AG	AG	AC	AC	AA	GG	GG	AA	AA	AC	AA	GG	GG	GG	AG	AG	GG	AA	GG	AC	AG	GG	AG	GG
VDN1092849	AG	AA	AA	AC	AC	AG	AG	GG	AA	AG	AC	AA	GG	AA	GG	AA	AA	AA	AA	AA	AA	GG	AA	CC	AA	AA	AA	AC	AC	AA	GG	GG	AA	AA	AA	AA	GG	GG	AG	AG	AG	GG	AG	GG	CC	GG	GG	AA	GG
VDN160977	AG	AG	AC	CC	CC	GG	AG	GG	AG	AG	AC	AG	AA	GG	AA	CC	AG	AG	CC	AC	GG	AG	GG	AA	GG	AG	AG	CC	AC	AG	AG	AA	GG	GG	CC	AA	AG	GG	AG	GG	GG	GG	AG	GG	AA	AA	GG	GG	AG
VDN583434	AG	AG	AC	AA	AC	AA	AA	GG	AG	GG	CC	AG	AG	AG	AG	AC	AG	AG	AC	AC	AG	AG	AG	AC	AG	AG	AG	CC	AC	AG	AG	GG	AA	AA	AC	AA	AG	GG	AG	AG	AG	GG	AG	GG	AC	AG	GG	AG	GG
VDN183522	GG	GG	CC	AC	AC	GG	GG	GG	AG	AG	AC	AA	AG	AA	GG	AA	AA	AA	AA	AA	AA	GG	AA	CC	AA	AG	AG	CC	AC	AG	AG	GG	AA	AA	AA	AA	GG	GG	GG	AG	AG	GG	AA	GG	AC	AG	GG	AG	GG
VDN185697	AG	AG	AC	AC	AC	GG	GG	GG	AG	GG	CC	AG	AA	AG	AG	AC	AG	AG	AC	AC	AG	AG	AG	AC	AG	GG	GG	CC	AA	GG	AA	AG	AG	AG	AC	AA	AG	GG	AG	GG	GG	GG	AG	GG	AA	AA	GG	GG	GG
VDN102602	AG	AG	AC	AC	AC	AG	AG	CG	AG	GG	CC	GG	AA	AG	AG	AC	AG	AG	AC	AC	AG	AG	AG	AC	AG	GG	GG	CC	AA	GG	AA	AG	AG	AG	AC	AA	GG	AG	AA	GG	GG	AG	GG	AG	AC	AG	AG	AG	AG
VDN619281	GG	AG	AC	AC	AC	AG	AA	GG	AG	AG	AC	AA	AG	AG	AG	AC	AA	AA	AC	AA	AG	GG	AG	AC	AG	AA	AA	CC	CC	AA	GG	AG	AG	AG	AC	AA	GG	GG	AG	GG	GG	GG	AG	GG	AC	AG	GG	AG	AG
VDN633576	GG	GG	CC	CC	CC	GG	AA	CG	GG	AG	AC	AG	AA	GG	AA	CC	AG	AG	CC	AC	GG	AG	GG	AA	GG	AG	AG	AC	AC	AA	GG	AG	AG	AG	CC	AA	GG	GG	GG	GG	GG	GG	AA	GG	AA	AA	GG	GG	AG
VDN996346	AG	AA	AA	CC	CC	GG	AG	GG	AA	AG	AC	AA	AG	AA	GG	AA	AA	AA	AA	AA	AA	GG	AA	CC	AA	AG	AG	AC	AA	AG	AG	GG	AA	AA	AA	AA	GG	GG	AG	AG	AG	GG	AG	GG	CC	GG	GG	AA	GG
VDN301337	GG	GG	CC	CC	AC	AG	AA	CG	GG	AG	AC	AG	AA	GG	AA	CC	AG	AG	CC	AC	GG	AG	GG	AA	GG	AG	AG	CC	AC	AG	AG	AA	GG	GG	CC	AA	GG	AG	AG	GG	GG	AG	AG	AG	AA	AA	AG	GG	AA
VDN709375	GG	GG	CC	AC	CC	AG	AG	GG	AG	AG	AC	AG	AG	AG	AG	AC	AG	AG	AC	AC	AG	AG	AG	AC	AG	AG	AG	CC	AC	AG	AG	GG	AA	AA	AC	AA	AG	GG	AG	AG	AG	GG	AG	GG	AC	AG	GG	AG	GG
VDN414211	AG	AG	AC	CC	CC	GG	AA	GG	GG	AA	AC	AA	AA	GG	AA	CC	AG	AG	CC	AC	GG	AG	GG	AA	GG	AG	AG	CC	AC	AG	AG	AG	AG	AG	CC	AG	AG	GG	AG	GG	GG	GG	AG	GG	AA	AA	GG	GG	AA
VDN345472	AG	AA	AA	AC	AC	AG	AG	GG	AA	AG	AC	AA	GG	AA	GG	AA	AA	AA	AA	AA	AA	GG	AA	CC	AA	AA	AA	AC	AC	AA	GG	GG	AA	AA	AA	AA	GG	GG	AG	AG	AG	GG	AG	GG	CC	GG	GG	AA	GG
VDN420229	AG	AG	AC	CC	CC	GG	AA	GG	GG	AA	AC	AA	AA	GG	AA	CC	AG	AG	CC	AC	GG	AG	GG	AA	GG	AG	AG	CC	AC	AG	AG	AG	AG	AG	CC	AG	AG	GG	AG	GG	GG	GG	AG	GG	AA	AA	GG	GG	AA
VDN1238574	AG	AG	AC	AC	AA	AA	AA	CC	GG	GG	CC	GG	AA	GG	AA	CC	GG	GG	CC	CC	GG	AA	GG	AA	GG	GG	GG	CC	AA	GG	AA	AA	GG	GG	CC	AA	GG	AA	AA	GG	GG	AA	GG	AA	AA	AA	AA	GG	AA
VDN329168	AG	AG	AC	AC	AC	AG	AA	GG	AG	AG	AC	AA	AG	AG	AG	AC	AA	AA	AC	AA	AG	GG	AG	AC	AG	AA	AA	CC	CC	AA	GG	AG	AG	AG	AC	AA	GG	GG	GG	AG	AG	GG	AA	GG	AC	AG	GG	AG	AG
VDN134043	GG	GG	CC	CC	CC	GG	AA	GG	GG	AA	AA	AA	AA	GG	AA	CC	AA	AA	CC	AA	GG	GG	GG	AA	GG	AA	AA	CC	CC	AA	GG	AA	GG	GG	CC	AA	GG	GG	GG	GG	GG	GG	AA	GG	AA	AA	GG	GG	AA
VDN947483	GG	GG	CC	CC	CC	GG	AG	GG	AG	AA	AA	AA	AG	AG	AG	AC	AA	AA	AC	AA	AG	GG	AG	AC	AG	AA	AA	CC	CC	AA	GG	AG	AG	AG	AC	AA	GG	GG	GG	AG	AG	GG	AA	GG	AC	AG	GG	AG	AG
VDN681042	GG	GG	CC	AC	AA	AA	AG	CG	GG	AG	AC	AA	AG	AA	AG	AC	AG	AG	AC	AC	AG	AG	AG	AC	AG	AG	AG	AC	AA	AG	AG	AG	AG	AA	AC	AG	AG	GG	AA	GG	GG	GG	GG	GG	AC	AG	GG	AG	AG
VDN164006	AG	AG	AC	AC	AC	AG	AG	GG	AA	AG	AC	AA	GG	AA	GG	AA	AA	AA	AA	AA	AA	GG	AA	CC	AA	AA	AA	CC	CC	AA	GG	GG	AA	AA	AA	AA	GG	GG	GG	AA	AA	GG	AA	GG	CC	GG	GG	AA	GG
VDN818332	AG	AG	AC	AC	AC	AG	AA	GG	AG	AG	AC	AA	AG	AG	AG	AC	AA	AA	AC	AA	AG	GG	AG	AC	AG	AA	AA	CC	CC	AA	GG	AG	AG	AG	AC	AA	GG	GG	GG	AG	AG	GG	AA	GG	AC	AG	GG	AG	AG
VDN524767	AA	AA	AA	AC	CC	GG	AG	GG	AG	AG	CC	AG	AA	AG	AG	AC	AG	AG	AC	AC	AG	AG	AG	AC	AG	GG	GG	CC	AA	GG	AA	GG	AA	AA	AC	AG	AG	GG	AA	GG	GG	GG	GG	GG	AC	AG	GG	AG	AG
VDN698740	AA	AA	AA	AC	CC	GG	AG	GG	AG	AG	CC	AG	AA	AG	AG	AC	AG	AG	AC	AC	AG	AG	AG	AC	AG	GG	GG	CC	AA	GG	AA	GG	AA	AA	AC	AG	AG	GG	AA	GG	GG	GG	GG	GG	AC	AG	GG	AG	AG
VDN1218447	GG	GG	CC	CC	AC	AG	AA	CG	GG	AG	AC	AG	AA	GG	AA	CC	AG	AG	CC	AC	GG	AG	GG	AA	GG	AG	AG	CC	AC	AG	AG	AA	GG	GG	CC	AA	GG	AG	AG	GG	GG	AG	AG	AG	AA	AA	AG	GG	AA
VDN727292	AA	AA	AA	AA	AA	AA	AA	GG	AA	GG	CC	AA	GG	AA	GG	AA	AA	AA	AA	AA	AA	GG	AA	CC	AA	AA	AA	CC	CC	AA	GG	GG	AA	AA	AA	AA	GG	GG	GG	AA	AA	GG	AA	GG	CC	GG	GG	AA	GG
VDN1093581	AG	AG	AC	CC	CC	GG	AA	GG	GG	AA	AC	AA	AA	GG	AA	CC	AG	AG	CC	AC	GG	AG	GG	AA	GG	AG	AG	CC	AC	AG	AG	AG	AG	AG	CC	AG	AG	GG	AG	GG	GG	GG	AG	GG	AA	AA	GG	GG	AA
VDN614250	AG	AG	AC	AA	AC	AA	AA	GG	AG	GG	CC	AG	AG	AG	AG	AC	AG	AG	AC	AC	AG	AG	AG	AC	AG	AG	AG	CC	AC	AG	AG	GG	AA	AA	AC	AA	AG	GG	AG	AG	AG	GG	AG	GG	AC	AG	GG	AG	GG
VDN150569	AA	AA	AA	AC	AC	AG	AG	GG	AA	GG	CC	AG	AG	AG	AG	AC	AG	AG	AC	AC	AG	AG	AG	AC	AG	AG	AG	CC	AC	AG	AG	AG	AG	AG	AC	AA	AG	GG	AG	AG	AG	GG	AG	GG	AC	AG	GG	AG	GG
VDN702280	AG	AG	AC	AA	CC	AG	AG	GG	AG	AG	AC	AG	AG	AG	AG	AC	AG	AG	AC	AC	AG	AG	AG	AC	AG	AG	AG	AC	AA	AG	AG	AG	AG	AG	CC	AA	AG	GG	AG	AG	AG	GG	AG	AG	AA	AA	AG	GG	GG
VDN1179034	GG	GG	CC	CC	AC	AG	AA	GG	GG	GG	CC	AA	GG	AA	GG	AA	AA	AA	AA	AA	AA	GG	AA	CC	AA	AG	AG	AC	AA	AG	AG	GG	AA	AA	AC	AA	GG	GG	GG	AG	AG	GG	AA	GG	AC	AG	GG	AG	GG
VDN374497	AG	AG	AC	CC	CC	GG	AG	CG	AG	GG	CC	GG	AA	GG	AA	CC	GG	GG	CC	CC	GG	AA	GG	AA	GG	GG	GG	AC	AA	AG	AG	AG	AG	AG	CC	AA	AG	GG	AG	GG	GG	GG	AG	GG	AA	AA	GG	GG	GG
VDN644740	GG	GG	CC	AC	CC	AG	AG	GG	GG	AG	CC	AG	AA	AG	AA	CC	GG	GG	CC	CC	GG	AA	GG	AA	GG	GG	GG	AC	AA	AG	AG	GG	AA	AA	CC	AA	AG	GG	AA	GG	GG	GG	GG	GG	AC	AG	GG	AG	GG
VDN30569	AG	AG	AC	CC	CC	GG	AG	GG	AG	AG	AC	AG	AA	GG	AA	CC	AG	AG	CC	AC	GG	AG	GG	AA	GG	AG	AG	CC	AC	AG	AG	AA	GG	GG	CC	AA	AG	GG	AG	GG	GG	GG	AG	GG	AA	AA	GG	GG	AG
VDN202817	AG	AA	AA	AC	AC	AG	AG	GG	AA	AG	AC	AA	GG	AA	GG	AA	AA	AA	AA	AA	AA	GG	AA	CC	AA	AA	AA	AC	AC	AA	GG	GG	AA	AA	AA	AA	GG	GG	AG	AG	AG	GG	AG	GG	CC	GG	GG	AA	GG
VDN721178	AG	AG	AC	CC	CC	GG	GG	GG	AG	AG	CC	AG	AA	AG	AA	CC	GG	GG	CC	CC	GG	AA	GG	AA	GG	GG	GG	AC	AA	AG	AG	AG	AG	AG	CC	AA	AG	GG	AA	GG	GG	GG	GG	GG	AC	AG	GG	AG	GG
VDN30320	AG	AG	AC	AC	AC	GG	GG	GG	AG	GG	CC	AG	AA	AG	AG	AC	AG	AG	AC	AC	AG	AG	AG	AC	AG	GG	GG	CC	AA	GG	AA	AG	AG	AG	AC	AA	AG	GG	AG	GG	GG	GG	AG	GG	AA	AA	GG	GG	GG
VDN1220551	GG	AG	AC	AC	AC	GG	GG	GG	AG	AG	AC	AA	AG	AA	GG	AA	AA	AA	AA	AA	AA	GG	AA	CC	AA	AG	AG	AC	AA	AG	AG	GG	AA	AA	AA	AA	GG	GG	AG	GG	GG	GG	AG	GG	AC	AG	GG	AG	GG
VDN998698	GG	AG	AC	AC	AC	AG	AA	GG	AG	GG	CC	AA	GG	AA	GG	AA	AA	AA	AA	AA	AA	GG	AA	CC	AA	AA	AA	AC	AC	AA	GG	GG	AA	AA	AA	AA	GG	GG	GG	AA	AA	GG	AA	GG	CC	GG	GG	AA	GG
VDN1071006	AG	AG	AC	AA	AC	AA	AA	GG	AG	GG	CC	AG	AG	AG	AG	AC	AG	AG	AC	AC	AG	AG	AG	AC	AG	AG	AG	CC	AC	AG	AG	GG	AA	AA	AC	AA	AG	GG	AG	AG	AG	GG	AG	GG	AC	AG	GG	AG	GG
VDN933259	GG	GG	CC	CC	AC	AG	AA	CG	GG	AG	AC	AG	AA	GG	AA	CC	AG	AG	CC	AC	GG	AG	GG	AA	GG	AG	AG	CC	AC	AG	AG	AA	GG	GG	CC	AA	GG	AG	AG	GG	GG	AG	AG	AG	AA	AA	AG	GG	AA
VDN147504	GG	AG	AC	CC	CC	GG	AA	CC	GG	GG	CC	GG	AA	GG	AA	CC	GG	GG	CC	CC	GG	AA	GG	AA	GG	GG	GG	AA	AA	AA	GG	GG	AA	AA	CC	AA	GG	GG	GG	GG	GG	GG	AA	GG	AA	AA	GG	GG	GG
VDN90552	GG	GG	CC	CC	CC	GG	AA	GG	GG	AG	AC	AA	AG	AG	AG	AC	AA	AA	AC	AA	AG	GG	AG	AC	AG	AA	AA	AC	AC	AA	GG	AG	AG	AG	AC	AA	GG	GG	GG	AG	AG	GG	AA	GG	AC	AG	GG	AG	AG
VDN84184	GG	GG	CC	AC	AC	AA	AA	CG	GG	GG	CC	GG	AA	GG	AA	CC	GG	GG	CC	CC	GG	AA	GG	AA	GG	GG	GG	CC	AA	GG	AA	AG	AG	AG	CC	AA	AG	AG	AA	GG	GG	AG	GG	AG	AA	AA	AG	GG	AG
VDN1065690	AG	AG	AC	CC	AC	AG	AG	CG	AG	GG	CC	GG	AA	GG	AA	CC	GG	GG	CC	CC	GG	AA	GG	AA	GG	GG	GG	CC	AA	GG	AA	AA	GG	GG	CC	AA	AG	AG	AA	GG	GG	AG	GG	AG	AA	AA	AG	GG	AG
VDN1188195	GG	GG	CC	CC	AC	AG	AA	CG	GG	GG	CC	AG	AG	AG	AG	AC	AG	AG	AC	AC	AG	AG	AG	AC	AG	AG	AG	AA	AA	AA	GG	GG	AA	AA	AC	AA	GG	GG	AG	GG	GG	GG	AG	GG	AC	AG	GG	AG	GG
VDN1001289	GG	GG	CC	CC	AC	AG	AA	CG	GG	AG	AC	AG	AA	GG	AA	CC	AG	AG	CC	AC	GG	AG	GG	AA	GG	AG	AG	CC	AC	AG	AG	AA	GG	GG	CC	AA	GG	AG	AG	GG	GG	AG	AG	AG	AA	AA	AG	GG	AA
VDN840981	GG	GG	CC	AC	CC	AG	AA	CG	GG	GG	CC	GG	AA	GG	AA	CC	GG	GG	CC	CC	GG	AA	GG	AA	GG	GG	GG	AC	AA	AG	AG	GG	AA	AA	CC	AA	AG	GG	AG	GG	GG	GG	AG	GG	AA	AA	GG	GG	GG
VDN688475	AG	AA	AA	AC	AC	AG	AG	GG	AA	AG	AC	AA	GG	AA	GG	AA	AA	AA	AA	AA	AA	GG	AA	CC	AA	AA	AA	AC	AC	AA	GG	GG	AA	AA	AA	AA	GG	GG	AG	AG	AG	GG	AG	GG	CC	GG	GG	AA	GG
VDN913117	GG	GG	CC	AC	AC	AA	AA	CG	GG	GG	CC	GG	AA	GG	AA	CC	GG	GG	CC	CC	GG	AA	GG	AA	GG	GG	GG	CC	AA	GG	AA	AG	AG	AG	CC	AA	AG	AG	AA	GG	GG	AG	GG	AG	AA	AA	AG	GG	AG
VDN1201527	AG	AG	AC	AC	CC	GG	AG	CG	AG	GG	CC	GG	AA	AG	AG	AC	AG	AG	AC	AC	AG	AG	AG	AC	AG	GG	GG	AC	AA	AG	AG	GG	AA	AA	AC	AA	GG	GG	AG	GG	GG	GG	AG	GG	AC	AG	GG	AG	GG
VDN271902	AG	AG	AC	AC	AC	AG	AA	CG	AG	GG	CC	AG	AG	AG	AG	AC	AG	AG	AC	AC	AG	AG	AG	AC	AG	AG	AG	AC	AC	AA	GG	GG	AA	AA	AC	AA	GG	GG	GG	AG	AG	GG	AA	GG	AC	AG	GG	AG	GG
VDN924480	AG	AG	AC	AC	AC	AG	AA	GG	AG	GG	CC	AA	GG	AA	GG	AA	AA	AA	AA	AA	AA	GG	AA	CC	AA	AA	AA	AC	AC	AA	GG	GG	AA	AA	AA	AA	GG	GG	GG	AA	AA	GG	AA	GG	CC	GG	GG	AA	GG
VDN1045395	AG	AG	AC	AA	AC	AA	AA	GG	AG	GG	CC	AG	AG	AG	AG	AC	AG	AG	AC	AC	AG	AG	AG	AC	AG	AG	AG	CC	AC	AG	AG	GG	AA	AA	AC	AA	AG	GG	AG	AG	AG	GG	AG	GG	AC	AG	GG	AG	GG
VDN1014282	AG	AG	AC	AC	AA	AA	AA	CG	AG	GG	CC	AG	AG	AG	AG	AC	AG	AG	AC	AC	AG	AG	AG	AC	AG	AG	AG	CC	AC	AG	AG	AG	AG	AG	AC	AA	GG	AG	AG	AG	AG	AG	AG	AG	AC	AG	AG	AG	AG
VDN75670	GG	GG	CC	AC	AC	GG	AG	GG	GG	AG	AC	AA	AA	AG	AG	AC	AA	AA	AC	AA	AG	GG	AG	AC	AG	AG	AG	CC	AC	AG	AG	AG	AG	AG	AC	AA	GG	GG	GG	GG	GG	GG	AA	GG	AA	AA	GG	GG	AG
VDN563921	AG	AG	AC	CC	CC	GG	AG	GG	AG	GG	CC	AG	AG	AG	AG	AC	AG	AG	AC	AC	AG	AG	AG	AC	AG	AG	AG	AC	AA	AG	AG	AG	AG	AG	AC	AA	AG	GG	AG	AG	AG	GG	AG	GG	AC	AG	GG	AG	GG
VDN800124	AG	AG	AC	AC	AC	AG	AG	GG	AG	AG	CC	AA	AG	AA	AG	AC	AG	AG	AC	AC	AG	AG	AG	AC	AG	AG	AG	AC	AC	AA	GG	GG	AA	AA	AC	AA	GG	GG	AG	AG	AG	GG	AG	GG	CC	GG	GG	AA	GG
VDN1112642	AG	AG	AC	CC	AC	AG	AG	GG	AG	GG	CC	AG	AG	AG	AG	AC	AG	AG	AC	AC	AG	AG	AG	AC	AG	GG	GG	CC	AA	GG	AA	AG	AG	AG	CC	AA	AG	GG	AG	GG	GG	GG	AG	GG	AA	AA	GG	GG	GG
VDN858511	AG	AG	AC	AA	CC	AG	AG	GG	AG	AG	AC	AG	AG	AG	AG	AC	AG	AG	AC	AC	AG	AG	AG	AC	AG	AG	AG	AC	AA	AG	AG	AG	AG	AG	CC	AA	AG	GG	AG	AG	AG	GG	AG	AG	AA	AA	AG	GG	GG
VDN738849	AG	AG	AC	AC	CC	GG	AG	GG	AG	AG	AC	AG	AA	AG	AG	AC	AA	AA	AC	AA	AG	GG	AG	AC	AG	AG	AG	CC	AC	AG	AG	AG	AG	AG	AC	AA	GG	GG	AG	GG	GG	GG	AG	GG	AC	AG	GG	AG	AG
VDN984502	GG	GG	CC	AC	CC	AG	AA	CG	GG	GG	CC	GG	AA	GG	AA	CC	GG	GG	CC	CC	GG	AA	GG	AA	GG	GG	GG	AC	AA	AG	AG	GG	AA	AA	CC	AA	AG	GG	AG	GG	GG	GG	AG	GG	AA	AA	GG	GG	GG
VDN206276	GG	GG	CC	CC	AC	AG	AA	CG	GG	AG	AC	AG	AA	GG	AA	CC	AG	AG	CC	AC	GG	AG	GG	AA	GG	AG	AG	CC	AC	AG	AG	AA	GG	GG	CC	AA	GG	AG	AG	GG	GG	AG	AG	AG	AA	AA	AG	GG	AA
VDN259388	GG	GG	CC	CC	AC	AG	AG	CG	AG	AG	AC	AG	AG	AG	AG	AC	AG	AG	AC	AC	AG	AG	AG	AC	AG	AG	AG	CC	AC	AG	AG	AG	AG	AG	AC	AA	GG	AG	AG	AG	AG	AG	AG	AG	AC	AG	AG	AG	AG
VDN275548	GG	AG	AC	CC	CC	GG	AG	GG	AG	AA	AA	AA	AG	AG	AG	AC	AA	AA	AC	AA	AG	GG	AG	AC	AG	AA	AA	AC	AC	AA	GG	AG	AG	AG	AC	AA	GG	GG	AG	GG	GG	GG	AG	GG	AC	AG	GG	AG	AG
VDN795820	AA	AA	AA	AA	CC	GG	GG	GG	AA	AG	AC	AG	AG	AA	GG	AA	AA	AA	AA	AA	AA	GG	AA	CC	AA	AG	AG	AC	AA	AG	AG	AG	AG	AG	AC	AA	GG	GG	AG	AG	AG	GG	AG	AG	AC	AG	AG	AG	GG
VDN1159521	AG	AG	AC	CC	CC	GG	AG	GG	AG	AG	AC	AG	AA	GG	AA	CC	AG	AG	CC	AC	GG	AG	GG	AA	GG	AG	AG	CC	AC	AG	AG	AA	GG	GG	CC	AA	AG	GG	AG	GG	GG	GG	AG	GG	AA	AA	GG	GG	AG
VDN949359	AG	AG	AC	AC	AC	AG	AG	CG	AG	GG	CC	GG	AA	AG	AG	AC	AG	AG	AC	AC	AG	AG	AG	AC	AG	GG	GG	CC	AA	GG	AA	AG	AG	AG	AC	AA	GG	AG	AA	GG	GG	AG	GG	AG	AC	AG	AG	AG	AG
VDN505660	AA	AA	AA	AA	AC	AG	AG	GG	AA	AG	AC	AA	GG	AA	GG	AA	AA	AA	AA	AA	AA	GG	AA	CC	AA	AA	AA	AC	AC	AA	GG	AG	AG	AG	AC	AA	GG	GG	GG	AA	AA	GG	AA	AG	AC	AG	AG	AG	GG
VDN1180343	AG	AG	AC	AA	AC	AG	AA	GG	AA	AG	AC	AA	AG	AA	GG	AA	AA	AA	AA	AA	AA	GG	AA	CC	AA	AA	AA	CC	CC	AA	GG	GG	AA	AA	AA	AA	GG	GG	AG	AG	AG	GG	AG	GG	CC	GG	GG	AA	GG
VDN33885	AG	AG	AC	CC	CC	GG	AG	GG	AG	AG	AC	AG	AA	GG	AA	CC	AG	AG	CC	AC	GG	AG	GG	AA	GG	AG	AG	CC	AC	AG	AG	AA	GG	GG	CC	AA	AG	GG	AG	GG	GG	GG	AG	GG	AA	AA	GG	GG	AG
VDN918078	AG	AG	AC	AA	AC	AA	AA	GG	AG	GG	CC	AG	AG	AG	AG	AC	AG	AG	AC	AC	AG	AG	AG	AC	AG	AG	AG	CC	AC	AG	AG	GG	AA	AA	AC	AA	AG	GG	AG	AG	AG	GG	AG	GG	AC	AG	GG	AG	GG
VDN353543	GG	AG	AC	CC	CC	GG	AG	GG	AG	AG	AC	AA	GG	AA	GG	AA	AA	AA	AA	AA	AA	GG	AA	CC	AA	AA	AA	AA	AA	AA	GG	GG	AA	AA	AA	AA	GG	GG	AG	AG	AG	GG	AG	GG	CC	GG	GG	AA	GG
VDN860213	AG	AG	AC	AC	AC	AG	AA	GG	AG	GG	CC	AA	AG	AA	GG	AA	AA	AA	AA	AA	AA	GG	AA	CC	AA	AG	AG	CC	AC	AG	AG	GG	AA	AA	AA	AA	GG	GG	GG	AG	AG	GG	AA	GG	AC	AG	GG	AG	GG
VDN546524	GG	GG	CC	CC	AC	AG	AG	CG	AG	AG	AC	AG	AG	AG	AG	AC	AG	AG	AC	AC	AG	AG	AG	AC	AG	AG	AG	CC	AC	AG	AG	AG	AG	AG	AC	AA	GG	AG	AG	AG	AG	AG	AG	AG	AC	AG	AG	AG	AG
VDN808445	GG	GG	CC	AC	AC	AA	AA	CG	GG	GG	CC	GG	AA	GG	AA	CC	GG	GG	CC	CC	GG	AA	GG	AA	GG	GG	GG	CC	AA	GG	AA	AG	AG	AG	CC	AA	AG	AG	AA	GG	GG	AG	GG	AG	AA	AA	AG	GG	AG
VDN747664	AG	AG	AC	AC	CC	GG	AG	GG	AG	GG	CC	AG	AA	AG	AG	AC	AG	AG	AC	AC	AG	AG	AG	AC	AG	GG	GG	CC	AA	GG	AA	GG	AA	AA	AA	AA	GG	GG	AA	GG	GG	GG	GG	GG	CC	GG	GG	AA	GG
VDN815767	GG	GG	CC	AC	CC	AG	AG	GG	GG	AG	CC	AG	AA	AG	AA	CC	GG	GG	CC	CC	GG	AA	GG	AA	GG	GG	GG	AC	AA	AG	AG	GG	AA	AA	CC	AA	AG	GG	AA	GG	GG	GG	GG	GG	AC	AG	GG	AG	GG
VDN417879	AG	AG	AC	AC	AC	AG	AA	GG	AG	AG	AC	AA	AG	AG	AG	AC	AA	AA	AC	AA	AG	GG	AG	AC	AG	AA	AA	CC	CC	AA	GG	AG	AG	AG	AC	AA	GG	GG	GG	AG	AG	GG	AA	GG	AC	AG	GG	AG	AG
VDN807319	AA	AA	AA	AC	AC	AG	AA	GG	AG	AG	CC	AA	AG	AG	AG	AC	AG	AG	AC	AC	AG	AG	AG	AC	AG	AG	AG	CC	AC	AG	AG	GG	AA	AA	AC	AG	AG	GG	AG	AG	AG	GG	AG	GG	AC	AG	GG	AG	AG
VDN566453	GG	AG	AC	CC	CC	GG	AG	GG	AG	AA	AA	AA	AG	AG	AG	AC	AA	AA	AC	AA	AG	GG	AG	AC	AG	AA	AA	AC	AC	AA	GG	AG	AG	AG	AC	AA	GG	GG	AG	GG	GG	GG	AG	GG	AC	AG	GG	AG	AG
VDN457141	AG	AG	AC	AC	AA	AA	AA	CG	AG	GG	CC	AG	AG	AG	AG	AC	AG	AG	AC	AC	AG	AG	AG	AC	AG	AG	AG	CC	AC	AG	AG	AG	AG	AG	AC	AA	GG	AG	AG	AG	AG	AG	AG	AG	AC	AG	AG	AG	AG
VDN1039394	AA	AA	AA	AC	AC	AG	AA	GG	AG	AG	CC	AA	AG	AG	AG	AC	AG	AG	AC	AC	AG	AG	AG	AC	AG	AG	AG	CC	AC	AG	AG	GG	AA	AA	AC	AG	AG	GG	AG	AG	AG	GG	AG	GG	AC	AG	GG	AG	AG
VDN41052	AA	AA	AA	AC	CC	GG	GG	GG	AA	GG	CC	GG	AA	AG	AG	AC	AG	AG	AC	AC	AG	AG	AG	AC	AG	GG	GG	CC	AA	GG	AA	AG	AG	AG	AC	AA	AG	GG	AA	GG	GG	GG	GG	GG	AC	AG	GG	AG	GG
VDN749463	GG	GG	CC	AC	CC	AG	AA	CG	GG	GG	CC	GG	AA	GG	AA	CC	GG	GG	CC	CC	GG	AA	GG	AA	GG	GG	GG	AC	AA	AG	AG	GG	AA	AA	CC	AA	AG	GG	AG	GG	GG	GG	AG	GG	AA	AA	GG	GG	GG
VDN1066694	GG	GG	CC	CC	CC	GG	AG	CG	AG	AG	CC	AG	AA	GG	AA	CC	GG	GG	CC	CC	GG	AA	GG	AA	GG	GG	GG	AC	AA	AA	GG	AG	AG	AG	CC	AA	GG	GG	AG	GG	GG	GG	AG	GG	AC	AG	GG	AG	GG
VDN606118	AG	AG	AC	CC	CC	GG	GG	GG	AA	AG	AC	AG	AG	AG	AG	AC	AG	AG	AC	AC	AG	AG	AG	AC	AG	AG	AG	CC	AC	AG	AG	AG	AG	AG	AC	AA	AG	GG	AG	AG	AG	GG	AG	GG	AC	AG	GG	AG	GG
VDN985439	GG	GG	CC	CC	CC	GG	AA	GG	GG	AG	AC	AA	AG	AG	AG	AC	AA	AA	AC	AA	AG	GG	AG	AC	AG	AA	AA	AC	AC	AA	GG	AG	AG	AG	AC	AA	GG	GG	GG	AG	AG	GG	AA	GG	AC	AG	GG	AG	AG
VDN106618	GG	AG	AC	CC	AC	AG	AG	CG	AG	AG	AC	AG	AG	AG	AG	AC	AG	AG	AC	AC	AG	AG	AG	AC	AG	AG	AG	AC	AA	AG	AG	AG	AG	AG	AC	AA	GG	AG	AA	GG	GG	AG	GG	AA	AC	AG	AG	AG	AG
VDN624772	GG	GG	CC	AC	CC	AG	AA	GG	GG	AG	AC	AG	AG	AG	AG	AC	AA	AA	AC	AA	AG	GG	AG	AC	AG	AA	AA	CC	CC	AA	GG	AG	AG	AG	AC	AA	GG	GG	GG	AG	AG	GG	AA	GG	AC	AG	GG	AG	AG
VDN675738	AG	AG	AC	AC	AC	AG	AA	CG	AG	GG	CC	AG	AG	AG	AG	AC	AG	AG	AC	AC	AG	AG	AG	AC	AG	AG	AG	AC	AC	AA	GG	GG	AA	AA	AC	AA	GG	GG	GG	AG	AG	GG	AA	GG	AC	AG	GG	AG	GG
VDN1105433	GG	AG	AC	AC	CC	AG	AG	GG	AG	AG	AC	AG	AG	AG	AG	AC	AG	AG	AC	AC	AG	AG	AG	AC	AG	AG	AG	AC	AA	AG	AG	GG	AA	AA	AC	AA	AG	GG	AA	GG	GG	GG	GG	GG	AC	AG	GG	AG	GG
VDN518544	AG	AG	AC	AC	AC	AG	AA	GG	AG	AG	AC	AA	AG	AG	AG	AC	AA	AA	AC	AA	AG	GG	AG	AC	AG	AA	AA	CC	CC	AA	GG	AG	AG	AG	AC	AA	GG	GG	GG	AG	AG	GG	AA	GG	AC	AG	GG	AG	AG
VDN1013571	GG	GG	CC	CC	AA	AA	AA	CC	GG	GG	CC	GG	AA	GG	AA	CC	GG	GG	CC	CC	GG	AA	GG	AA	GG	GG	GG	CC	AA	GG	AA	AA	GG	GG	CC	AA	GG	AA	AA	GG	GG	AA	GG	AA	AA	AA	AA	GG	AA
VDN1225582	AG	AG	AC	AC	CC	AG	AG	GG	AG	GG	CC	GG	AA	GG	AA	CC	GG	GG	CC	CC	GG	AA	GG	AA	GG	GG	GG	CC	AA	GG	AA	AG	AG	AG	CC	AA	AA	GG	AA	GG	GG	GG	GG	GG	AA	AA	GG	GG	GG
VDN916083	GG	AG	AC	CC	CC	GG	AG	GG	AG	AA	AA	AA	AG	AG	AG	AC	AA	AA	AC	AA	AG	GG	AG	AC	AG	AA	AA	AC	AC	AA	GG	AG	AG	AG	AC	AA	GG	GG	AG	GG	GG	GG	AG	GG	AC	AG	GG	AG	AG
VDN890056	AG	AA	AA	AC	AC	AG	AG	GG	AA	AG	AC	AA	GG	AA	GG	AA	AA	AA	AA	AA	AA	GG	AA	CC	AA	AA	AA	AC	AC	AA	GG	GG	AA	AA	AA	AA	GG	GG	AG	AG	AG	GG	AG	GG	CC	GG	GG	AA	GG
VDN1061484	AG	AG	AC	AC	CC	GG	AG	GG	AG	AG	AC	AA	GG	AA	GG	AA	AA	AA	AA	AA	AA	GG	AA	CC	AA	AA	AA	AA	AA	AA	GG	AG	AG	AG	AC	AA	GG	GG	GG	AA	AA	GG	AA	AG	AC	AG	AG	AG	GG
VDN1069058	AA	AA	AA	AA	AA	AA	AA	GG	AA	GG	CC	AA	GG	AA	GG	AA	AA	AA	AA	AA	AA	GG	AA	CC	AA	AA	AA	CC	CC	AA	GG	GG	AA	AA	AA	AA	GG	GG	GG	AA	AA	GG	AA	GG	CC	GG	GG	AA	GG
VDN801616	GG	GG	CC	CC	CC	GG	AG	CG	AG	AG	AC	AG	AG	AG	AG	AC	AG	AG	AC	AC	AG	AG	AG	AC	AG	AG	AG	AC	AC	AA	GG	GG	AA	AA	AC	AA	GG	GG	GG	AG	AG	GG	AA	GG	AC	AG	GG	AG	GG
VDN870575	GG	AG	AC	CC	CC	GG	AG	CG	AG	AG	AC	AG	AG	AG	AG	AC	AG	AG	AC	AC	AG	AG	AG	AC	AG	AG	AG	AA	AA	AA	GG	GG	AA	AA	AC	AA	GG	GG	AG	GG	GG	GG	AG	GG	AC	AG	GG	AG	GG
VDN988006	GG	AG	AC	CC	CC	GG	GG	GG	AA	AA	AA	AA	GG	AA	GG	AA	AA	AA	AA	AA	AA	GG	AA	CC	AA	AA	AA	AC	AC	AA	GG	GG	AA	AA	AA	AA	GG	GG	AG	AG	AG	GG	AG	GG	CC	GG	GG	AA	GG
VDN1240730	AG	AG	AC	CC	CC	GG	AG	GG	AG	AA	CC	AA	AA	GG	AA	CC	GG	GG	CC	CC	GG	AA	GG	AA	GG	GG	GG	CC	AA	AG	AG	AG	AG	AG	CC	AG	AG	GG	AA	GG	GG	GG	GG	GG	AC	AG	GG	AG	AG
VDN389777	GG	GG	CC	AC	AC	GG	GG	GG	GG	AG	CC	AA	AA	AA	AG	AC	AG	AG	AC	AC	AG	AG	AG	AC	AG	GG	GG	AC	AA	AG	AG	GG	AA	AA	AC	AA	GG	GG	AG	GG	GG	GG	AG	GG	AC	AG	GG	AG	GG
VDN840376	GG	GG	CC	CC	CC	GG	AA	CG	GG	AG	AC	AG	AA	GG	AA	CC	AG	AG	CC	AC	GG	AG	GG	AA	GG	AG	AG	AC	AC	AA	GG	AG	AG	AG	CC	AA	GG	GG	GG	GG	GG	GG	AA	GG	AA	AA	GG	GG	AG
VDN1125067	AG	AA	AA	AC	AC	AG	AG	GG	AA	AG	AC	AA	GG	AA	GG	AA	AA	AA	AA	AA	AA	GG	AA	CC	AA	AA	AA	AC	AC	AA	GG	GG	AA	AA	AA	AA	GG	GG	AG	AG	AG	GG	AG	GG	CC	GG	GG	AA	GG
VDN1165058	AG	AA	AA	CC	CC	GG	AG	GG	AG	AA	AC	AA	AG	AG	AG	AC	AG	AG	AC	AC	AG	AG	AG	AC	AG	AG	AG	AC	AA	AG	AG	GG	AA	AA	AC	AG	AG	GG	AA	GG	GG	GG	GG	GG	AC	AG	GG	AG	AG
VDN827381	GG	AG	AC	AC	CC	AG	AG	GG	AG	AG	AC	AG	AG	AG	AG	AC	AG	AG	AC	AC	AG	AG	AG	AC	AG	AG	AG	AC	AA	AG	AG	GG	AA	AA	AC	AA	AG	GG	AA	GG	GG	GG	GG	GG	AC	AG	GG	AG	GG
VDN948035	AA	AA	AA	CC	CC	GG	GG	GG	AA	GG	CC	GG	AA	GG	AA	CC	GG	GG	CC	CC	GG	AA	GG	AA	GG	GG	GG	CC	AA	GG	AA	AA	GG	GG	CC	AA	AA	GG	AA	GG	GG	GG	GG	GG	AA	AA	GG	GG	GG
VDN206876	GG	GG	CC	AC	AC	GG	AG	GG	GG	AG	AC	AA	AA	AG	AG	AC	AA	AA	AC	AA	AG	GG	AG	AC	AG	AG	AG	CC	AC	AG	AG	AG	AG	AG	AC	AA	GG	GG	GG	GG	GG	GG	AA	GG	AA	AA	GG	GG	AG
VDN748144	GG	GG	CC	CC	CC	GG	AA	GG	GG	AA	AA	AA	AA	GG	AA	CC	AA	AA	CC	AA	GG	GG	GG	AA	GG	AA	AA	CC	CC	AA	GG	AA	GG	GG	CC	AA	GG	GG	GG	GG	GG	GG	AA	GG	AA	AA	GG	GG	AA
VDN534085	AG	AG	AC	CC	CC	GG	AG	GG	AG	AG	AC	AG	AA	GG	AA	CC	AG	AG	CC	AC	GG	AG	GG	AA	GG	AG	AG	CC	AC	AG	AG	AA	GG	GG	CC	AA	AG	GG	AG	GG	GG	GG	AG	GG	AA	AA	GG	GG	AG
VDN460373	GG	GG	CC	AA	CC	AA	AA	GG	GG	GG	CC	GG	AA	GG	AA	CC	GG	GG	CC	CC	GG	AA	GG	AA	GG	GG	GG	CC	AA	GG	AA	GG	AA	AA	CC	AA	AA	GG	AA	GG	GG	GG	GG	GG	AA	AA	GG	GG	GG
VDN863641	GG	AG	AC	AC	AC	AG	AA	GG	AG	AG	AC	AA	AG	AG	AG	AC	AA	AA	AC	AA	AG	GG	AG	AC	AG	AA	AA	CC	CC	AA	GG	AG	AG	AG	AC	AA	GG	GG	AG	GG	GG	GG	AG	GG	AC	AG	GG	AG	AG
VDN938497	GG	GG	CC	AC	AC	AA	AA	CG	GG	GG	CC	GG	AA	GG	AA	CC	GG	GG	CC	CC	GG	AA	GG	AA	GG	GG	GG	CC	AA	GG	AA	AG	AG	AG	CC	AA	AG	AG	AA	GG	GG	AG	GG	AG	AA	AA	AG	GG	AG
VDN1065925	GG	GG	CC	CC	AC	AG	AA	CG	GG	AG	AC	AG	AA	GG	AA	CC	AG	AG	CC	AC	GG	AG	GG	AA	GG	AG	AG	CC	AC	AG	AG	AA	GG	GG	CC	AA	GG	AG	AG	GG	GG	AG	AG	AG	AA	AA	AG	GG	AA
VDN1018525	GG	GG	CC	AC	AC	AG	AG	GG	AA	AG	CC	AA	AG	AG	AG	AC	AG	AG	AC	AC	AG	AG	AG	AC	AG	AG	AG	CC	AC	AA	GG	AG	AG	AG	AC	AA	GG	GG	AG	AG	AG	GG	AG	GG	CC	GG	GG	AA	GG
VDN249064	AA	AA	AA	AA	AC	AG	AG	GG	AA	AG	AC	AA	GG	AA	GG	AA	AA	AA	AA	AA	AA	GG	AA	CC	AA	AA	AA	AC	AC	AA	GG	AG	AG	AG	AC	AA	GG	GG	GG	AA	AA	GG	AA	AG	AC	AG	AG	AG	GG
VDN1026687	GG	GG	CC	AC	CC	AG	AA	GG	GG	GG	CC	AG	AA	GG	AA	CC	GG	GG	CC	CC	GG	AA	GG	AA	GG	GG	GG	CC	AA	GG	AA	GG	AA	AA	AC	AA	AG	GG	AA	GG	GG	GG	GG	GG	AC	AG	GG	AG	GG
VDN1161969	GG	GG	CC	CC	AC	AG	AG	CG	AG	AG	CC	AG	AA	GG	AA	CC	GG	GG	CC	CC	GG	AA	GG	AA	GG	GG	GG	CC	AA	AG	AG	AA	GG	GG	CC	AA	GG	AG	AA	GG	GG	AG	GG	AA	AC	AG	AG	AG	AG
VDN669715	AG	AG	AC	CC	AC	AG	AA	GG	GG	AG	CC	AA	AG	AG	AG	AC	AG	AG	AC	AC	AG	AG	AG	AC	AG	GG	GG	CC	AA	GG	AA	GG	AA	AA	CC	AG	AG	GG	AG	GG	GG	GG	AG	GG	AA	AA	GG	GG	AG
VDN888712	AG	AG	AC	AC	AC	AG	AA	GG	AG	AG	AC	AA	AG	AG	AG	AC	AA	AA	AC	AA	AG	GG	AG	AC	AG	AA	AA	CC	CC	AA	GG	AG	AG	AG	AC	AA	GG	GG	GG	AG	AG	GG	AA	GG	AC	AG	GG	AG	AG
VDN305052	GG	AG	AC	AC	AC	AG	AA	GG	AG	GG	CC	AA	GG	AA	GG	AA	AA	AA	AA	AA	AA	GG	AA	CC	AA	AA	AA	AC	AC	AA	GG	GG	AA	AA	AA	AA	GG	GG	AG	AG	AG	GG	AG	GG	CC	GG	GG	AA	GG
VDN1235113	AA	AA	AA	AC	AC	AG	AA	GG	AG	AG	CC	AA	AG	AG	AG	AC	AG	AG	AC	AC	AG	AG	AG	AC	AG	AG	AG	CC	AC	AG	AG	GG	AA	AA	AC	AG	AG	GG	AG	AG	AG	GG	AG	GG	AC	AG	GG	AG	AG
VDN1193766	GG	GG	CC	CC	CC	GG	AG	GG	AG	AA	AC	AA	AA	GG	AA	CC	AG	AG	CC	AC	GG	AG	GG	AA	GG	AG	AG	CC	AC	AA	GG	AA	GG	GG	CC	AA	GG	GG	AG	GG	GG	GG	AG	GG	AC	AG	GG	AG	AG
VDN445147	GG	AG	AC	CC	CC	GG	AG	GG	AG	AA	AA	AA	AG	AG	AG	AC	AA	AA	AC	AA	AG	GG	AG	AC	AG	AA	AA	AC	AC	AA	GG	AG	AG	AG	AC	AA	GG	GG	AG	GG	GG	GG	AG	GG	AC	AG	GG	AG	AG
VDN1150820	GG	GG	CC	AA	CC	AA	AA	GG	GG	GG	CC	GG	AA	GG	AA	CC	GG	GG	CC	CC	GG	AA	GG	AA	GG	GG	GG	CC	AA	GG	AA	GG	AA	AA	CC	AA	AA	GG	AA	GG	GG	GG	GG	GG	AA	AA	GG	GG	GG
VDN1073483	GG	GG	CC	CC	AC	AG	AA	CG	GG	AG	AC	AG	AA	GG	AA	CC	AG	AG	CC	AC	GG	AG	GG	AA	GG	AG	AG	AC	AC	AA	GG	AG	AG	AG	CC	AA	GG	GG	GG	GG	GG	GG	AA	GG	AA	AA	GG	GG	AG
VDN2697	GG	AG	AC	AC	CC	AG	AG	GG	AG	AG	AC	AG	AG	AG	AG	AC	AG	AG	AC	AC	AG	AG	AG	AC	AG	AG	AG	AC	AA	AG	AG	GG	AA	AA	AC	AA	AG	GG	AA	GG	GG	GG	GG	GG	AC	AG	GG	AG	GG
VDN499625	AA	AA	AA	AC	AC	AG	AA	GG	AG	AG	CC	AA	AG	AG	AG	AC	AG	AG	AC	AC	AG	AG	AG	AC	AG	AG	AG	CC	AC	AG	AG	GG	AA	AA	AC	AG	AG	GG	AG	AG	AG	GG	AG	GG	AC	AG	GG	AG	AG
VDN223777	AG	AG	AC	AC	AC	AG	GG	GG	AA	AA	AA	AA	AG	AA	GG	AA	AA	AA	AA	AA	AA	GG	AA	CC	AA	AA	AA	CC	CC	AA	GG	GG	AA	AA	AA	AA	GG	GG	AG	AG	AG	GG	AG	GG	CC	GG	GG	AA	GG
VDN1241091	GG	AG	AC	CC	CC	GG	AG	GG	AG	AG	AC	AA	GG	AA	GG	AA	AA	AA	AA	AA	AA	GG	AA	CC	AA	AA	AA	AA	AA	AA	GG	GG	AA	AA	AA	AA	GG	GG	AG	AG	AG	GG	AG	GG	CC	GG	GG	AA	GG
VDN120206	GG	GG	CC	AC	AC	AA	AA	CG	GG	GG	CC	GG	AA	GG	AA	CC	GG	GG	CC	CC	GG	AA	GG	AA	GG	GG	GG	CC	AA	GG	AA	AG	AG	AG	CC	AA	AG	AG	AA	GG	GG	AG	GG	AG	AA	AA	AG	GG	AG
VDN329568	AA	AA	AA	AA	AC	AG	AG	GG	AA	GG	CC	AG	AG	AA	GG	AA	AA	AA	AA	AA	AA	GG	AA	CC	AA	AG	AG	CC	AC	AG	AG	GG	AA	AA	AA	AA	GG	GG	AG	AG	AG	GG	AG	GG	CC	GG	GG	AA	GG
VDN418329	GG	GG	CC	CC	AC	AG	AA	GG	GG	AG	AC	AA	AG	AG	AG	AC	AA	AA	AC	AA	AG	GG	AG	AC	AG	AG	AG	CC	AC	AG	AG	AG	AG	AG	CC	AA	GG	GG	GG	GG	GG	GG	AA	GG	AA	AA	GG	GG	AG
VDN985109	GG	GG	CC	CC	AC	AG	AA	CC	GG	GG	CC	GG	AA	GG	AA	CC	GG	GG	CC	CC	GG	AA	GG	AA	GG	GG	GG	AC	AA	AG	AG	AG	AG	AG	CC	AA	GG	AG	AG	GG	GG	AG	AG	AG	AA	AA	AG	GG	AG
VDN572879	AG	AG	AC	AA	CC	AG	AG	GG	AG	AG	AC	AG	AG	AG	AG	AC	AG	AG	AC	AC	AG	AG	AG	AC	AG	AG	AG	AC	AA	AG	AG	AG	AG	AG	CC	AA	AG	GG	AG	AG	AG	GG	AG	AG	AA	AA	AG	GG	GG
VDN153274	AA	AA	AA	AC	AC	AG	AG	GG	AA	GG	CC	AG	AG	AG	AG	AC	AG	AG	AC	AC	AG	AG	AG	AC	AG	AG	AG	CC	AC	AG	AG	AG	AG	AG	AC	AA	AG	GG	AG	AG	AG	GG	AG	GG	AC	AG	GG	AG	GG
VDN558898	GG	GG	CC	CC	CC	GG	AA	GG	GG	AG	AC	AA	AG	AG	AG	AC	AA	AA	AC	AA	AG	GG	AG	AC	AG	AA	AA	AC	AC	AA	GG	AG	AG	AG	AC	AA	GG	GG	GG	AG	AG	GG	AA	GG	AC	AG	GG	AG	AG
VDN159621	AA	AA	AA	AA	AA	AA	AA	GG	AA	GG	CC	AA	GG	AA	GG	AA	AA	AA	AA	AA	AA	GG	AA	CC	AA	AA	AA	CC	CC	AA	GG	GG	AA	AA	AA	AA	GG	GG	GG	AA	AA	GG	AA	GG	CC	GG	GG	AA	GG
VDN897001	GG	AG	AC	CC	CC	GG	AG	CG	AG	AG	AC	AG	AG	AG	AG	AC	AG	AG	AC	AC	AG	AG	AG	AC	AG	AG	AG	AA	AA	AA	GG	GG	AA	AA	AC	AA	GG	GG	AG	GG	GG	GG	AG	GG	AC	AG	GG	AG	GG
VDN685768	GG	AG	AC	CC	AC	AG	AG	CG	AG	AG	AC	AG	AG	AG	AG	AC	AG	AG	AC	AC	AG	AG	AG	AC	AG	AG	AG	AC	AA	AG	AG	AG	AG	AG	AC	AA	GG	AG	AA	GG	GG	AG	GG	AA	AC	AG	AG	AG	AG
VDN299439	GG	AA	AA	CC	CC	GG	AG	CG	AG	AA	AA	AA	GG	AA	GG	AA	AA	AA	AA	AA	AA	GG	AA	CC	AA	AA	AA	AA	AA	AA	GG	GG	AA	AA	AA	AA	GG	GG	AA	GG	GG	GG	GG	GG	CC	GG	GG	AA	GG
VDN598968	AG	AG	AC	AC	AC	AG	AA	GG	AG	AG	AC	AA	AG	AG	AG	AC	AA	AA	AC	AA	AG	GG	AG	AC	AG	AA	AA	CC	CC	AA	GG	AG	AG	AG	AC	AA	GG	GG	GG	AG	AG	GG	AA	GG	AC	AG	GG	AG	AG
VDN879797	GG	GG	CC	AC	AA	AA	AA	CG	AG	GG	CC	AG	AG	AG	AG	AC	AG	AG	AC	AC	AG	AG	AG	AC	AG	AG	AG	CC	AC	AG	AG	AG	AG	AG	AC	AA	GG	AG	AG	AG	AG	AG	AG	AG	AC	AG	AG	AG	AG
VDN335424	GG	AG	AC	CC	AC	AG	AA	CG	GG	AG	AC	AA	GG	AA	GG	AA	AA	AA	AA	AA	AA	GG	AA	CC	AA	AG	AG	AC	AA	AG	AG	GG	AA	AA	AC	AA	GG	GG	AG	GG	GG	GG	AG	GG	AC	AG	GG	AG	GG
VDN648005	AG	AA	AA	AA	AA	AA	AA	GG	AA	GG	CC	AA	GG	AA	GG	AA	AA	AA	AA	AA	AA	GG	AA	CC	AA	AA	AA	CC	CC	AA	GG	GG	AA	AA	AA	AA	GG	GG	AG	AG	AG	GG	AG	GG	CC	GG	GG	AA	GG
VDN403380	GG	GG	CC	AC	AC	GG	GG	GG	GG	AG	CC	AA	AA	AA	AG	AC	AG	AG	AC	AC	AG	AG	AG	AC	AG	GG	GG	AC	AA	AG	AG	GG	AA	AA	AC	AA	GG	GG	AG	GG	GG	GG	AG	GG	AC	AG	GG	AG	GG
VDN496187	AA	AA	AA	CC	CC	GG	AA	GG	GG	AA	CC	AA	AA	GG	AA	CC	GG	GG	CC	CC	GG	AA	GG	AA	GG	GG	GG	CC	AA	GG	AA	GG	AA	AA	CC	GG	AA	GG	AA	GG	GG	GG	GG	GG	AA	AA	GG	GG	AA
VDN189921	GG	AG	AC	CC	AC	AG	AG	CG	AG	AG	AC	AG	AG	AG	AG	AC	AG	AG	AC	AC	AG	AG	AG	AC	AG	AG	AG	AC	AA	AG	AG	AG	AG	AG	AC	AA	GG	AG	AA	GG	GG	AG	GG	AA	AC	AG	AG	AG	AG
VDN850321	AG	AG	AC	AA	AC	GG	GG	GG	AG	GG	CC	AG	AA	AA	GG	AA	AA	AA	AA	AA	AA	GG	AA	CC	AA	GG	GG	CC	AA	GG	AA	GG	AA	AA	AA	AA	GG	GG	AG	GG	GG	GG	AG	GG	AC	AG	GG	AG	GG
VDN1079193	GG	AG	AC	CC	CC	GG	AA	CG	GG	AA	AA	AA	AG	AG	AG	AC	AA	AA	AC	AA	AG	GG	AG	AC	AG	AA	AA	AC	AC	AA	GG	AG	AG	AG	AC	AA	GG	GG	AG	GG	GG	GG	AG	GG	AC	AG	GG	AG	AG
VDN1034797	GG	AG	AC	CC	CC	GG	AG	GG	AG	AA	AA	AA	AG	AG	AG	AC	AA	AA	AC	AA	AG	GG	AG	AC	AG	AA	AA	AC	AC	AA	GG	AG	AG	AG	AC	AA	GG	GG	AG	GG	GG	GG	AG	GG	AC	AG	GG	AG	AG
VDN628247	AG	AA	AA	AC	AC	AG	AG	GG	AA	AG	AC	AA	GG	AA	GG	AA	AA	AA	AA	AA	AA	GG	AA	CC	AA	AA	AA	AC	AC	AA	GG	GG	AA	AA	AA	AA	GG	GG	AG	AG	AG	GG	AG	GG	CC	GG	GG	AA	GG
VDN1030458	GG	GG	CC	AC	AC	AG	AA	GG	AG	AG	AC	AA	AG	AG	AG	AC	AA	AA	AC	AA	AG	GG	AG	AC	AG	AA	AA	CC	CC	AA	GG	AG	AG	AG	AC	AA	GG	GG	GG	AG	AG	GG	AA	GG	AC	AG	GG	AG	AG
VDN1121954	GG	GG	CC	CC	AC	AG	AA	CG	GG	AG	AC	AG	AA	GG	AA	CC	AG	AG	CC	AC	GG	AG	GG	AA	GG	AG	AG	CC	AC	AG	AG	AA	GG	GG	CC	AA	GG	AG	AG	GG	GG	AG	AG	AG	AA	AA	AG	GG	AA
VDN134556	AG	AG	AC	AC	CC	GG	AG	GG	AG	AG	AC	AG	AA	AG	AG	AC	AA	AA	AC	AA	AG	GG	AG	AC	AG	AG	AG	CC	AC	AG	AG	AG	AG	AG	AC	AA	GG	GG	AG	GG	GG	GG	AG	GG	AC	AG	GG	AG	AG
VDN287804	GG	AG	AC	AC	AC	GG	GG	GG	AG	AG	AC	AA	AG	AA	GG	AA	AA	AA	AA	AA	AA	GG	AA	CC	AA	AG	AG	AC	AA	AG	AG	GG	AA	AA	AA	AA	GG	GG	AG	GG	GG	GG	AG	GG	AC	AG	GG	AG	GG
VDN92195	AG	GG	CC	CC	CC	GG	GG	GG	AG	AG	AC	AA	GG	AA	AG	AC	AG	AG	AC	AC	AG	AG	AG	AC	AG	AG	AG	CC	AC	AG	AG	GG	AA	AA	AA	AA	GG	GG	AG	AG	AG	GG	AG	GG	CC	GG	GG	AA	GG
VDN177188	AG	GG	CC	CC	CC	GG	GG	GG	AG	AG	AC	AA	GG	AA	AG	AC	AG	AG	AC	AC	AG	AG	AG	AC	AG	AG	AG	CC	AC	AG	AG	GG	AA	AA	AA	AA	GG	GG	AG	AG	AG	GG	AG	GG	CC	GG	GG	AA	GG
VDN1088200	GG	GG	CC	AC	CC	AG	AA	GG	GG	AG	AC	AG	AA	GG	AA	CC	AG	AG	CC	AC	GG	AG	GG	AA	GG	AG	AG	CC	AC	AG	AG	AG	AG	AG	CC	AA	AG	GG	AG	GG	GG	GG	AG	GG	AA	AA	GG	GG	AG
VDN649442	AA	AA	AA	CC	CC	GG	GG	GG	AA	GG	CC	GG	AA	GG	AA	CC	GG	GG	CC	CC	GG	AA	GG	AA	GG	GG	GG	CC	AA	GG	AA	AA	GG	GG	CC	AA	AA	GG	AA	GG	GG	GG	GG	GG	AA	AA	GG	GG	GG
VDN1067886	GG	GG	CC	CC	CC	GG	AA	GG	GG	AA	AA	AA	AA	GG	AA	CC	AA	AA	CC	AA	GG	GG	GG	AA	GG	AA	AA	CC	CC	AA	GG	AA	GG	GG	CC	AA	GG	GG	GG	GG	GG	GG	AA	GG	AA	AA	GG	GG	AA
VDN576116	AG	AA	AA	CC	CC	GG	AA	CG	GG	AA	AC	AA	AG	AG	AG	AC	AG	AG	AC	AC	AG	AG	AG	AC	AG	AG	AG	AC	AA	AG	AG	GG	AA	AA	AC	AG	AG	GG	AA	GG	GG	GG	GG	GG	AC	AG	GG	AG	AG
VDN1130003	AG	AG	AC	AC	CC	GG	AG	GG	AG	AG	AC	AG	AA	AG	AG	AC	AA	AA	AC	AA	AG	GG	AG	AC	AG	AG	AG	CC	AC	AG	AG	AG	AG	AG	AC	AA	GG	GG	AG	GG	GG	GG	AG	GG	AC	AG	GG	AG	AG
VDN565561	GG	AG	AC	CC	CC	GG	GG	GG	AA	AA	AA	AA	GG	AA	GG	AA	AA	AA	AA	AA	AA	GG	AA	CC	AA	AA	AA	AC	AC	AA	GG	GG	AA	AA	AA	AA	GG	GG	AG	AG	AG	GG	AG	GG	CC	GG	GG	AA	GG
VDN1082196	AA	AA	AA	AA	AC	AG	AG	GG	AA	AG	AC	AA	GG	AA	GG	AA	AA	AA	AA	AA	AA	GG	AA	CC	AA	AA	AA	AC	AC	AA	GG	AG	AG	AG	AC	AA	GG	GG	GG	AA	AA	GG	AA	AG	AC	AG	AG	AG	GG
VDN738023	GG	AG	AC	AC	CC	AG	AG	GG	AG	AG	AC	AG	AG	AG	AG	AC	AG	AG	AC	AC	AG	AG	AG	AC	AG	AG	AG	AC	AA	AG	AG	GG	AA	AA	AC	AA	AG	GG	AG	AG	AG	GG	AG	GG	AC	AG	GG	AG	GG
VDN413910	GG	GG	CC	CC	CC	GG	AG	GG	AG	AG	AC	AA	GG	AA	GG	AA	AA	AA	AA	AA	AA	GG	AA	CC	AA	AA	AA	AC	AC	AA	GG	GG	AA	AA	AA	AA	GG	GG	GG	AA	AA	GG	AA	GG	CC	GG	GG	AA	GG
VDN870246	AG	AG	AC	AA	AC	AA	AA	GG	AG	GG	CC	AG	AG	AG	AG	AC	AG	AG	AC	AC	AG	AG	AG	AC	AG	AG	AG	CC	AC	AG	AG	GG	AA	AA	AC	AA	AG	GG	AG	AG	AG	GG	AG	GG	AC	AG	GG	AG	GG
VDN1130075	AA	AA	AA	AA	AA	AA	AA	GG	AA	GG	CC	AA	GG	AA	GG	AA	AA	AA	AA	AA	AA	GG	AA	CC	AA	AA	AA	CC	CC	AA	GG	GG	AA	AA	AA	AA	GG	GG	GG	AA	AA	GG	AA	GG	CC	GG	GG	AA	GG
VDN888624	GG	AG	AC	CC	CC	GG	AG	GG	AG	AG	AC	AA	AG	AG	AG	AC	AG	AG	AC	AC	AG	AG	AG	AC	AG	AG	AG	AC	AA	AG	AG	GG	AA	AA	AA	AA	GG	GG	AA	GG	GG	GG	GG	GG	CC	GG	GG	AA	GG
VDN1157586	AG	AG	AC	CC	CC	GG	AG	GG	AG	AA	AA	AA	AA	AG	AG	AC	AA	AA	AC	AA	AG	GG	AG	AC	AG	AG	AG	CC	AC	AG	AG	AG	AG	AG	AC	AA	GG	GG	AG	GG	GG	GG	AG	GG	AA	AA	GG	GG	AG
VDN1090625	AG	AG	AC	AA	AC	GG	GG	GG	AG	GG	CC	AG	AA	AA	GG	AA	AA	AA	AA	AA	AA	GG	AA	CC	AA	GG	GG	CC	AA	GG	AA	GG	AA	AA	AA	AA	GG	GG	AG	GG	GG	GG	AG	GG	AC	AG	GG	AG	GG
VDN923252	AA	AA	AA	AA	AC	AG	AG	GG	AA	GG	CC	AG	AG	AA	GG	AA	AA	AA	AA	AA	AA	GG	AA	CC	AA	AG	AG	CC	AC	AG	AG	GG	AA	AA	AA	AA	GG	GG	AG	AG	AG	GG	AG	GG	CC	GG	GG	AA	GG
VDN956328	GG	GG	CC	AC	CC	AG	AA	GG	GG	AG	AC	AG	AA	GG	AA	CC	AG	AG	CC	AC	GG	AG	GG	AA	GG	AG	AG	CC	AC	AG	AG	AG	AG	AG	CC	AA	AG	GG	AG	GG	GG	GG	AG	GG	AA	AA	GG	GG	AG
VDN163973	AA	AA	AA	AA	AA	AA	AA	GG	AA	GG	CC	AA	GG	AA	GG	AA	AA	AA	AA	AA	AA	GG	AA	CC	AA	AA	AA	CC	CC	AA	GG	GG	AA	AA	AA	AA	GG	GG	GG	AA	AA	GG	AA	GG	CC	GG	GG	AA	GG
VDN791022	AG	AG	AC	AC	AC	AG	AA	GG	AG	GG	CC	AA	AG	AG	AG	AC	AG	AG	AC	AC	AG	AG	AG	AC	AG	AG	AG	CC	AC	AG	AG	GG	AA	AA	AA	AA	GG	GG	AG	AG	AG	GG	AG	GG	CC	GG	GG	AA	GG
VDN318530	GG	GG	CC	AA	AC	AG	AG	GG	GG	GG	CC	AG	AA	AG	AG	AC	AG	AG	AC	AC	AG	AG	AG	AC	AG	GG	GG	CC	AA	GG	AA	GG	AA	AA	AC	AA	AG	GG	AG	GG	GG	GG	AG	GG	AA	AA	GG	GG	GG
VDN684719	GG	GG	CC	CC	AA	AA	AA	CC	GG	GG	CC	GG	AA	GG	AA	CC	GG	GG	CC	CC	GG	AA	GG	AA	GG	GG	GG	CC	AA	GG	AA	AA	GG	GG	CC	AA	GG	AA	AA	GG	GG	AA	GG	AA	AA	AA	AA	GG	AA
VDN922743	AG	AG	AC	AC	AC	AG	AG	CG	AG	GG	CC	GG	AA	AG	AG	AC	AG	AG	AC	AC	AG	AG	AG	AC	AG	GG	GG	CC	AA	GG	AA	AG	AG	AG	AC	AA	GG	AG	AA	GG	GG	AG	GG	AG	AC	AG	AG	AG	AG
VDN348745	GG	GG	CC	CC	CC	GG	AA	GG	GG	AG	AC	AA	AG	AG	AG	AC	AA	AA	AC	AA	AG	GG	AG	AC	AG	AA	AA	AC	AC	AA	GG	AG	AG	AG	AC	AA	GG	GG	GG	AG	AG	GG	AA	GG	AC	AG	GG	AG	AG
VDN39833	AG	AG	AC	AC	AA	AA	AA	CG	AG	GG	CC	AG	AG	AG	AG	AC	AG	AG	AC	AC	AG	AG	AG	AC	AG	AG	AG	CC	AC	AG	AG	AG	AG	AG	AC	AA	GG	AG	AG	AG	AG	AG	AG	AG	AC	AG	AG	AG	AG
VDN824025	GG	AG	AC	CC	AC	AG	AG	CG	AG	AG	AC	AG	AG	AG	AG	AC	AG	AG	AC	AC	AG	AG	AG	AC	AG	AG	AG	AC	AA	AG	AG	AG	AG	AG	AC	AA	GG	AG	AA	GG	GG	AG	GG	AA	AC	AG	AG	AG	AG
VDN513031	AG	AA	AA	AC	AC	AG	AG	GG	AA	AG	AC	AA	GG	AA	GG	AA	AA	AA	AA	AA	AA	GG	AA	CC	AA	AA	AA	AC	AC	AA	GG	GG	AA	AA	AA	AA	GG	GG	AG	AG	AG	GG	AG	GG	CC	GG	GG	AA	GG
VDN617969	AG	AA	AA	AC	AC	AG	AG	GG	AA	AG	AC	AA	GG	AA	GG	AA	AA	AA	AA	AA	AA	GG	AA	CC	AA	AA	AA	AC	AC	AA	GG	GG	AA	AA	AA	AA	GG	GG	AG	AG	AG	GG	AG	GG	CC	GG	GG	AA	GG
VDN324266	AA	AA	AA	AA	AC	AG	AG	GG	AA	GG	CC	AG	AG	AA	GG	AA	AA	AA	AA	AA	AA	GG	AA	CC	AA	AG	AG	CC	AC	AG	AG	GG	AA	AA	AA	AA	GG	GG	AG	AG	AG	GG	AG	GG	CC	GG	GG	AA	GG
VDN573195	AG	AA	AA	AC	AC	AG	AG	GG	AA	GG	CC	AG	AG	AG	AG	AC	AG	AG	AC	AC	AG	AG	AG	AC	AG	AG	AG	CC	AC	AG	AG	AG	AG	AG	AC	AA	AG	GG	AA	GG	GG	GG	GG	GG	AC	AG	GG	AG	GG
VDN737061	AG	AG	AC	AC	AC	AG	AA	GG	AG	AG	AC	AA	AG	AG	AG	AC	AA	AA	AC	AA	AG	GG	AG	AC	AG	AA	AA	CC	CC	AA	GG	AG	AG	AG	AC	AA	GG	GG	GG	AG	AG	GG	AA	GG	AC	AG	GG	AG	AG
VDN697627	AG	AG	AC	AC	AC	AG	AG	CG	AG	GG	CC	GG	AA	AG	AG	AC	AG	AG	AC	AC	AG	AG	AG	AC	AG	GG	GG	CC	AA	GG	AA	AG	AG	AG	AC	AA	GG	AG	AA	GG	GG	AG	GG	AG	AC	AG	AG	AG	AG
VDN567177	AG	AG	AC	AA	AC	AG	AG	CG	AG	AG	CC	AA	GG	AA	GG	AA	AA	AA	AA	AA	AA	GG	AA	CC	AA	AA	AA	CC	CC	AA	GG	GG	AA	AA	AA	AA	GG	GG	AG	AG	AG	GG	AG	GG	CC	GG	GG	AA	GG
VDN72833	AG	AG	AC	AC	CC	AG	AA	GG	GG	AG	CC	AG	AA	GG	AA	CC	GG	GG	CC	CC	GG	AA	GG	AA	GG	GG	GG	CC	AA	GG	AA	GG	AA	AA	CC	AG	AA	GG	AA	GG	GG	GG	GG	GG	AA	AA	GG	GG	AG
VDN717384	AG	AA	AA	AC	AC	AG	AG	GG	AA	AG	AC	AA	GG	AA	GG	AA	AA	AA	AA	AA	AA	GG	AA	CC	AA	AA	AA	AC	AC	AA	GG	GG	AA	AA	AA	AA	GG	GG	AG	AG	AG	GG	AG	GG	CC	GG	GG	AA	GG
VDN50020	GG	GG	CC	CC	CC	GG	AA	GG	GG	AA	AA	AA	AA	GG	AA	CC	AA	AA	CC	AA	GG	GG	GG	AA	GG	AA	AA	CC	CC	AA	GG	AA	GG	GG	CC	AA	GG	GG	GG	GG	GG	GG	AA	GG	AA	AA	GG	GG	AA
VDN576577	GG	GG	CC	AC	CC	AG	AA	CG	GG	GG	CC	GG	AA	GG	AA	CC	GG	GG	CC	CC	GG	AA	GG	AA	GG	GG	GG	AC	AA	AG	AG	GG	AA	AA	CC	AA	AG	GG	AG	GG	GG	GG	AG	GG	AA	AA	GG	GG	GG
VDN857910	AG	AG	AC	AC	CC	GG	AG	GG	AG	AA	AA	AA	AG	AG	AG	AC	AA	AA	AC	AA	AG	GG	AG	AC	AG	AA	AA	AC	AC	AA	GG	AA	GG	GG	CC	AA	GG	GG	GG	AG	AG	GG	AA	AG	AA	AA	AG	GG	AG
VDN286784	GG	AG	AC	CC	CC	GG	AG	CG	AG	AG	AC	AG	AG	AG	AG	AC	AG	AG	AC	AC	AG	AG	AG	AC	AG	AG	AG	AA	AA	AA	GG	GG	AA	AA	AC	AA	GG	GG	AG	GG	GG	GG	AG	GG	AC	AG	GG	AG	GG
VDN1192135	AG	AG	AC	AC	AA	AA	AA	CG	AG	GG	CC	AG	AG	AG	AG	AC	AG	AG	AC	AC	AG	AG	AG	AC	AG	AG	AG	CC	AC	AG	AG	AG	AG	AG	AC	AA	GG	AG	AG	AG	AG	AG	AG	AG	AC	AG	AG	AG	AG
VDN86813	AG	AG	AC	AC	AA	AA	AA	CG	AG	GG	CC	AG	AG	AG	AG	AC	AG	AG	AC	AC	AG	AG	AG	AC	AG	AG	AG	CC	AC	AG	AG	AG	AG	AG	AC	AA	GG	AG	AG	AG	AG	AG	AG	AG	AC	AG	AG	AG	AG
VDN1034959	AG	AG	AC	AA	AA	AG	AG	GG	AG	GG	CC	AA	AG	AA	GG	AA	AA	AA	AA	AA	AA	GG	AA	CC	AA	AG	AG	CC	AC	AG	AG	GG	AA	AA	AA	AA	GG	GG	GG	AG	AG	GG	AA	GG	AC	AG	GG	AG	GG
VDN920005	GG	AG	AC	CC	CC	GG	AG	GG	AG	AG	AC	AA	AG	AG	AG	AC	AG	AG	AC	AC	AG	AG	AG	AC	AG	AG	AG	AC	AA	AG	AG	GG	AA	AA	AA	AA	GG	GG	AA	GG	GG	GG	GG	GG	CC	GG	GG	AA	GG
VDN554483	GG	AG	AC	CC	CC	GG	AG	GG	AG	AA	AA	AA	AG	AG	AG	AC	AA	AA	AC	AA	AG	GG	AG	AC	AG	AA	AA	AC	AC	AA	GG	AG	AG	AG	AC	AA	GG	GG	AG	GG	GG	GG	AG	GG	AC	AG	GG	AG	AG
VDN772531	GG	AG	AC	CC	CC	GG	AG	GG	AG	AA	AA	AA	AG	AG	AG	AC	AA	AA	AC	AA	AG	GG	AG	AC	AG	AA	AA	AC	AC	AA	GG	AG	AG	AG	AC	AA	GG	GG	AG	GG	GG	GG	AG	GG	AC	AG	GG	AG	AG
VDN276867	AG	AA	AA	AC	AC	AG	AG	GG	AA	AG	AC	AA	GG	AA	GG	AA	AA	AA	AA	AA	AA	GG	AA	CC	AA	AA	AA	AC	AC	AA	GG	GG	AA	AA	AA	AA	GG	GG	AG	AG	AG	GG	AG	GG	CC	GG	GG	AA	GG
VDN843696	GG	AG	AC	CC	CC	GG	AA	CG	GG	GG	CC	GG	AA	GG	AA	CC	GG	GG	CC	CC	GG	AA	GG	AA	GG	GG	GG	AC	AA	AG	AG	GG	AA	AA	CC	AA	GG	GG	GG	GG	GG	GG	AA	GG	AA	AA	GG	GG	AG
VDN286322	GG	GG	CC	AC	AC	AA	AA	GG	AG	AG	CC	AG	AG	AG	AG	AC	AG	AG	AC	AC	AG	AG	AG	AC	AG	AG	AG	AC	AA	AG	AG	GG	AA	AA	AC	AA	AG	GG	AG	AG	AG	GG	AG	GG	AC	AG	GG	AG	GG
VDN202901	GG	AG	AC	CC	CC	GG	AG	GG	AG	AA	AA	AA	AG	AG	AG	AC	AA	AA	AC	AA	AG	GG	AG	AC	AG	AA	AA	AC	AC	AA	GG	AG	AG	AG	AC	AA	GG	GG	AG	GG	GG	GG	AG	GG	AC	AG	GG	AG	AG
VDN790165	AG	AA	AA	AC	AC	AG	AG	GG	AA	AG	AC	AA	GG	AA	GG	AA	AA	AA	AA	AA	AA	GG	AA	CC	AA	AA	AA	AC	AC	AA	GG	GG	AA	AA	AA	AA	GG	GG	AG	AG	AG	GG	AG	GG	CC	GG	GG	AA	GG
VDN1079013	GG	GG	CC	CC	AA	AA	AA	CG	GG	GG	CC	AG	AG	AG	AG	AC	AG	AG	AC	AC	AG	AG	AG	AC	AG	AG	AG	AC	AA	AG	AG	AG	AG	AG	AC	AA	GG	AG	AA	GG	GG	AG	GG	AA	AC	AG	AG	AG	AG
VDN202710	AG	AA	AA	CC	CC	GG	GG	GG	AA	AG	AC	AG	AG	AG	AG	AC	AG	AG	AC	AC	AG	AG	AG	AC	AG	AG	AG	AC	AA	AG	AG	AG	AG	AG	AC	AA	AG	GG	AA	GG	GG	GG	GG	GG	AC	AG	GG	AG	GG
VDN1202317	AG	AG	AC	AA	AC	AA	AA	GG	AG	GG	CC	AG	AG	AG	AG	AC	AG	AG	AC	AC	AG	AG	AG	AC	AG	AG	AG	CC	AC	AG	AG	GG	AA	AA	AC	AA	AG	GG	AG	AG	AG	GG	AG	GG	AC	AG	GG	AG	GG
VDN721775	AG	AG	AC	AA	AC	GG	GG	GG	AG	AG	AC	AA	AG	AA	GG	AA	AA	AA	AA	AA	AA	GG	AA	CC	AA	AG	AG	AC	AA	AG	AG	AG	AG	AG	AC	AA	GG	GG	GG	AG	AG	GG	AA	AG	AA	AA	AG	GG	GG
VDN114775	AG	AG	AC	AA	AC	GG	GG	GG	AG	GG	CC	AG	AA	AA	GG	AA	AA	AA	AA	AA	AA	GG	AA	CC	AA	GG	GG	CC	AA	GG	AA	GG	AA	AA	AA	AA	GG	GG	AG	GG	GG	GG	AG	GG	AC	AG	GG	AG	GG
VDN651113	AG	AG	AC	CC	CC	GG	AG	GG	AG	AA	AA	AA	AA	AG	AG	AC	AA	AA	AC	AA	AG	GG	AG	AC	AG	AA	AA	CC	CC	AA	GG	AA	GG	GG	CC	AA	GG	GG	GG	GG	GG	GG	AA	GG	AA	AA	GG	GG	AA
VDN1113330	AA	AA	AA	AA	AC	AG	AG	GG	AA	GG	CC	AG	AG	AA	GG	AA	AA	AA	AA	AA	AA	GG	AA	CC	AA	AG	AG	CC	AC	AG	AG	GG	AA	AA	AA	AA	GG	GG	AG	AG	AG	GG	AG	GG	CC	GG	GG	AA	GG
VDN92529	GG	AG	AC	CC	CC	GG	AG	CG	AG	AA	AA	AA	GG	AA	GG	AA	AA	AA	AA	AA	AA	GG	AA	CC	AA	AA	AA	AC	AC	AA	GG	GG	AA	AA	AA	AA	GG	GG	AG	AG	AG	GG	AG	GG	CC	GG	GG	AA	GG
VDN978090	AG	AA	AA	AC	AC	AG	AG	GG	AA	AG	AC	AA	GG	AA	GG	AA	AA	AA	AA	AA	AA	GG	AA	CC	AA	AA	AA	AC	AC	AA	GG	GG	AA	AA	AA	AA	GG	GG	AG	AG	AG	GG	AG	GG	CC	GG	GG	AA	GG
VDN646878	AG	AG	AC	AC	CC	AG	AA	GG	GG	AG	CC	AG	AA	GG	AA	CC	GG	GG	CC	CC	GG	AA	GG	AA	GG	GG	GG	CC	AA	GG	AA	GG	AA	AA	CC	AG	AA	GG	AA	GG	GG	GG	GG	GG	AA	AA	GG	GG	AG
VDN313070	AG	AG	AC	AC	AA	AA	AA	CG	AG	GG	CC	AG	AG	AG	AG	AC	AG	AG	AC	AC	AG	AG	AG	AC	AG	AG	AG	CC	AC	AG	AG	AG	AG	AG	AC	AA	GG	AG	AG	AG	AG	AG	AG	AG	AC	AG	AG	AG	AG
VDN173341	AG	AA	AA	AC	CC	GG	GG	GG	AA	AG	AC	AG	AG	AA	GG	AA	AA	AA	AA	AA	AA	GG	AA	CC	AA	AG	AG	AC	AA	AG	AG	GG	AA	AA	AA	AA	GG	GG	AA	GG	GG	GG	GG	GG	CC	GG	GG	AA	GG
VDN788617	AG	AG	AC	AC	CC	GG	AG	GG	AG	AG	AC	AG	AA	AG	AG	AC	AA	AA	AC	AA	AG	GG	AG	AC	AG	AG	AG	CC	AC	AG	AG	AG	AG	AG	AC	AA	GG	GG	AG	GG	GG	GG	AG	GG	AC	AG	GG	AG	AG
VDN611648	AG	AG	AC	AC	AC	AG	AA	GG	AG	AG	AC	AA	AG	AG	AG	AC	AA	AA	AC	AA	AG	GG	AG	AC	AG	AA	AA	CC	CC	AA	GG	AG	AG	AG	AC	AA	GG	GG	GG	AG	AG	GG	AA	GG	AC	AG	GG	AG	AG
VDN830672	GG	GG	CC	AC	AC	GG	AG	GG	GG	AG	AC	AA	AA	AG	AG	AC	AA	AA	AC	AA	AG	GG	AG	AC	AG	AG	AG	CC	AC	AG	AG	AG	AG	AG	AC	AA	GG	GG	GG	GG	GG	GG	AA	GG	AA	AA	GG	GG	AG
VDN918338	GG	GG	CC	CC	CC	GG	AG	GG	AG	AA	AA	AA	AG	AG	AG	AC	AA	AA	AC	AA	AG	GG	AG	AC	AG	AA	AA	CC	CC	AA	GG	AG	AG	AG	AC	AA	GG	GG	GG	AG	AG	GG	AA	GG	AC	AG	GG	AG	AG
VDN381699	AG	AG	AC	AA	AC	AA	AA	GG	AG	GG	CC	AG	AG	AG	AG	AC	AG	AG	AC	AC	AG	AG	AG	AC	AG	AG	AG	CC	AC	AG	AG	GG	AA	AA	AC	AA	AG	GG	AG	AG	AG	GG	AG	GG	AC	AG	GG	AG	GG
VDN807424	AG	AG	AC	CC	CC	GG	AG	GG	AG	GG	CC	AG	AG	AG	AG	AC	AG	AG	AC	AC	AG	AG	AG	AC	AG	AG	AG	AC	AA	AG	AG	AG	AG	AG	AC	AA	AG	GG	AG	AG	AG	GG	AG	GG	AC	AG	GG	AG	GG
VDN207717	AG	AG	AC	AC	CC	GG	GG	GG	AA	AG	AC	AG	AG	AA	GG	AA	AA	AA	AA	AA	AA	GG	AA	CC	AA	AG	AG	CC	AC	AG	AG	GG	AA	AA	AA	AA	GG	GG	AG	AG	AG	GG	AG	GG	CC	GG	GG	AA	GG
VDN75957	AA	AA	AA	AA	AC	AG	AG	GG	AA	AG	AC	AA	GG	AA	GG	AA	AA	AA	AA	AA	AA	GG	AA	CC	AA	AA	AA	AC	AC	AA	GG	AG	AG	AG	AC	AA	GG	GG	GG	AA	AA	GG	AA	AG	AC	AG	AG	AG	GG
VDN150679	GG	GG	CC	CC	AC	AG	AG	CG	GG	AG	CC	AG	AA	AG	AA	CC	GG	GG	CC	CC	GG	AA	GG	AA	GG	GG	GG	AC	AA	AG	AG	AG	AG	AG	CC	AA	GG	AG	AA	GG	GG	AG	GG	AA	AC	AG	AG	AG	AG
VDN1195354	GG	AG	AC	CC	AC	AG	AG	CG	AG	AG	AC	AG	AG	AG	AG	AC	AG	AG	AC	AC	AG	AG	AG	AC	AG	AG	AG	AC	AA	AG	AG	AG	AG	AG	AC	AA	GG	AG	AA	GG	GG	AG	GG	AA	AC	AG	AG	AG	AG
VDN884952	AG	AA	AA	AC	AC	AG	AG	GG	AA	AG	AC	AA	GG	AA	GG	AA	AA	AA	AA	AA	AA	GG	AA	CC	AA	AA	AA	AC	AC	AA	GG	GG	AA	AA	AA	AA	GG	GG	AG	AG	AG	GG	AG	GG	CC	GG	GG	AA	GG
VDN687518	GG	AG	AC	AC	CC	AG	AG	GG	AG	AG	AC	AG	AG	AG	AG	AC	AG	AG	AC	AC	AG	AG	AG	AC	AG	AG	AG	AC	AA	AG	AG	GG	AA	AA	AC	AA	AG	GG	AA	GG	GG	GG	GG	GG	AC	AG	GG	AG	GG
VDN5534	GG	AG	AC	AC	AC	GG	AG	CG	GG	AG	AC	AA	AG	AA	GG	AA	AA	AA	AA	AA	AA	GG	AA	CC	AA	AG	AG	AC	AA	AG	AG	GG	AA	AA	AA	AA	GG	GG	AG	GG	GG	GG	AG	GG	AC	AG	GG	AG	GG
VDN849692	GG	AG	AC	CC	CC	GG	AA	CG	GG	AA	AA	AA	AG	AG	AG	AC	AA	AA	AC	AA	AG	GG	AG	AC	AG	AA	AA	AC	AC	AA	GG	AG	AG	AG	AC	AA	GG	GG	AG	GG	GG	GG	AG	GG	AC	AG	GG	AG	AG
VDN33416	AA	AA	AA	AC	AC	AG	AG	GG	AA	GG	CC	AG	AG	AG	AG	AC	AG	AG	AC	AC	AG	AG	AG	AC	AG	AG	AG	CC	AC	AG	AG	AG	AG	AG	AC	AA	AG	GG	AG	AG	AG	GG	AG	GG	AC	AG	GG	AG	GG
VDN909897	AG	AG	AC	AC	CC	AG	AA	GG	GG	AG	CC	AG	AA	GG	AA	CC	GG	GG	CC	CC	GG	AA	GG	AA	GG	GG	GG	CC	AA	GG	AA	GG	AA	AA	CC	AG	AA	GG	AG	GG	GG	GG	AG	GG	AA	AA	GG	GG	GG
VDN502114	AG	AA	AA	AC	AC	AG	AA	GG	AG	AG	CC	AA	AG	AG	AG	AC	AG	AG	AC	AC	AG	AG	AG	AC	AG	AG	AG	CC	AC	AG	AG	GG	AA	AA	AC	AG	AG	GG	AA	GG	GG	GG	GG	GG	AC	AG	GG	AG	AG
VDN696365	GG	GG	CC	CC	CC	GG	AG	GG	AG	AA	AC	AA	AA	GG	AA	CC	AG	AG	CC	AC	GG	AG	GG	AA	GG	AG	AG	CC	AC	AA	GG	AA	GG	GG	CC	AA	GG	GG	AG	GG	GG	GG	AG	GG	AC	AG	GG	AG	AG
VDN346992	AA	AA	AA	AA	AC	AG	AG	GG	AA	GG	CC	AG	AG	AA	GG	AA	AA	AA	AA	AA	AA	GG	AA	CC	AA	AG	AG	CC	AC	AG	AG	GG	AA	AA	AA	AA	GG	GG	AG	AG	AG	GG	AG	GG	CC	GG	GG	AA	GG
VDN1110499	AG	AA	AA	AC	CC	GG	GG	GG	AA	AG	AC	AG	AG	AA	GG	AA	AA	AA	AA	AA	AA	GG	AA	CC	AA	AG	AG	AC	AA	AG	AG	GG	AA	AA	AA	AA	GG	GG	AA	GG	GG	GG	GG	GG	CC	GG	GG	AA	GG
VDN487648	AG	AA	AA	CC	CC	GG	AG	GG	AG	AA	AC	AA	AG	AG	AG	AC	AG	AG	AC	AC	AG	AG	AG	AC	AG	AG	AG	AC	AA	AG	AG	GG	AA	AA	AC	AG	AG	GG	AA	GG	GG	GG	GG	GG	AC	AG	GG	AG	AG
VDN55315	AG	AG	AC	AC	AC	AG	AG	CG	AG	GG	CC	GG	AA	AG	AG	AC	AG	AG	AC	AC	AG	AG	AG	AC	AG	GG	GG	CC	AA	GG	AA	AG	AG	AG	AC	AA	GG	AG	AA	GG	GG	AG	GG	AG	AC	AG	AG	AG	AG
VDN121409	AG	AA	AA	AC	AC	AG	AG	GG	AA	AG	AC	AA	GG	AA	GG	AA	AA	AA	AA	AA	AA	GG	AA	CC	AA	AA	AA	AC	AC	AA	GG	GG	AA	AA	AA	AA	GG	GG	AG	AG	AG	GG	AG	GG	CC	GG	GG	AA	GG
VDN343200	AG	AG	AC	AC	AC	AG	AG	GG	AA	AG	CC	AA	AG	AG	AG	AC	AG	AG	AC	AC	AG	AG	AG	AC	AG	AG	AG	CC	AC	AA	GG	AG	AG	AG	AC	AA	GG	GG	AG	AG	AG	GG	AG	GG	CC	GG	GG	AA	GG
VDN1073299	AG	AA	AA	AC	AC	AG	AA	GG	AG	AG	CC	AA	AG	AG	AG	AC	AG	AG	AC	AC	AG	AG	AG	AC	AG	AG	AG	CC	AC	AG	AG	GG	AA	AA	AC	AG	AG	GG	AA	GG	GG	GG	GG	GG	AC	AG	GG	AG	AG
VDN167408	AA	AA	AA	AA	AA	AA	AA	GG	AA	GG	CC	AA	GG	AA	GG	AA	AA	AA	AA	AA	AA	GG	AA	CC	AA	AA	AA	CC	CC	AA	GG	GG	AA	AA	AA	AA	GG	GG	GG	AA	AA	GG	AA	GG	CC	GG	GG	AA	GG
VDN39670	AG	AA	AA	CC	CC	GG	AG	GG	AG	AA	AA	AA	AG	AG	AG	AC	AA	AA	AC	AA	AG	GG	AG	AC	AG	AA	AA	AC	AC	AA	GG	AG	AG	AG	AC	AA	GG	GG	AG	GG	GG	GG	AG	GG	AC	AG	GG	AG	AG
VDN248927	AA	AA	AA	AA	CC	GG	GG	GG	AA	AG	AC	AG	AG	AA	GG	AA	AA	AA	AA	AA	AA	GG	AA	CC	AA	AG	AG	AC	AA	AG	AG	AG	AG	AG	AC	AA	GG	GG	AG	AG	AG	GG	AG	AG	AC	AG	AG	AG	GG
VDN949667	AA	AA	AA	CC	CC	GG	AA	GG	GG	AA	CC	AA	AA	GG	AA	CC	GG	GG	CC	CC	GG	AA	GG	AA	GG	GG	GG	CC	AA	GG	AA	GG	AA	AA	CC	GG	AA	GG	AA	GG	GG	GG	GG	GG	AA	AA	GG	GG	AA
VDN139080	GG	GG	CC	CC	CC	GG	AA	GG	GG	AG	AC	AA	AG	AG	AG	AC	AA	AA	AC	AA	AG	GG	AG	AC	AG	AA	AA	AC	AC	AA	GG	AG	AG	AG	AC	AA	GG	GG	GG	AG	AG	GG	AA	GG	AC	AG	GG	AG	AG
VDN478734	GG	GG	CC	AC	AA	AG	AG	CG	GG	GG	CC	AG	AA	AG	AG	AC	AG	AG	AC	AC	AG	AG	AG	AC	AG	GG	GG	CC	AA	GG	AA	AG	AG	AG	AC	AA	GG	AG	AG	GG	GG	AG	AG	AG	AA	AA	AG	GG	AG
VDN1188122	AG	AG	AC	CC	AC	AG	AA	GG	GG	AG	CC	AA	AG	AG	AG	AC	AG	AG	AC	AC	AG	AG	AG	AC	AG	GG	GG	CC	AA	GG	AA	GG	AA	AA	CC	AG	AG	GG	AG	GG	GG	GG	AG	GG	AA	AA	GG	GG	AG
VDN372917	AG	AG	AC	AC	AC	AG	AA	GG	AG	AG	AC	AA	AG	AG	AG	AC	AA	AA	AC	AA	AG	GG	AG	AC	AG	AA	AA	CC	CC	AA	GG	AG	AG	AG	AC	AA	GG	GG	GG	AG	AG	GG	AA	GG	AC	AG	GG	AG	AG
VDN96413	AG	AG	AC	AC	CC	GG	AG	GG	AG	GG	CC	AG	AG	AA	GG	AA	AA	AA	AA	AA	AA	GG	AA	CC	AA	AG	AG	AC	AA	AG	AG	GG	AA	AA	AA	AA	GG	GG	AG	AG	AG	GG	AG	GG	CC	GG	GG	AA	GG
VDN435435	AG	AG	AC	AC	CC	AG	AA	GG	GG	AG	CC	AG	AA	GG	AA	CC	GG	GG	CC	CC	GG	AA	GG	AA	GG	GG	GG	CC	AA	GG	AA	GG	AA	AA	CC	AG	AA	GG	AA	GG	GG	GG	GG	GG	AA	AA	GG	GG	AG
VDN346362	AG	AG	AC	CC	CC	GG	AG	GG	AG	AG	AC	AG	AA	GG	AA	CC	AG	AG	CC	AC	GG	AG	GG	AA	GG	AG	AG	CC	AC	AG	AG	AA	GG	GG	CC	AA	AG	GG	AG	GG	GG	GG	AG	GG	AA	AA	GG	GG	AG
VDN979409	AG	AG	AC	AC	CC	GG	AG	GG	AG	AG	AC	AG	AA	AG	AG	AC	AA	AA	AC	AA	AG	GG	AG	AC	AG	AG	AG	CC	AC	AG	AG	AG	AG	AG	AC	AA	GG	GG	AG	GG	GG	GG	AG	GG	AC	AG	GG	AG	AG
VDN182595	GG	AG	AC	AA	AC	AA	AA	GG	AG	GG	CC	AG	GG	AA	GG	AA	AA	AA	AA	AA	AA	GG	AA	CC	AA	AA	AA	CC	CC	AA	GG	GG	AA	AA	AA	AA	GG	GG	GG	AA	AA	GG	AA	GG	CC	GG	GG	AA	GG
VDN1006823	GG	GG	CC	CC	CC	GG	AA	GG	GG	AG	AC	AA	AG	AG	AG	AC	AA	AA	AC	AA	AG	GG	AG	AC	AG	AA	AA	AC	AC	AA	GG	AG	AG	AG	AC	AA	GG	GG	GG	AG	AG	GG	AA	GG	AC	AG	GG	AG	AG
VDN515309	GG	GG	CC	CC	CC	GG	AA	GG	GG	GG	CC	AA	GG	AA	GG	AA	AA	AA	AA	AA	AA	GG	AA	CC	AA	AA	AA	AA	AA	AA	GG	GG	AA	AA	AC	AA	GG	GG	GG	AA	AA	GG	AA	GG	AC	AG	AG	AG	GG
VDN1006296	AG	AG	AC	CC	CC	GG	AA	GG	GG	AA	AC	AA	AA	GG	AA	CC	AG	AG	CC	AC	GG	AG	GG	AA	GG	AG	AG	CC	AC	AG	AG	AG	AG	AG	CC	AG	AG	GG	AG	GG	GG	GG	AG	GG	AA	AA	GG	GG	AA
VDN772900	AA	AA	AA	AC	CC	GG	GG	GG	AA	AG	AC	AG	AG	AG	AG	AC	AG	AG	AC	AC	AG	AG	AG	AC	AG	AG	AG	AC	AA	AG	AG	AA	GG	GG	CC	AA	AG	GG	AG	AG	AG	GG	AG	AG	AA	AA	AG	GG	GG
VDN87806	GG	GG	CC	CC	AC	AG	AA	CG	GG	AG	AC	AG	AA	GG	AA	CC	AG	AG	CC	AC	GG	AG	GG	AA	GG	AG	AG	CC	AC	AG	AG	AA	GG	GG	CC	AA	GG	AG	AG	GG	GG	AG	AG	AG	AA	AA	AG	GG	AA
VDN280428	GG	GG	CC	CC	CC	GG	AG	CG	AG	AG	AC	AG	AG	AG	AG	AC	AG	AG	AC	AC	AG	AG	AG	AC	AG	AG	AG	AC	AC	AA	GG	GG	AA	AA	AC	AA	GG	GG	GG	AG	AG	GG	AA	GG	AC	AG	GG	AG	GG
VDN1156568	AG	AG	AC	AC	AC	AG	AA	GG	AG	AG	AC	AA	AG	AG	AG	AC	AA	AA	AC	AA	AG	GG	AG	AC	AG	AA	AA	CC	CC	AA	GG	AG	AG	AG	AC	AA	GG	GG	GG	AG	AG	GG	AA	GG	AC	AG	GG	AG	AG
VDN89804	GG	GG	CC	CC	AC	AG	AA	CC	GG	GG	CC	GG	AA	GG	AA	CC	GG	GG	CC	CC	GG	AA	GG	AA	GG	GG	GG	AC	AA	AG	AG	AG	AG	AG	CC	AA	GG	AG	AG	GG	GG	AG	AG	AG	AA	AA	AG	GG	AG
VDN376268	AA	AA	AA	AC	AC	AG	AA	CG	GG	AG	CC	AG	AA	GG	AA	CC	GG	GG	CC	CC	GG	AA	GG	AA	GG	GG	GG	CC	AA	GG	AA	AG	AG	AG	CC	AG	AG	AG	AA	GG	GG	AG	GG	AG	AA	AA	AG	GG	AA
VDN1159480	AG	AA	AA	AC	AC	AG	AG	GG	AA	AG	AC	AA	GG	AA	GG	AA	AA	AA	AA	AA	AA	GG	AA	CC	AA	AA	AA	AC	AC	AA	GG	GG	AA	AA	AA	AA	GG	GG	AG	AG	AG	GG	AG	GG	CC	GG	GG	AA	GG
VDN288448	GG	GG	CC	AC	AA	AG	AG	GG	GG	GG	CC	AA	AG	AA	GG	AA	AA	AA	AA	AA	AA	GG	AA	CC	AA	GG	GG	CC	AA	GG	AA	GG	AA	AA	AC	AA	GG	GG	GG	GG	GG	GG	AA	GG	AA	AA	GG	GG	GG
VDN767892	GG	AG	AC	CC	AC	AG	AA	CC	GG	AG	AC	AG	AG	AG	AG	AC	AG	AG	AC	AC	AG	AG	AG	AC	AG	AG	AG	AC	AA	AG	AG	AG	AG	AG	AC	AA	GG	AG	AA	GG	GG	AG	GG	AG	AC	AG	AG	AG	AG
VDN49963	AG	AG	AC	AA	CC	AG	AG	GG	AG	AG	AC	AG	AG	AG	AG	AC	AG	AG	AC	AC	AG	AG	AG	AC	AG	AG	AG	AC	AA	AG	AG	AG	AG	AG	CC	AA	AG	GG	AG	AG	AG	GG	AG	AG	AA	AA	AG	GG	GG
VDN446583	GG	GG	CC	CC	AC	AG	AA	CC	GG	GG	CC	GG	AA	GG	AA	CC	GG	GG	CC	CC	GG	AA	GG	AA	GG	GG	GG	AC	AA	AG	AG	AG	AG	AG	CC	AA	GG	AG	AG	GG	GG	AG	AG	AG	AA	AA	AG	GG	AG
VDN687785	AG	AA	AA	CC	CC	GG	GG	GG	AA	AG	AC	AG	AG	AG	AG	AC	AG	AG	AC	AC	AG	AG	AG	AC	AG	AG	AG	AC	AA	AG	AG	AG	AG	AG	AC	AA	AG	GG	AA	GG	GG	GG	GG	GG	AC	AG	GG	AG	GG
VDN716707	AG	AG	AC	AA	AC	AA	AA	GG	AG	GG	CC	AG	GG	AA	GG	AA	AA	AA	AA	AA	AA	GG	AA	CC	AA	AA	AA	CC	CC	AA	GG	GG	AA	AA	AA	AA	GG	GG	GG	AA	AA	GG	AA	GG	CC	GG	GG	AA	GG
VDN68663	AG	AG	AC	CC	CC	GG	AG	GG	GG	AA	CC	AA	AA	AG	AA	CC	GG	GG	CC	CC	GG	AA	GG	AA	GG	GG	GG	AC	AA	AG	AG	GG	AA	AA	CC	AG	AG	GG	AA	GG	GG	GG	GG	GG	AC	AG	GG	AG	AG
VDN332138	AG	AG	AC	AC	AC	AG	AG	GG	AG	GG	CC	AG	AG	AA	GG	AA	AA	AA	AA	AA	AA	GG	AA	CC	AA	GG	GG	CC	AA	GG	AA	GG	AA	AA	AC	AA	GG	GG	AG	GG	GG	GG	AG	GG	AC	AG	GG	AG	GG
VDN387695	AG	AG	AC	CC	CC	GG	AA	GG	GG	AG	CC	AA	AG	AG	AG	AC	AG	AG	AC	AC	AG	AG	AG	AC	AG	AG	AG	AC	AA	AG	AG	GG	AA	AA	AC	AG	AG	GG	AG	AG	AG	GG	AG	GG	AC	AG	GG	AG	AG
VDN774434	AG	AG	AC	AA	AC	AA	AA	CG	GG	GG	CC	GG	AA	GG	AA	CC	GG	GG	CC	CC	GG	AA	GG	AA	GG	GG	GG	CC	AA	GG	AA	AG	AG	AG	CC	AA	AG	AG	AA	GG	GG	AG	GG	AG	AA	AA	AG	GG	AG
VDN1050999	GG	AG	AC	AC	AC	AG	AG	GG	AA	AG	AC	AA	GG	AA	GG	AA	AA	AA	AA	AA	AA	GG	AA	CC	AA	AA	AA	AC	AC	AA	GG	GG	AA	AA	AA	AA	GG	GG	AG	AG	AG	GG	AG	GG	CC	GG	GG	AA	GG
VDN1148279	AG	AA	AA	CC	CC	GG	GG	GG	AA	AG	AC	AG	AG	AG	AG	AC	AG	AG	AC	AC	AG	AG	AG	AC	AG	AG	AG	AC	AA	AG	AG	AG	AG	AG	AC	AA	AG	GG	AA	GG	GG	GG	GG	GG	AC	AG	GG	AG	GG
VDN341519	AG	AA	AA	CC	CC	GG	GG	GG	AA	AG	AC	AG	AG	AG	AG	AC	AG	AG	AC	AC	AG	AG	AG	AC	AG	AG	AG	AC	AA	AG	AG	AG	AG	AG	AC	AA	AG	GG	AA	GG	GG	GG	GG	GG	AC	AG	GG	AG	GG
VDN1243388	GG	AG	AC	CC	CC	GG	AG	GG	AG	AA	AA	AA	AG	AG	AG	AC	AA	AA	AC	AA	AG	GG	AG	AC	AG	AA	AA	AC	AC	AA	GG	AG	AG	AG	AC	AA	GG	GG	AG	GG	GG	GG	AG	GG	AC	AG	GG	AG	AG
VDN511183	AG	AG	AC	AC	AC	AG	AA	GG	AG	AG	AC	AA	AG	AG	AG	AC	AA	AA	AC	AA	AG	GG	AG	AC	AG	AA	AA	CC	CC	AA	GG	AG	AG	AG	AC	AA	GG	GG	GG	AG	AG	GG	AA	GG	AC	AG	GG	AG	AG
VDN772374	AA	AA	AA	AC	AC	AG	AA	GG	AG	AG	CC	AA	AG	AG	AG	AC	AG	AG	AC	AC	AG	AG	AG	AC	AG	AG	AG	CC	AC	AG	AG	GG	AA	AA	AC	AG	AG	GG	AG	AG	AG	GG	AG	GG	AC	AG	GG	AG	AG
VDN492783	AA	AA	AA	AA	AC	AG	AG	GG	AA	GG	CC	AG	AG	AA	GG	AA	AA	AA	AA	AA	AA	GG	AA	CC	AA	AG	AG	CC	AC	AG	AG	GG	AA	AA	AA	AA	GG	GG	AG	AG	AG	GG	AG	GG	CC	GG	GG	AA	GG
VDN548162	AA	AA	AA	AA	AC	AG	AG	GG	AA	GG	CC	AG	AG	AA	GG	AA	AA	AA	AA	AA	AA	GG	AA	CC	AA	AG	AG	CC	AC	AG	AG	GG	AA	AA	AA	AA	GG	GG	AG	AG	AG	GG	AG	GG	CC	GG	GG	AA	GG
VDN614208	AG	AG	AC	AA	AA	AG	AG	GG	AG	GG	CC	AA	AG	AA	GG	AA	AA	AA	AA	AA	AA	GG	AA	CC	AA	AG	AG	CC	AC	AG	AG	GG	AA	AA	AA	AA	GG	GG	GG	AG	AG	GG	AA	GG	AC	AG	GG	AG	GG
VDN863377	GG	GG	CC	CC	CC	GG	AA	CG	GG	AG	AC	AG	AA	GG	AA	CC	AG	AG	CC	AC	GG	AG	GG	AA	GG	AG	AG	AC	AC	AA	GG	AG	AG	AG	CC	AA	GG	GG	GG	GG	GG	GG	AA	GG	AA	AA	GG	GG	AG
VDN1159712	AG	AA	AA	AC	AC	AG	AG	GG	AA	AG	AC	AA	GG	AA	GG	AA	AA	AA	AA	AA	AA	GG	AA	CC	AA	AA	AA	AC	AC	AA	GG	GG	AA	AA	AA	AA	GG	GG	AG	AG	AG	GG	AG	GG	CC	GG	GG	AA	GG
VDN259773	GG	GG	CC	AC	CC	AG	AA	CG	GG	GG	CC	GG	AA	GG	AA	CC	GG	GG	CC	CC	GG	AA	GG	AA	GG	GG	GG	AC	AA	AG	AG	GG	AA	AA	CC	AA	AG	GG	AG	GG	GG	GG	AG	GG	AA	AA	GG	GG	GG
VDN35905	GG	GG	CC	AC	AC	GG	AG	GG	GG	GG	CC	AA	AG	AA	GG	AA	AA	AA	AA	AA	AA	GG	AA	CC	AA	AG	AG	AC	AA	AG	AG	GG	AA	AA	AA	AA	GG	GG	GG	AG	AG	GG	AA	GG	AC	AG	GG	AG	GG
VDN420889	GG	GG	CC	AC	AC	AA	AA	CG	GG	GG	CC	GG	AA	GG	AA	CC	GG	GG	CC	CC	GG	AA	GG	AA	GG	GG	GG	CC	AA	GG	AA	AG	AG	AG	CC	AA	AG	AG	AA	GG	GG	AG	GG	AG	AA	AA	AG	GG	AG
VDN886476	AA	AA	AA	AA	AA	AA	AA	GG	AA	GG	CC	AA	GG	AA	GG	AA	AA	AA	AA	AA	AA	GG	AA	CC	AA	AA	AA	CC	CC	AA	GG	GG	AA	AA	AA	AA	GG	GG	GG	AA	AA	GG	AA	GG	CC	GG	GG	AA	GG
VDN1194082	GG	GG	CC	CC	CC	GG	AA	CG	GG	GG	CC	AG	AG	AG	AG	AC	AG	AG	AC	AC	AG	AG	AG	AC	AG	AG	AG	AA	AA	AA	GG	GG	AA	AA	AC	AA	GG	GG	GG	AG	AG	GG	AA	GG	AC	AG	GG	AG	GG
VDN759395	AA	AA	AA	AC	CC	GG	AG	GG	AG	AG	CC	AG	AA	AG	AG	AC	AG	AG	AC	AC	AG	AG	AG	AC	AG	GG	GG	CC	AA	GG	AA	GG	AA	AA	AC	AG	AG	GG	AA	GG	GG	GG	GG	GG	AC	AG	GG	AG	AG
VDN714356	GG	GG	CC	CC	CC	GG	AG	GG	GG	AG	CC	AA	AG	AA	AG	AC	AG	AG	AC	AC	AG	AG	AG	AC	AG	AG	AG	AA	AA	AA	GG	GG	AA	AA	AC	AA	GG	GG	AG	AG	AG	GG	AG	GG	CC	GG	GG	AA	GG
VDN1063587	AG	AG	AC	CC	CC	GG	AA	GG	GG	AA	AC	AA	AA	GG	AA	CC	AG	AG	CC	AC	GG	AG	GG	AA	GG	AG	AG	CC	AC	AG	AG	AG	AG	AG	CC	AG	AG	GG	AG	GG	GG	GG	AG	GG	AA	AA	GG	GG	AA
VDN639347	AG	AG	AC	CC	CC	GG	GG	GG	AG	AG	CC	AG	AA	AG	AA	CC	GG	GG	CC	CC	GG	AA	GG	AA	GG	GG	GG	AC	AA	AG	AG	AG	AG	AG	CC	AA	AG	GG	AA	GG	GG	GG	GG	GG	AC	AG	GG	AG	GG
VDN636691	AG	AG	AC	AA	AC	AA	AA	GG	AG	GG	CC	AG	AG	AG	AG	AC	AG	AG	AC	AC	AG	AG	AG	AC	AG	AG	AG	CC	AC	AG	AG	GG	AA	AA	AC	AA	AG	GG	AG	AG	AG	GG	AG	GG	AC	AG	GG	AG	GG
VDN575958	GG	GG	CC	AC	CC	AG	AA	GG	GG	AG	AC	AG	AA	GG	AA	CC	AG	AG	CC	AC	GG	AG	GG	AA	GG	AG	AG	CC	AC	AG	AG	AG	AG	AG	CC	AA	AG	GG	AG	GG	GG	GG	AG	GG	AA	AA	GG	GG	AG
VDN32544	GG	GG	CC	CC	CC	GG	AG	GG	AG	AG	AC	AA	GG	AA	GG	AA	AA	AA	AA	AA	AA	GG	AA	CC	AA	AA	AA	AC	AC	AA	GG	GG	AA	AA	AA	AA	GG	GG	GG	AA	AA	GG	AA	GG	CC	GG	GG	AA	GG
VDN866156	GG	GG	CC	CC	CC	GG	AA	CG	GG	AG	AC	AG	AA	GG	AA	CC	AG	AG	CC	AC	GG	AG	GG	AA	GG	AG	AG	AC	AC	AA	GG	AG	AG	AG	CC	AA	GG	GG	GG	GG	GG	GG	AA	GG	AA	AA	GG	GG	AG
VDN1196096	AA	AA	AA	AA	AA	AA	AA	GG	AA	GG	CC	AA	GG	AA	GG	AA	AA	AA	AA	AA	AA	GG	AA	CC	AA	AA	AA	CC	CC	AA	GG	GG	AA	AA	AA	AA	GG	GG	GG	AA	AA	GG	AA	GG	CC	GG	GG	AA	GG
VDN657087	AG	AA	AA	CC	CC	GG	GG	GG	AA	AG	AC	AG	AG	AG	AG	AC	AG	AG	AC	AC	AG	AG	AG	AC	AG	AG	AG	AC	AA	AG	AG	AG	AG	AG	AC	AA	AG	GG	AA	GG	GG	GG	GG	GG	AC	AG	GG	AG	GG
VDN69490	AG	AG	AC	AC	AC	AG	AG	CG	AG	GG	CC	GG	AA	AG	AG	AC	AG	AG	AC	AC	AG	AG	AG	AC	AG	GG	GG	CC	AA	GG	AA	AG	AG	AG	AC	AA	GG	AG	AA	GG	GG	AG	GG	AG	AC	AG	AG	AG	AG
VDN512057	AG	AG	AC	AC	CC	AG	AA	GG	GG	AG	CC	AG	AA	GG	AA	CC	GG	GG	CC	CC	GG	AA	GG	AA	GG	GG	GG	CC	AA	GG	AA	GG	AA	AA	CC	AG	AA	GG	AA	GG	GG	GG	GG	GG	AA	AA	GG	GG	AG
VDN309334	GG	AG	AC	CC	AC	AG	AG	CG	AG	AG	AC	AG	AG	AG	AG	AC	AG	AG	AC	AC	AG	AG	AG	AC	AG	AG	AG	AC	AA	AG	AG	AG	AG	AG	AC	AA	GG	AG	AA	GG	GG	AG	GG	AA	AC	AG	AG	AG	AG
VDN1118708	AG	AA	AA	CC	CC	GG	GG	GG	AA	AG	AC	AG	AG	AG	AG	AC	AG	AG	AC	AC	AG	AG	AG	AC	AG	AG	AG	AC	AA	AG	AG	AG	AG	AG	AC	AA	AG	GG	AA	GG	GG	GG	GG	GG	AC	AG	GG	AG	GG
VDN498891	GG	GG	CC	AA	CC	AA	AA	GG	GG	GG	CC	GG	AA	GG	AA	CC	GG	GG	CC	CC	GG	AA	GG	AA	GG	GG	GG	CC	AA	GG	AA	GG	AA	AA	CC	AA	AA	GG	AA	GG	GG	GG	GG	GG	AA	AA	GG	GG	GG
VDN622253	GG	GG	CC	AC	CC	AG	AA	CG	GG	GG	CC	GG	AA	GG	AA	CC	GG	GG	CC	CC	GG	AA	GG	AA	GG	GG	GG	AC	AA	AG	AG	GG	AA	AA	CC	AA	AG	GG	AG	GG	GG	GG	AG	GG	AA	AA	GG	GG	GG
VDN497672	GG	GG	CC	CC	CC	GG	GG	CG	GG	AA	CC	AA	AA	AG	AA	CC	GG	GG	CC	CC	GG	AA	GG	AA	GG	GG	AG	AC	AC	AA	GG	GG	AA	AA	CC	AA	GG	GG	AG	GG	GG	GG	AG	GG	AC	AG	GG	AG	GG
VDN246730	GG	GG	CC	CC	CC	GG	AA	GG	GG	AG	AC	AA	AG	AG	AG	AC	AA	AA	AC	AA	AG	GG	AG	AC	AG	AA	AA	AC	AC	AA	GG	AG	AG	AG	AC	AA	GG	GG	GG	AG	AG	GG	AA	GG	AC	AG	GG	AG	AG
VDN1149476	GG	GG	CC	CC	CC	GG	AA	CG	GG	AG	AC	AG	AA	GG	AA	CC	AG	AG	CC	AC	GG	AG	GG	AA	GG	AG	AG	AC	AC	AA	GG	AG	AG	AG	CC	AA	GG	GG	GG	GG	GG	GG	AA	GG	AA	AA	GG	GG	AG
VDN335627	AA	AA	AA	CC	CC	GG	AG	GG	AG	AG	CC	AG	AA	GG	AA	CC	GG	GG	CC	CC	GG	AA	GG	AA	GG	GG	GG	CC	AA	GG	AA	AG	AG	AG	CC	AG	AA	GG	AA	GG	GG	GG	GG	GG	AA	AA	GG	GG	AG
VDN179222	AG	AG	AC	AC	CC	AG	AG	GG	AG	GG	CC	GG	AA	GG	AA	CC	GG	GG	CC	CC	GG	AA	GG	AA	GG	GG	GG	CC	AA	GG	AA	AG	AG	AG	CC	AA	AA	GG	AA	GG	GG	GG	GG	GG	AA	AA	GG	GG	GG
VDN254440	AA	AA	AA	AC	AC	AG	AG	GG	AA	GG	CC	AG	AG	AG	AG	AC	AG	AG	AC	AC	AG	AG	AG	AC	AG	AG	AG	CC	AC	AG	AG	AG	AG	AG	AC	AA	AG	GG	AG	AG	AG	GG	AG	GG	AC	AG	GG	AG	GG
VDN363479	AG	AG	AC	CC	AC	AG	AA	CG	GG	AG	AC	AG	AA	GG	AA	CC	AG	AG	CC	AC	GG	AG	GG	AA	GG	AG	AG	CC	AC	AG	AG	AA	GG	GG	CC	AA	GG	AG	AG	GG	GG	AG	AG	AG	AA	AA	AG	GG	AA
VDN865124	GG	GG	CC	CC	CC	GG	AA	GG	GG	GG	CC	AA	GG	AA	GG	AA	AA	AA	AA	AA	AA	GG	AA	CC	AA	AA	AA	AA	AA	AA	GG	GG	AA	AA	AA	AA	GG	GG	GG	AA	AA	GG	AA	GG	CC	GG	GG	AA	GG
VDN37149	AG	AG	AC	AA	AC	AA	AA	GG	AG	GG	CC	AG	AG	AG	AG	AC	AG	AG	AC	AC	AG	AG	AG	AC	AG	AG	AG	CC	AC	AG	AG	GG	AA	AA	AC	AA	AG	GG	AG	AG	AG	GG	AG	GG	AC	AG	GG	AG	GG
VDN425734	AG	AG	AC	AC	AC	AG	AA	GG	AG	GG	CC	AA	GG	AA	GG	AA	AA	AA	AA	AA	AA	GG	AA	CC	AA	AA	AA	AC	AC	AA	GG	GG	AA	AA	AA	AA	GG	GG	GG	AA	AA	GG	AA	GG	CC	GG	GG	AA	GG
VDN1121130	GG	GG	CC	AC	CC	AG	AA	GG	GG	AG	AC	AG	AG	AG	AG	AC	AA	AA	AC	AA	AG	GG	AG	AC	AG	AA	AA	CC	CC	AA	GG	AG	AG	AG	AC	AA	GG	GG	GG	AG	AG	GG	AA	GG	AC	AG	GG	AG	AG
VDN1142614	GG	AG	AC	CC	CC	GG	AG	GG	AG	AA	AA	AA	AG	AG	AG	AC	AA	AA	AC	AA	AG	GG	AG	AC	AG	AA	AA	AC	AC	AA	GG	AG	AG	AG	AC	AA	GG	GG	AG	GG	GG	GG	AG	GG	AC	AG	GG	AG	AG
VDN223604	GG	GG	CC	AC	CC	AG	AA	GG	GG	AG	AC	AG	AA	GG	AA	CC	AG	AG	CC	AC	GG	AG	GG	AA	GG	AG	AG	CC	AC	AG	AG	AG	AG	AG	CC	AA	AG	GG	AG	GG	GG	GG	AG	GG	AA	AA	GG	GG	AG
VDN1228885	GG	GG	CC	CC	AC	AG	AA	CG	GG	AG	AC	AG	AA	GG	AA	CC	AG	AG	CC	AC	GG	AG	GG	AA	GG	AG	AG	CC	AC	AG	AG	AA	GG	GG	CC	AA	GG	AG	AG	GG	GG	AG	AG	AG	AA	AA	AG	GG	AA
VDN19536	GG	GG	CC	AC	CC	AG	AA	GG	GG	GG	CC	AG	AG	AG	AG	AC	AG	AG	AC	AC	AG	AG	AG	AC	AG	AG	AG	AC	AA	AG	AG	GG	AA	AA	CC	AA	AG	GG	AG	AG	AG	GG	AG	GG	AA	AA	AG	GG	GG
VDN208842	AG	AG	AC	AC	AC	AG	AA	GG	AG	AG	AC	AA	AG	AG	AG	AC	AA	AA	AC	AA	AG	GG	AG	AC	AG	AA	AA	CC	CC	AA	GG	AG	AG	AG	AC	AA	GG	GG	GG	AG	AG	GG	AA	GG	AC	AG	GG	AG	AG
VDN465761	GG	GG	CC	CC	CC	GG	AG	GG	AG	AA	AC	AA	AA	GG	AA	CC	AG	AG	CC	AC	GG	AG	GG	AA	GG	AG	AG	CC	AC	AA	GG	AA	GG	GG	CC	AA	GG	GG	AG	GG	GG	GG	AG	GG	AC	AG	GG	AG	AG
VDN1106935	GG	AG	AC	CC	CC	GG	AG	CG	AG	AG	AC	AG	AG	AG	AG	AC	AG	AG	AC	AC	AG	AG	AG	AC	AG	AG	AG	AA	AA	AA	GG	GG	AA	AA	AC	AA	GG	GG	AG	GG	GG	GG	AG	GG	AC	AG	GG	AG	GG
VDN317573	GG	GG	CC	CC	AA	AA	AA	CC	GG	GG	CC	GG	AA	GG	AA	CC	GG	GG	CC	CC	GG	AA	GG	AA	GG	GG	GG	CC	AA	GG	AA	AA	GG	GG	CC	AA	GG	AA	AA	GG	GG	AA	GG	AA	AA	AA	AA	GG	AA
VDN195964	GG	AG	AC	CC	AC	AG	AG	CG	AG	AG	AC	AG	AG	AG	AG	AC	AG	AG	AC	AC	AG	AG	AG	AC	AG	AG	AG	AC	AA	AG	AG	AG	AG	AG	AC	AA	GG	AG	AA	GG	GG	AG	GG	AA	AC	AG	AG	AG	AG
VDN951437	GG	GG	CC	CC	CC	GG	AA	GG	GG	AG	AC	AA	AG	AG	AG	AC	AA	AA	AC	AA	AG	GG	AG	AC	AG	AA	AA	AC	AC	AA	GG	AG	AG	AG	AC	AA	GG	GG	GG	AG	AG	GG	AA	GG	AC	AG	GG	AG	AG
VDN1186429	AG	AA	AA	CC	CC	GG	AG	GG	AG	AA	AC	AA	AG	AG	AG	AC	AG	AG	AC	AC	AG	AG	AG	AC	AG	AG	AG	AC	AA	AG	AG	GG	AA	AA	AC	AG	AG	GG	AA	GG	GG	GG	GG	GG	AC	AG	GG	AG	AG
VDN452667	GG	AG	AC	CC	CC	GG	AG	GG	AG	AA	AA	AA	AG	AG	AG	AC	AA	AA	AC	AA	AG	GG	AG	AC	AG	AA	AA	AC	AC	AA	GG	AG	AG	AG	AC	AA	GG	GG	AG	GG	GG	GG	AG	GG	AC	AG	GG	AG	AG
VDN683588	GG	GG	CC	CC	CC	GG	AG	GG	AG	AG	AC	AA	GG	AA	GG	AA	AA	AA	AA	AA	AA	GG	AA	CC	AA	AA	AA	AA	AA	AA	GG	GG	AA	AA	AA	AA	GG	GG	AG	AG	AG	GG	AG	GG	CC	GG	GG	AA	GG
VDN923436	GG	GG	CC	AC	AC	GG	AG	GG	GG	AG	AC	AA	AA	AG	AG	AC	AA	AA	AC	AA	AG	GG	AG	AC	AG	AG	AG	CC	AC	AG	AG	AG	AG	AG	AC	AA	GG	GG	GG	GG	GG	GG	AA	GG	AA	AA	GG	GG	AG
VDN898513	GG	GG	CC	CC	CC	GG	AA	CG	GG	AG	AC	AG	AA	GG	AA	CC	AG	AG	CC	AC	GG	AG	GG	AA	GG	AG	AG	AC	AC	AA	GG	AG	AG	AG	CC	AA	GG	GG	GG	GG	GG	GG	AA	GG	AA	AA	GG	GG	AG
VDN372408	AA	AA	AA	AC	CC	GG	AG	GG	AG	AG	CC	AG	AA	AG	AG	AC	AG	AG	AC	AC	AG	AG	AG	AC	AG	GG	GG	CC	AA	GG	AA	GG	AA	AA	AC	AG	AG	GG	AA	GG	GG	GG	GG	GG	AC	AG	GG	AG	AG
VDN420293	AG	AG	AC	AC	AC	AG	AA	CG	AG	GG	CC	AG	AG	AG	AG	AC	AG	AG	AC	AC	AG	AG	AG	AC	AG	AG	AG	AC	AC	AA	GG	GG	AA	AA	AC	AA	GG	GG	GG	AG	AG	GG	AA	GG	AC	AG	GG	AG	GG
VDN531314	AG	AA	AA	AC	AC	AG	AG	GG	AA	AG	AC	AA	GG	AA	GG	AA	AA	AA	AA	AA	AA	GG	AA	CC	AA	AA	AA	AC	AC	AA	GG	GG	AA	AA	AA	AA	GG	GG	AG	AG	AG	GG	AG	GG	CC	GG	GG	AA	GG
VDN960332	AA	AA	AA	AC	AC	AG	AG	GG	AA	GG	CC	AG	AG	AG	AG	AC	AG	AG	AC	AC	AG	AG	AG	AC	AG	AG	AG	CC	AC	AG	AG	AG	AG	AG	AC	AA	AG	GG	AG	AG	AG	GG	AG	GG	AC	AG	GG	AG	GG
VDN1242533	GG	AG	AC	CC	CC	GG	AG	GG	AG	AA	AA	AA	AG	AG	AG	AC	AA	AA	AC	AA	AG	GG	AG	AC	AG	AA	AA	AC	AC	AA	GG	AG	AG	AG	AC	AA	GG	GG	AG	GG	GG	GG	AG	GG	AC	AG	GG	AG	AG
VDN517551	AG	AG	AC	AA	AC	AA	AA	GG	AG	GG	CC	AG	AG	AG	AG	AC	AG	AG	AC	AC	AG	AG	AG	AC	AG	AG	AG	CC	AC	AG	AG	GG	AA	AA	AC	AA	AG	GG	AG	AG	AG	GG	AG	GG	AC	AG	GG	AG	GG
VDN532592	GG	AG	AC	CC	CC	GG	AG	CG	AG	AG	AC	AG	AG	AG	AG	AC	AG	AG	AC	AC	AG	AG	AG	AC	AG	AG	AG	AA	AA	AA	GG	GG	AA	AA	AC	AA	GG	GG	AG	GG	GG	GG	AG	GG	AC	AG	GG	AG	GG
VDN582864	AG	AG	AC	AC	AA	AA	AA	CG	AG	GG	CC	AG	AG	AG	AG	AC	AG	AG	AC	AC	AG	AG	AG	AC	AG	AG	AG	CC	AC	AG	AG	AG	AG	AG	AC	AA	AG	GG	AG	AG	AG	GG	AG	GG	AC	AG	GG	AG	GG
VDN118655	AA	AG	AC	AC	AC	AG	AG	GG	AG	GG	CC	AA	GG	AA	AG	AC	AG	AG	AC	AC	AG	AG	AG	AC	AG	AG	AG	CC	AC	AG	AG	GG	AA	AA	AA	AA	GG	GG	AG	AG	AG	GG	AG	GG	CC	GG	GG	AA	GG
VDN1208970	AA	AA	AA	AA	AC	AG	AG	GG	AA	GG	CC	AG	AG	AA	GG	AA	AA	AA	AA	AA	AA	GG	AA	CC	AA	AG	AG	CC	AC	AG	AG	GG	AA	AA	AA	AA	GG	GG	AG	AG	AG	GG	AG	GG	CC	GG	GG	AA	GG
VDN238091	AG	AG	AC	AA	AC	AA	AA	GG	AG	GG	CC	AG	AG	AG	AG	AC	AG	AG	AC	AC	AG	AG	AG	AC	AG	AG	AG	CC	AC	AG	AG	GG	AA	AA	AC	AA	AG	GG	AG	AG	AG	GG	AG	GG	AC	AG	GG	AG	GG
VDN1081523	AG	AG	AC	AC	AC	AG	AG	CG	AG	GG	CC	GG	AA	AG	AG	AC	AG	AG	AC	AC	AG	AG	AG	AC	AG	GG	GG	CC	AA	GG	AA	AG	AG	AG	AC	AA	GG	AG	AA	GG	GG	AG	GG	AG	AC	AG	AG	AG	AG
VDN1127605	GG	GG	CC	CC	AC	AG	AA	CC	GG	GG	CC	GG	AA	GG	AA	CC	GG	GG	CC	CC	GG	AA	GG	AA	GG	GG	GG	AC	AA	AG	AG	AG	AG	AG	CC	AA	GG	AG	AG	GG	GG	AG	AG	AG	AA	AA	AG	GG	AG
VDN588878	AG	AG	AC	CC	CC	GG	AA	GG	GG	AG	CC	AA	AG	AG	AG	AC	AG	AG	AC	AC	AG	AG	AG	AC	AG	AG	AG	AC	AA	AG	AG	GG	AA	AA	AC	AG	AG	GG	AG	AG	AG	GG	AG	GG	AC	AG	GG	AG	AG
VDN42068	GG	AG	AC	CC	CC	GG	AG	GG	AG	AA	AA	AA	AG	AG	AG	AC	AA	AA	AC	AA	AG	GG	AG	AC	AG	AA	AA	AC	AC	AA	GG	AG	AG	AG	AC	AA	GG	GG	AG	GG	GG	GG	AG	GG	AC	AG	GG	AG	AG
VDN793054	AG	AA	AA	CC	CC	GG	GG	GG	AA	AG	AC	AG	AG	AG	AG	AC	AG	AG	AC	AC	AG	AG	AG	AC	AG	AG	AG	AC	AA	AG	AG	AG	AG	AG	AC	AA	AG	GG	AA	GG	GG	GG	GG	GG	AC	AG	GG	AG	GG
VDN242176	GG	AG	AC	CC	CC	GG	AG	GG	AG	AA	AA	AA	AG	AG	AG	AC	AA	AA	AC	AA	AG	GG	AG	AC	AG	AA	AA	AC	AC	AA	GG	AG	AG	AG	AC	AA	GG	GG	AG	GG	GG	GG	AG	GG	AC	AG	GG	AG	AG
VDN19187	AA	AG	AC	AC	AC	AG	AA	GG	AG	AG	CC	AA	AG	AG	AG	AC	AG	AG	AC	AC	AG	AG	AG	AC	AG	AG	AG	CC	AC	AG	AG	GG	AA	AA	AC	AG	AG	GG	AA	GG	GG	GG	GG	GG	AC	AG	GG	AG	AG
VDN1162520	GG	GG	CC	AC	CC	AG	AA	CG	GG	GG	CC	GG	AA	GG	AA	CC	GG	GG	CC	CC	GG	AA	GG	AA	GG	GG	GG	AC	AA	AG	AG	GG	AA	AA	CC	AA	AG	GG	AG	GG	GG	GG	AG	GG	AA	AA	GG	GG	GG
VDN201650	AG	AA	AA	CC	CC	GG	AG	GG	AG	AA	AC	AA	AG	AG	AG	AC	AG	AG	AC	AC	AG	AG	AG	AC	AG	AG	AG	AC	AA	AG	AG	GG	AA	AA	AC	AG	AG	GG	AA	GG	GG	GG	GG	GG	AC	AG	GG	AG	AG
VDN994053	AG	AA	AA	CC	CC	GG	GG	GG	AA	AG	AC	AG	AG	AG	AG	AC	AG	AG	AC	AC	AG	AG	AG	AC	AG	AG	AG	AC	AA	AG	AG	AG	AG	AG	AC	AA	AG	GG	AA	GG	GG	GG	GG	GG	AC	AG	GG	AG	GG
VDN953097	GG	GG	CC	CC	AC	AG	AA	GG	GG	GG	CC	AA	GG	AA	GG	AA	AA	AA	AA	AA	AA	GG	AA	CC	AA	AG	AG	AC	AA	AG	AG	GG	AA	AA	AC	AA	GG	GG	GG	AG	AG	GG	AA	GG	AC	AG	GG	AG	GG
VDN1190018	GG	GG	CC	CC	AC	AG	AA	GG	GG	AG	AC	AA	AG	AG	AG	AC	AA	AA	AC	AA	AG	GG	AG	AC	AG	AG	AG	CC	AC	AG	AG	AG	AG	AG	CC	AA	GG	GG	GG	GG	GG	GG	AA	GG	AA	AA	GG	GG	AG
VDN68533	GG	GG	CC	AC	CC	AG	AA	CG	GG	GG	CC	GG	AA	GG	AA	CC	GG	GG	CC	CC	GG	AA	GG	AA	GG	GG	GG	AC	AA	AG	AG	GG	AA	AA	CC	AA	AG	GG	AG	GG	GG	GG	AG	GG	AA	AA	GG	GG	GG
VDN897902	GG	AG	AC	CC	AC	AG	AG	CG	AG	AG	AC	AG	AG	AG	AG	AC	AG	AG	AC	AC	AG	AG	AG	AC	AG	AG	AG	AC	AA	AG	AG	AG	AG	AG	AC	AA	GG	AG	AA	GG	GG	AG	GG	AA	AC	AG	AG	AG	AG
VDN386014	GG	GG	CC	CC	CC	GG	AG	GG	GG	AA	AC	AA	AA	AG	AA	CC	AG	AG	CC	AC	GG	AG	GG	AA	GG	AG	AG	AC	AC	AA	GG	AG	AG	AG	CC	AA	GG	GG	AG	GG	GG	GG	AG	GG	AC	AG	GG	AG	AG
VDN443975	AG	AG	AC	AC	AC	AG	AA	GG	AG	AG	AC	AA	AG	AG	AG	AC	AA	AA	AC	AA	AG	GG	AG	AC	AG	AA	AA	CC	CC	AA	GG	AG	AG	AG	AC	AA	GG	GG	GG	AG	AG	GG	AA	GG	AC	AG	GG	AG	AG
VDN1152831	GG	AG	AC	AC	AC	AG	AG	GG	AG	AA	AC	AA	AG	AG	AG	AC	AG	AG	AC	AC	AG	AG	AG	AC	AG	AG	AG	AC	AA	AG	AG	GG	AA	AA	AC	AA	GG	GG	AA	GG	GG	GG	GG	GG	CC	GG	GG	AA	GG
VDN134510	AG	AG	AC	AC	CC	GG	GG	CG	AG	AA	AC	AA	AG	AG	AG	AC	AG	AG	AC	AC	AG	AG	AG	AC	AG	AG	AA	AC	AC	AA	GG	AG	AG	AG	CC	AA	GG	GG	GG	AG	AG	GG	AA	AG	AA	AA	AG	GG	GG
VDN859784	AG	AA	AA	CC	CC	GG	GG	GG	AA	AG	AC	AG	AG	AG	AG	AC	AG	AG	AC	AC	AG	AG	AG	AC	AG	AG	AG	AC	AA	AG	AG	AG	AG	AG	AC	AA	AG	GG	AA	GG	GG	GG	GG	GG	AC	AG	GG	AG	GG
VDN641260	GG	GG	CC	AC	CC	AG	AA	GG	GG	AG	AC	AG	AA	GG	AA	CC	AG	AG	CC	AC	GG	AG	GG	AA	GG	AG	AG	CC	AC	AG	AG	AG	AG	AG	CC	AA	AG	GG	AG	GG	GG	GG	AG	GG	AA	AA	GG	GG	AG
VDN53908	GG	AG	AC	CC	AC	AG	AG	CG	AG	AG	AC	AG	AG	AG	AG	AC	AG	AG	AC	AC	AG	AG	AG	AC	AG	AG	AG	AC	AA	AG	AG	AG	AG	AG	AC	AA	GG	AG	AA	GG	GG	AG	GG	AA	AC	AG	AG	AG	AG
VDN1007400	AG	AA	AA	AC	AC	AG	AG	GG	AA	AG	AC	AA	GG	AA	GG	AA	AA	AA	AA	AA	AA	GG	AA	CC	AA	AA	AA	AC	AC	AA	GG	GG	AA	AA	AA	AA	GG	GG	GG	AA	AA	GG	AA	GG	CC	GG	GG	AA	GG
VDN349088	GG	GG	CC	CC	AA	AA	AA	CG	GG	GG	CC	AG	AG	AG	AG	AC	AG	AG	AC	AC	AG	AG	AG	AC	AG	GG	GG	CC	AA	GG	AA	AG	AG	AG	CC	AA	GG	AG	AG	GG	GG	AG	AG	AG	AA	AA	AG	GG	AG
VDN819152	GG	GG	CC	AC	CC	AG	AA	CG	GG	GG	CC	GG	AA	GG	AA	CC	GG	GG	CC	CC	GG	AA	GG	AA	GG	GG	GG	AC	AA	AG	AG	GG	AA	AA	CC	AA	AG	GG	AG	GG	GG	GG	AG	GG	AA	AA	GG	GG	GG
VDN543352	GG	GG	CC	CC	AA	AA	AA	CC	GG	GG	CC	GG	AA	GG	AA	CC	GG	GG	CC	CC	GG	AA	GG	AA	GG	GG	GG	CC	AA	GG	AA	AA	GG	GG	CC	AA	GG	AA	AA	GG	GG	AA	GG	AA	AA	AA	AA	GG	AA
VDN239281	AG	AG	AC	AC	AC	AG	AA	GG	AG	AG	AC	AA	AG	AG	AG	AC	AA	AA	AC	AA	AG	GG	AG	AC	AG	AA	AA	CC	CC	AA	GG	AG	AG	AG	AC	AA	GG	GG	GG	AG	AG	GG	AA	GG	AC	AG	GG	AG	AG
VDN172223	GG	AG	AC	AC	AA	AA	AA	CG	AG	GG	CC	AG	AG	AG	AG	AC	AG	AG	AC	AC	AG	AG	AG	AC	AG	AG	AG	CC	AC	AG	AG	AG	AG	AG	AC	AA	GG	AG	AA	GG	GG	AG	GG	AA	AC	AG	AG	AG	AG
VDN650125	AA	AA	AA	AA	AA	AA	AA	GG	AA	GG	CC	AA	GG	AA	GG	AA	AA	AA	AA	AA	AA	GG	AA	CC	AA	AA	AA	CC	CC	AA	GG	GG	AA	AA	AA	AA	GG	GG	GG	AA	AA	GG	AA	GG	CC	GG	GG	AA	GG
VDN321050	GG	GG	CC	CC	AC	AG	AG	CG	GG	AG	CC	AG	AA	AG	AA	CC	GG	GG	CC	CC	GG	AA	GG	AA	GG	GG	GG	AC	AA	AG	AG	AG	AG	AG	CC	AA	GG	AG	AA	GG	GG	AG	GG	AA	AC	AG	AG	AG	AG
VDN828100	GG	AG	AC	CC	CC	GG	GG	GG	AA	AA	AA	AA	GG	AA	GG	AA	AA	AA	AA	AA	AA	GG	AA	CC	AA	AA	AA	AC	AC	AA	GG	GG	AA	AA	AA	AA	GG	GG	AG	AG	AG	GG	AG	GG	CC	GG	GG	AA	GG
VDN199944	AG	AG	AC	AC	AC	GG	AG	GG	GG	AG	CC	AA	AA	AG	AG	AC	AG	AG	AC	AC	AG	AG	AG	AC	AG	GG	GG	CC	AA	GG	AA	GG	AA	AA	AC	AG	AG	GG	AG	GG	GG	GG	AG	GG	AA	AA	GG	GG	AG
VDN144479	AG	AG	AC	AC	AC	AG	AG	GG	AA	AG	AC	AA	GG	AA	GG	AA	AA	AA	AA	AA	AA	GG	AA	CC	AA	AA	AA	CC	CC	AA	GG	GG	AA	AA	AA	AA	GG	GG	GG	AA	AA	GG	AA	GG	CC	GG	GG	AA	GG
VDN818793	AA	AA	AA	AC	AC	AG	AG	GG	AA	GG	CC	AG	AG	AG	AG	AC	AG	AG	AC	AC	AG	AG	AG	AC	AG	AG	AG	CC	AC	AG	AG	AG	AG	AG	AC	AA	AG	GG	AG	AG	AG	GG	AG	GG	AC	AG	GG	AG	GG
VDN471732	AA	AA	AA	AA	CC	GG	GG	GG	AA	AG	AC	AG	AG	AA	GG	AA	AA	AA	AA	AA	AA	GG	AA	CC	AA	AG	AG	AC	AA	AG	AG	AG	AG	AG	AC	AA	GG	GG	AG	AG	AG	GG	AG	AG	AC	AG	AG	AG	GG
VDN609568	AG	AA	AA	AC	CC	GG	GG	GG	AA	AG	AC	AG	AG	AA	GG	AA	AA	AA	AA	AA	AA	GG	AA	CC	AA	AG	AG	AC	AA	AG	AG	GG	AA	AA	AA	AA	GG	GG	AA	GG	GG	GG	GG	GG	CC	GG	GG	AA	GG
VDN852190	AG	AG	AC	CC	CC	GG	GG	GG	AA	AG	AC	AG	AG	AG	AG	AC	AG	AG	AC	AC	AG	AG	AG	AC	AG	AG	AG	CC	AC	AG	AG	AG	AG	AG	AC	AA	AG	GG	AG	AG	AG	GG	AG	GG	AC	AG	GG	AG	GG
VDN142871	GG	AG	AC	AC	AC	GG	GG	GG	AG	AG	AC	AA	AG	AA	GG	AA	AA	AA	AA	AA	AA	GG	AA	CC	AA	AG	AG	AC	AA	AG	AG	GG	AA	AA	AA	AA	GG	GG	AG	GG	GG	GG	AG	GG	AC	AG	GG	AG	GG
VDN615272	AG	AG	AC	CC	CC	GG	AA	GG	GG	AA	AC	AA	AA	GG	AA	CC	AG	AG	CC	AC	GG	AG	GG	AA	GG	AG	AG	CC	AC	AG	AG	AG	AG	AG	CC	AG	AG	GG	AG	GG	GG	GG	AG	GG	AA	AA	GG	GG	AA
VDN549090	GG	AG	AC	AC	CC	AG	AA	CG	GG	AG	AC	AG	GG	AA	GG	AA	AA	AA	AA	AA	AA	GG	AA	CC	AA	AA	AA	AC	AC	AA	GG	GG	AA	AA	AA	AA	GG	GG	AG	AG	AG	GG	AG	GG	CC	GG	GG	AA	GG
VDN508821	GG	AG	AC	AC	CC	AG	AG	GG	AG	AG	AC	AG	AG	AG	AG	AC	AG	AG	AC	AC	AG	AG	AG	AC	AG	AG	AG	AC	AA	AG	AG	GG	AA	AA	AC	AA	AG	GG	AA	GG	GG	GG	GG	GG	AC	AG	GG	AG	GG
VDN452392	AG	AA	AA	CC	CC	GG	AG	GG	AG	AA	AC	AA	AG	AG	AG	AC	AG	AG	AC	AC	AG	AG	AG	AC	AG	AG	AG	AC	AA	AG	AG	GG	AA	AA	AC	AG	AG	GG	AA	GG	GG	GG	GG	GG	AC	AG	GG	AG	AG
VDN85497	GG	GG	CC	AA	AC	AG	AG	GG	GG	GG	CC	AG	AA	AG	AG	AC	AG	AG	AC	AC	AG	AG	AG	AC	AG	GG	GG	CC	AA	GG	AA	GG	AA	AA	AC	AA	AG	GG	AG	GG	GG	GG	AG	GG	AA	AA	GG	GG	GG
VDN49434	AG	AA	AA	CC	CC	GG	GG	GG	AA	AG	AC	AG	AG	AG	AG	AC	AG	AG	AC	AC	AG	AG	AG	AC	AG	AG	AG	AC	AA	AG	AG	AG	AG	AG	AC	AA	AG	GG	AA	GG	GG	GG	GG	GG	AC	AG	GG	AG	GG
VDN882087	GG	GG	CC	AC	CC	AG	AA	GG	GG	AG	AC	AG	AA	GG	AA	CC	AG	AG	CC	AC	GG	AG	GG	AA	GG	AG	AG	CC	AC	AG	AG	AG	AG	AG	CC	AA	AG	GG	AG	GG	GG	GG	AG	GG	AA	AA	GG	GG	AG
VDN1003063	GG	GG	CC	CC	AC	AG	AA	CG	GG	GG	CC	AG	AG	AG	AG	AC	AG	AG	AC	AC	AG	AG	AG	AC	AG	AG	AG	AC	AA	AG	AG	AG	AG	AG	AC	AA	GG	AG	AG	AG	AG	AG	AG	AG	AC	AG	AG	AG	AG
VDN327054	AA	AA	AA	AC	AC	AG	AA	GG	AG	AG	CC	AA	AG	AG	AG	AC	AG	AG	AC	AC	AG	AG	AG	AC	AG	AG	AG	CC	AC	AG	AG	GG	AA	AA	AC	AG	AG	GG	AG	AG	AG	GG	AG	GG	AC	AG	GG	AG	AG
VDN834765	AG	AG	AC	CC	CC	GG	AA	GG	GG	AA	AC	AA	AA	GG	AA	CC	AG	AG	CC	AC	GG	AG	GG	AA	GG	AG	AG	CC	AC	AG	AG	AG	AG	AG	CC	AG	AG	GG	AG	GG	GG	GG	AG	GG	AA	AA	GG	GG	AA
VDN629660	GG	GG	CC	CC	AC	AG	AG	CG	GG	AG	CC	AG	AA	AG	AA	CC	GG	GG	CC	CC	GG	AA	GG	AA	GG	GG	GG	AC	AA	AG	AG	AG	AG	AG	CC	AA	GG	AG	AA	GG	GG	AG	GG	AA	AC	AG	AG	AG	AG
VDN248282	AG	AG	AC	AC	AC	AG	AA	CG	AG	GG	CC	AG	AG	AG	AG	AC	AG	AG	AC	AC	AG	AG	AG	AC	AG	AG	AG	AC	AC	AA	GG	GG	AA	AA	AC	AA	GG	GG	GG	AG	AG	GG	AA	GG	AC	AG	GG	AG	GG
VDN721975	GG	AG	AC	AC	CC	AG	AG	GG	AG	AG	AC	AG	AG	AG	AG	AC	AG	AG	AC	AC	AG	AG	AG	AC	AG	AG	AG	AC	AA	AG	AG	GG	AA	AA	AC	AA	AG	GG	AA	GG	GG	GG	GG	GG	AC	AG	GG	AG	GG
VDN299862	AG	AG	AC	AC	CC	GG	GG	GG	AA	AA	AA	AA	GG	AA	GG	AA	AA	AA	AA	AA	AA	GG	AA	CC	AA	AA	AA	AC	AC	AA	GG	AG	AG	AG	AC	AA	GG	GG	GG	AA	AA	GG	AA	AG	AC	AG	AG	AG	GG
VDN240726	GG	AG	AC	AC	CC	AG	AG	GG	AG	AG	AC	AG	GG	AA	GG	AA	AA	AA	AA	AA	AA	GG	AA	CC	AA	AA	AA	AC	AC	AA	GG	GG	AA	AA	AA	AA	GG	GG	AG	AG	AG	GG	AG	GG	CC	GG	GG	AA	GG
VDN1061847	AG	AA	AA	AC	AC	AG	AG	GG	AA	AG	AC	AA	GG	AA	GG	AA	AA	AA	AA	AA	AA	GG	AA	CC	AA	AA	AA	AC	AC	AA	GG	GG	AA	AA	AA	AA	GG	GG	AG	AG	AG	GG	AG	GG	CC	GG	GG	AA	GG
VDN277641	AA	AA	AA	AC	AC	AG	AA	GG	AG	AG	CC	AA	AG	AG	AG	AC	AG	AG	AC	AC	AG	AG	AG	AC	AG	AG	AG	CC	AC	AG	AG	GG	AA	AA	AC	AG	AG	GG	AG	AG	AG	GG	AG	GG	AC	AG	GG	AG	AG
VDN1214220	GG	AG	AC	CC	CC	GG	AG	GG	AG	AA	AA	AA	AG	AG	AG	AC	AA	AA	AC	AA	AG	GG	AG	AC	AG	AA	AA	AC	AC	AA	GG	AG	AG	AG	AC	AA	GG	GG	AG	GG	GG	GG	AG	GG	AC	AG	GG	AG	AG
VDN1065443	AG	AG	AC	AC	CC	GG	AG	GG	AG	AA	AA	AA	AG	AG	AG	AC	AA	AA	AC	AA	AG	GG	AG	AC	AG	AA	AA	AC	AC	AA	GG	AA	GG	GG	CC	AA	GG	GG	GG	AG	AG	GG	AA	AG	AA	AA	AG	GG	AG
VDN724329	GG	GG	CC	CC	CC	GG	AG	GG	GG	AA	AC	AA	AA	AG	AA	CC	AG	AG	CC	AC	GG	AG	GG	AA	GG	AG	AG	AC	AC	AA	GG	AG	AG	AG	CC	AA	GG	GG	AG	GG	GG	GG	AG	GG	AC	AG	GG	AG	AG
VDN122669	GG	GG	CC	AC	CC	AG	AA	GG	GG	GG	CC	AG	AG	AG	AG	AC	AG	AG	AC	AC	AG	AG	AG	AC	AG	AG	AG	AC	AA	AG	AG	GG	AA	AA	AC	AA	AG	GG	AG	AG	AG	GG	AG	GG	AC	AG	GG	AG	GG
VDN720769	AG	AA	AA	AC	AC	AG	AA	CC	GG	AG	AC	AG	AG	AG	AG	AC	AG	AG	AC	AC	AG	AG	AG	AC	AG	AG	AG	AC	AA	AG	AG	AG	AG	AG	AC	AA	GG	AG	AA	GG	GG	AG	GG	AG	AC	AG	AG	AG	AG
VDN573177	GG	AG	AC	AC	AC	AG	AA	CG	AG	AG	AC	AA	GG	AA	GG	AA	AA	AA	AA	AA	AA	GG	AA	CC	AA	AA	AA	AC	AC	AA	GG	GG	AA	AA	AA	AA	GG	GG	AG	AG	AG	GG	AG	GG	CC	GG	GG	AA	GG
VDN709877	AG	AA	AA	CC	CC	GG	AG	GG	AG	AA	AC	AA	AG	AG	AG	AC	AG	AG	AC	AC	AG	AG	AG	AC	AG	AG	AG	AC	AA	AG	AG	GG	AA	AA	AC	AG	AG	GG	AA	GG	GG	GG	GG	GG	AC	AG	GG	AG	AG
VDN466401	AG	AA	AA	AC	AC	AG	AG	GG	AA	AG	AC	AA	GG	AA	GG	AA	AA	AA	AA	AA	AA	GG	AA	CC	AA	AA	AA	AC	AC	AA	GG	GG	AA	AA	AA	AA	GG	GG	AG	AG	AG	GG	AG	GG	CC	GG	GG	AA	GG
VDN681713	GG	AG	AC	CC	AC	AG	AG	CG	AG	AG	AC	AG	AG	AG	AG	AC	AG	AG	AC	AC	AG	AG	AG	AC	AG	AG	AG	AC	AA	AG	AG	AG	AG	AG	AC	AA	GG	AG	AA	GG	GG	AG	GG	AA	AC	AG	AG	AG	AG
VDN748145	GG	GG	CC	CC	AC	AG	AA	CG	GG	AG	AC	AG	AA	GG	AA	CC	AG	AG	CC	AC	GG	AG	GG	AA	GG	AG	AG	CC	AC	AG	AG	AA	GG	GG	CC	AA	GG	AG	AG	GG	GG	AG	AG	AG	AA	AA	AG	GG	AA
VDN670866	AG	AG	AC	CC	CC	GG	AA	GG	GG	AG	CC	AA	AG	AG	AG	AC	AG	AG	AC	AC	AG	AG	AG	AC	AG	AG	AG	AC	AA	AG	AG	GG	AA	AA	AC	AG	AG	GG	AG	AG	AG	GG	AG	GG	AC	AG	GG	AG	AG
VDN130747	GG	GG	CC	CC	AC	AG	AA	CC	GG	GG	CC	GG	AA	GG	AA	CC	GG	GG	CC	CC	GG	AA	GG	AA	GG	GG	GG	AC	AA	AG	AG	AG	AG	AG	CC	AA	GG	AG	AG	GG	GG	AG	AG	AG	AA	AA	AG	GG	AG
VDN1006141	AG	AG	AC	CC	AC	AG	AG	GG	AG	GG	CC	AG	AG	AG	AG	AC	AG	AG	AC	AC	AG	AG	AG	AC	AG	GG	GG	CC	AA	GG	AA	AG	AG	AG	CC	AA	AG	GG	AG	GG	GG	GG	AG	GG	AA	AA	GG	GG	GG
VDN761063	AG	AG	AC	CC	CC	GG	AA	CG	GG	AG	CC	AG	AA	GG	AA	CC	GG	GG	CC	CC	GG	AA	GG	AA	GG	GG	GG	AC	AA	AG	AG	GG	AA	AA	CC	AG	AG	GG	AG	GG	GG	GG	AG	GG	AA	AA	GG	GG	AG
VDN784701	GG	AG	AC	CC	CC	GG	AG	GG	AG	AA	AA	AA	AG	AG	AG	AC	AA	AA	AC	AA	AG	GG	AG	AC	AG	AA	AA	AC	AC	AA	GG	AG	AG	AG	AC	AA	GG	GG	AG	GG	GG	GG	AG	GG	AC	AG	GG	AG	AG
VDN582185	GG	GG	CC	CC	CC	GG	AA	GG	GG	AA	AA	AA	AA	GG	AA	CC	AA	AA	CC	AA	GG	GG	GG	AA	GG	AA	AA	CC	CC	AA	GG	AA	GG	GG	CC	AA	GG	GG	GG	GG	GG	GG	AA	GG	AA	AA	GG	GG	AA
VDN186607	AG	AG	AC	CC	CC	GG	AA	GG	GG	AG	CC	AA	AG	AG	AG	AC	AG	AG	AC	AC	AG	AG	AG	AC	AG	AG	AG	AC	AA	AG	AG	GG	AA	AA	AA	AA	GG	GG	GG	AA	AA	GG	AA	GG	CC	GG	GG	AA	GG
VDN589681	AG	AG	AC	AC	AC	AG	AA	GG	AG	GG	CC	AA	AG	AG	AG	AC	AG	AG	AC	AC	AG	AG	AG	AC	AG	AG	AG	CC	AC	AG	AG	GG	AA	AA	AA	AA	GG	GG	AG	AG	AG	GG	AG	GG	CC	GG	GG	AA	GG
VDN826432	GG	GG	CC	CC	CC	GG	AA	GG	GG	AG	AC	AA	AG	AG	AG	AC	AA	AA	AC	AA	AG	GG	AG	AC	AG	AA	AA	AC	AC	AA	GG	AG	AG	AG	AC	AA	GG	GG	GG	AG	AG	GG	AA	GG	AC	AG	GG	AG	AG
VDN1113369	AG	AG	AC	CC	CC	GG	AG	GG	AG	AG	AC	AG	AA	GG	AA	CC	AG	AG	CC	AC	GG	AG	GG	AA	GG	AG	AG	CC	AC	AG	AG	AA	GG	GG	CC	AA	AG	GG	AG	GG	GG	GG	AG	GG	AA	AA	GG	GG	AG
VDN492225	GG	GG	CC	CC	AC	AG	AA	CG	GG	GG	CC	AG	AG	AG	AG	AC	AG	AG	AC	AC	AG	AG	AG	AC	AG	AG	AG	AC	AA	AG	AG	AG	AG	AG	AC	AA	GG	AG	AG	AG	AG	AG	AG	AG	AC	AG	AG	AG	AG
VDN899327	GG	GG	CC	CC	CC	GG	AG	GG	GG	AA	AC	AA	AA	AG	AA	CC	AG	AG	CC	AC	GG	AG	GG	AA	GG	AG	AG	AC	AC	AA	GG	AG	AG	AG	CC	AA	GG	GG	AG	GG	GG	GG	AG	GG	AC	AG	GG	AG	AG
VDN610991	AA	AA	AA	AC	CC	GG	AG	GG	AG	AG	CC	AG	AA	AG	AG	AC	AG	AG	AC	AC	AG	AG	AG	AC	AG	GG	GG	CC	AA	GG	AA	GG	AA	AA	AC	AG	AG	GG	AA	GG	GG	GG	GG	GG	AC	AG	GG	AG	AG
VDN975931	AA	AA	AA	AA	AC	AG	AG	GG	AA	GG	CC	AG	AG	AA	GG	AA	AA	AA	AA	AA	AA	GG	AA	CC	AA	AG	AG	CC	AC	AG	AG	GG	AA	AA	AA	AA	GG	GG	AG	AG	AG	GG	AG	GG	CC	GG	GG	AA	GG
VDN615417	AG	AA	AA	CC	CC	GG	GG	GG	AA	AG	AC	AG	AG	AG	AG	AC	AG	AG	AC	AC	AG	AG	AG	AC	AG	AG	AG	AC	AA	AG	AG	AG	AG	AG	AC	AA	AG	GG	AA	GG	GG	GG	GG	GG	AC	AG	GG	AG	GG
VDN794240	GG	GG	CC	CC	CC	GG	AG	GG	GG	AA	AC	AA	AA	AG	AA	CC	AG	AG	CC	AC	GG	AG	GG	AA	GG	AG	AG	AC	AC	AA	GG	AG	AG	AG	CC	AA	GG	GG	AG	GG	GG	GG	AG	GG	AC	AG	GG	AG	AG
VDN723428	AG	AG	AC	AC	AC	AG	AG	GG	AG	AG	CC	AA	AG	AA	AG	AC	AG	AG	AC	AC	AG	AG	AG	AC	AG	AG	AG	AC	AC	AA	GG	GG	AA	AA	AC	AA	GG	GG	AG	AG	AG	GG	AG	GG	CC	GG	GG	AA	GG
VDN1053039	GG	GG	CC	AC	CC	AG	AA	GG	GG	GG	CC	AG	GG	AA	GG	AA	AA	AA	AA	AA	AA	GG	AA	CC	AA	AA	AA	AC	AC	AA	GG	GG	AA	AA	AA	AA	GG	GG	GG	AA	AA	GG	AA	GG	CC	GG	GG	AA	GG
VDN98158	AA	AA	AA	AA	AA	AA	AA	GG	AA	GG	CC	AA	GG	AA	GG	AA	AA	AA	AA	AA	AA	GG	AA	CC	AA	AA	AA	CC	CC	AA	GG	GG	AA	AA	AA	AA	GG	GG	GG	AA	AA	GG	AA	GG	CC	GG	GG	AA	GG
VDN1147673	GG	AG	AC	CC	CC	GG	AG	CG	AG	AG	AC	AG	AG	AG	AG	AC	AG	AG	AC	AC	AG	AG	AG	AC	AG	AG	AG	AA	AA	AA	GG	GG	AA	AA	AC	AA	GG	GG	AG	GG	GG	GG	AG	GG	AC	AG	GG	AG	GG
VDN2368	AG	AG	AC	AC	AC	AG	AA	GG	AG	AG	AC	AA	AG	AG	AG	AC	AA	AA	AC	AA	AG	GG	AG	AC	AG	AA	AA	CC	CC	AA	GG	AG	AG	AG	AC	AA	GG	GG	GG	AG	AG	GG	AA	GG	AC	AG	GG	AG	AG
VDN533156	GG	GG	CC	AC	AC	GG	AG	GG	GG	AG	AC	AA	AA	AG	AG	AC	AA	AA	AC	AA	AG	GG	AG	AC	AG	AG	AG	CC	AC	AG	AG	AG	AG	AG	AC	AA	GG	GG	GG	GG	GG	GG	AA	GG	AA	AA	GG	GG	AG
VDN44193	AG	AG	AC	AA	CC	AG	AG	GG	AG	GG	CC	GG	AA	AG	AG	AC	AG	AG	AC	AC	AG	AG	AG	AC	AG	GG	GG	CC	AA	GG	AA	GG	AA	AA	AC	AA	AG	GG	AA	GG	GG	GG	GG	GG	AC	AG	GG	AG	GG
VDN381356	GG	GG	CC	AC	AC	GG	AG	GG	GG	GG	CC	AA	AG	AA	GG	AA	AA	AA	AA	AA	AA	GG	AA	CC	AA	AG	AG	AC	AA	AG	AG	GG	AA	AA	AA	AA	GG	GG	GG	AG	AG	GG	AA	GG	AC	AG	GG	AG	GG
VDN1156755	AG	AG	AC	AA	AC	AA	AA	CG	GG	GG	CC	GG	AA	GG	AA	CC	GG	GG	CC	CC	GG	AA	GG	AA	GG	GG	GG	CC	AA	GG	AA	AG	AG	AG	CC	AA	AG	AG	AA	GG	GG	AG	GG	AG	AA	AA	AG	GG	AG
VDN45588	AG	AG	AC	AC	AA	AA	AA	CG	AG	GG	CC	AG	AG	AG	AG	AC	AG	AG	AC	AC	AG	AG	AG	AC	AG	AG	AG	CC	AC	AG	AG	AG	AG	AG	AC	AA	GG	AG	AG	AG	AG	AG	AG	AG	AC	AG	AG	AG	AG
VDN769498	AG	AG	AC	AC	AC	AG	AA	GG	AG	AG	AC	AA	AG	AG	AG	AC	AA	AA	AC	AA	AG	GG	AG	AC	AG	AA	AA	CC	CC	AA	GG	AG	AG	AG	AC	AA	GG	GG	GG	AG	AG	GG	AA	GG	AC	AG	GG	AG	AG
VDN233709	AG	AA	AA	AA	AC	AG	AG	GG	AA	GG	CC	AG	AG	AA	GG	AA	AA	AA	AA	AA	AA	GG	AA	CC	AA	AG	AG	CC	AC	AG	AG	GG	AA	AA	AA	AA	GG	GG	AG	AG	AG	GG	AG	GG	CC	GG	GG	AA	GG
VDN376912	AG	AG	AC	AC	AC	AG	AG	GG	AA	AG	CC	AA	AG	AG	AG	AC	AG	AG	AC	AC	AG	AG	AG	AC	AG	AG	AG	CC	AC	AA	GG	AG	AG	AG	AC	AA	GG	GG	AG	AG	AG	GG	AG	GG	CC	GG	GG	AA	GG
VDN507957	GG	GG	CC	CC	AC	AG	AG	CG	GG	AG	CC	AG	AA	AG	AA	CC	GG	GG	CC	CC	GG	AA	GG	AA	GG	GG	GG	AC	AA	AG	AG	AG	AG	AG	CC	AA	GG	AG	AA	GG	GG	AG	GG	AA	AC	AG	AG	AG	AG
VDN514639	GG	AG	AC	CC	CC	GG	AG	GG	AG	AA	AA	AA	AG	AG	AG	AC	AA	AA	AC	AA	AG	GG	AG	AC	AG	AA	AA	AC	AC	AA	GG	AG	AG	AG	AC	AA	GG	GG	AG	GG	GG	GG	AG	GG	AC	AG	GG	AG	AG
VDN631565	GG	AG	AC	CC	CC	GG	AA	CG	GG	AG	AC	AA	GG	AA	GG	AA	AA	AA	AA	AA	AA	GG	AA	CC	AA	AA	AA	AA	AA	AA	GG	GG	AA	AA	AA	AA	GG	GG	AG	AG	AG	GG	AG	GG	CC	GG	GG	AA	GG
VDN963153	GG	AG	AC	CC	AC	AG	AA	CG	GG	AG	AC	AA	GG	AA	GG	AA	AA	AA	AA	AA	AA	GG	AA	CC	AA	AG	AG	AC	AA	AG	AG	GG	AA	AA	AC	AA	GG	GG	AG	GG	GG	GG	AG	GG	AC	AG	GG	AG	GG
VDN2040	GG	GG	CC	AC	CC	AG	AA	GG	GG	AG	AC	AG	AA	GG	AA	CC	AG	AG	CC	AC	GG	AG	GG	AA	GG	AG	AG	CC	AC	AG	AG	AG	AG	AG	CC	AA	AG	GG	AG	GG	GG	GG	AG	GG	AA	AA	GG	GG	AG
VDN24730	AG	AG	AC	CC	AC	AG	AG	GG	AG	GG	CC	AG	AG	AG	AG	AC	AG	AG	AC	AC	AG	AG	AG	AC	AG	GG	GG	CC	AA	GG	AA	AG	AG	AG	CC	AA	AG	GG	AG	GG	GG	GG	AG	GG	AA	AA	GG	GG	GG
VDN911159	AG	AA	AA	AC	CC	GG	AG	CG	AG	AG	AC	AG	AG	AA	GG	AA	AA	AA	AA	AA	AA	GG	AA	CC	AA	AG	AG	AC	AA	AG	AG	GG	AA	AA	AA	AA	GG	GG	AA	GG	GG	GG	GG	GG	CC	GG	GG	AA	GG
VDN1084064	AG	AG	AC	AC	AC	AG	AA	GG	AG	AG	AC	AA	AG	AG	AG	AC	AA	AA	AC	AA	AG	GG	AG	AC	AG	AA	AA	CC	CC	AA	GG	AG	AG	AG	AC	AA	GG	GG	GG	AG	AG	GG	AA	GG	AC	AG	GG	AG	AG
VDN447941	AG	AG	AC	AC	AA	AA	AA	GG	AG	GG	CC	AA	GG	AA	GG	AA	AA	AA	AA	AA	AA	GG	AA	CC	AA	AG	AG	CC	AC	AG	AG	GG	AA	AA	AC	AA	GG	GG	GG	AG	AG	GG	AA	GG	AC	AG	GG	AG	GG
VDN1130322	AA	AA	AA	CC	CC	GG	AG	GG	AG	AG	CC	AG	AA	GG	AA	CC	GG	GG	CC	CC	GG	AA	GG	AA	GG	GG	GG	CC	AA	GG	AA	AG	AG	AG	CC	AG	AA	GG	AA	GG	GG	GG	GG	GG	AA	AA	GG	GG	AG
VDN238997	GG	GG	CC	CC	CC	GG	AA	GG	GG	AG	AC	AA	AG	AG	AG	AC	AA	AA	AC	AA	AG	GG	AG	AC	AG	AA	AA	AC	AC	AA	GG	AG	AG	AG	AC	AA	GG	GG	GG	AG	AG	GG	AA	GG	AC	AG	GG	AG	AG
VDN22713	GG	AG	AC	CC	AC	AG	AA	CC	GG	AG	AC	AG	AG	AG	AG	AC	AG	AG	AC	AC	AG	AG	AG	AC	AG	AG	AG	AC	AA	AG	AG	AG	AG	AG	AC	AA	GG	AG	AA	GG	GG	AG	GG	AG	AC	AG	AG	AG	AG
VDN259224	AG	AG	AC	CC	CC	GG	AA	CG	GG	AA	AC	AA	AG	AG	AG	AC	AG	AG	AC	AC	AG	AG	AG	AC	AG	AG	AG	AC	AA	AG	AG	GG	AA	AA	AC	AG	AG	GG	AA	GG	GG	GG	GG	GG	AC	AG	GG	AG	AG
VDN486478	AG	AA	AA	CC	CC	GG	AG	GG	AG	AA	AC	AA	AG	AG	AG	AC	AG	AG	AC	AC	AG	AG	AG	AC	AG	AG	AG	AC	AA	AG	AG	GG	AA	AA	AC	AG	AG	GG	AA	GG	GG	GG	GG	GG	AC	AG	GG	AG	AG
VDN1039835	GG	GG	CC	CC	CC	GG	AA	CG	GG	AG	AC	AG	AA	GG	AA	CC	AG	AG	CC	AC	GG	AG	GG	AA	GG	AG	AG	AC	AC	AA	GG	AG	AG	AG	CC	AA	GG	GG	GG	GG	GG	GG	AA	GG	AA	AA	GG	GG	AG
VDN380454	AG	AA	AA	AC	AC	AG	AG	GG	AA	AG	AC	AA	GG	AA	GG	AA	AA	AA	AA	AA	AA	GG	AA	CC	AA	AA	AA	AC	AC	AA	GG	GG	AA	AA	AA	AA	GG	GG	AG	AG	AG	GG	AG	GG	CC	GG	GG	AA	GG
VDN716080	AA	AA	AA	AA	AA	AA	AA	GG	AA	GG	CC	AA	GG	AA	GG	AA	AA	AA	AA	AA	AA	GG	AA	CC	AA	AA	AA	CC	CC	AA	GG	GG	AA	AA	AA	AA	GG	GG	GG	AA	AA	GG	AA	GG	CC	GG	GG	AA	GG
VDN125276	AA	AA	AA	AA	AC	AG	AG	GG	AA	AG	AC	AA	GG	AA	GG	AA	AA	AA	AA	AA	AA	GG	AA	CC	AA	AA	AA	AC	AC	AA	GG	AG	AG	AG	AC	AA	GG	GG	GG	AA	AA	GG	AA	AG	AC	AG	AG	AG	GG
VDN521370	AG	AG	AC	AC	AA	AA	AA	CC	GG	GG	CC	GG	AA	GG	AA	CC	GG	GG	CC	CC	GG	AA	GG	AA	GG	GG	GG	CC	AA	GG	AA	AG	AG	AG	CC	AA	GG	AG	AA	GG	GG	AG	GG	AG	AC	AG	AG	AG	AG
VDN230665	AG	AG	AC	AC	AA	AA	AA	CG	AG	GG	CC	AG	AG	AG	AG	AC	AG	AG	AC	AC	AG	AG	AG	AC	AG	AG	AG	CC	AC	AG	AG	AG	AG	AG	AC	AA	GG	AG	AG	AG	AG	AG	AG	AG	AC	AG	AG	AG	AG
VDN634463	AG	AA	AA	CC	CC	GG	AA	CG	GG	AA	AC	AA	AG	AG	AG	AC	AG	AG	AC	AC	AG	AG	AG	AC	AG	AG	AG	AC	AA	AG	AG	GG	AA	AA	AC	AG	AG	GG	AA	GG	GG	GG	GG	GG	AC	AG	GG	AG	AG
VDN84126	GG	AG	AC	CC	CC	GG	GG	GG	AA	AA	AA	AA	AG	AA	GG	AA	AA	AA	AA	AA	AA	GG	AA	CC	AA	AA	AA	AC	AC	AA	GG	GG	AA	AA	AC	AA	GG	GG	AA	GG	GG	GG	GG	GG	AC	AG	GG	AG	GG
VDN153925	AG	AG	AC	AC	CC	AG	AA	GG	GG	AG	CC	AG	AA	GG	AA	CC	GG	GG	CC	CC	GG	AA	GG	AA	GG	GG	GG	CC	AA	GG	AA	GG	AA	AA	CC	AG	AA	GG	AA	GG	GG	GG	GG	GG	AA	AA	GG	GG	AG
VDN47505	GG	GG	CC	CC	CC	GG	AG	GG	AG	AA	AC	AA	AA	GG	AA	CC	AG	AG	CC	AC	GG	AG	GG	AA	GG	AG	AG	CC	AC	AA	GG	AA	GG	GG	CC	AA	GG	GG	AG	GG	GG	GG	AG	GG	AC	AG	GG	AG	AG
VDN450754	GG	GG	CC	AA	AC	AG	AG	GG	GG	GG	CC	AG	AA	AG	AG	AC	AG	AG	AC	AC	AG	AG	AG	AC	AG	GG	GG	CC	AA	GG	AA	GG	AA	AA	AC	AA	AG	GG	AG	GG	GG	GG	AG	GG	AA	AA	GG	GG	GG
VDN541215	GG	GG	CC	CC	CC	GG	AA	CG	GG	GG	CC	AG	AG	AG	AG	AC	AG	AG	AC	AC	AG	AG	AG	AC	AG	AG	AG	AA	AA	AA	GG	GG	AA	AA	AC	AA	GG	GG	GG	AG	AG	GG	AA	GG	AC	AG	GG	AG	GG
VDN335196	GG	GG	CC	AC	CC	AG	AA	GG	GG	AG	AC	AG	AA	GG	AA	CC	AG	AG	CC	AC	GG	AG	GG	AA	GG	AG	AG	CC	AC	AG	AG	AG	AG	AG	CC	AA	AG	GG	AG	GG	GG	GG	AG	GG	AA	AA	GG	GG	AG
VDN299196	AA	AA	AA	AC	AC	AG	AA	GG	AG	AG	CC	AA	AG	AG	AG	AC	AG	AG	AC	AC	AG	AG	AG	AC	AG	AG	AG	CC	AC	AG	AG	GG	AA	AA	AC	AG	AG	GG	AG	AG	AG	GG	AG	GG	AC	AG	GG	AG	AG
VDN633219	AG	AA	AA	CC	CC	GG	GG	GG	AA	AA	AA	AA	AG	AA	GG	AA	AA	AA	AA	AA	AA	GG	AA	CC	AA	AA	AA	AC	AC	AA	GG	AG	AG	AG	AC	AA	GG	GG	AG	GG	GG	GG	AG	GG	AC	AG	GG	AG	AG
VDN848573	AG	AG	AC	CC	CC	GG	AA	GG	GG	AA	AC	AA	AA	GG	AA	CC	AG	AG	CC	AC	GG	AG	GG	AA	GG	AG	AG	CC	AC	AG	AG	AG	AG	AG	CC	AG	AG	GG	AG	GG	GG	GG	AG	GG	AA	AA	GG	GG	AA
VDN103134	AG	AG	AC	AA	CC	AG	AG	GG	AG	GG	CC	GG	AA	AG	AG	AC	AG	AG	AC	AC	AG	AG	AG	AC	AG	GG	GG	CC	AA	GG	AA	GG	AA	AA	AC	AA	AG	GG	AA	GG	GG	GG	GG	GG	AC	AG	GG	AG	GG
VDN500864	GG	GG	CC	AC	AC	AG	AA	GG	AG	AG	AC	AA	AG	AG	AG	AC	AA	AA	AC	AA	AG	GG	AG	AC	AG	AA	AA	CC	CC	AA	GG	AG	AG	AG	AC	AA	GG	GG	GG	AG	AG	GG	AA	GG	AC	AG	GG	AG	AG
VDN286398	AA	AA	AA	AC	CC	GG	AG	GG	AG	AG	CC	AG	AA	AG	AG	AC	AG	AG	AC	AC	AG	AG	AG	AC	AG	GG	GG	CC	AA	GG	AA	GG	AA	AA	AC	AG	AG	GG	AA	GG	GG	GG	GG	GG	AC	AG	GG	AG	AG
VDN655522	AA	AA	AA	AA	AC	AG	AG	GG	AA	GG	CC	AG	AG	AA	GG	AA	AA	AA	AA	AA	AA	GG	AA	CC	AA	AG	AG	CC	AC	AG	AG	GG	AA	AA	AA	AA	GG	GG	AG	AG	AG	GG	AG	GG	CC	GG	GG	AA	GG
VDN323016	GG	GG	CC	CC	CC	GG	AG	GG	AG	AG	CC	AA	AA	GG	AA	CC	GG	GG	CC	CC	GG	AA	GG	AA	GG	GG	GG	CC	AA	AG	AG	AG	AG	AG	AC	AA	GG	GG	AA	GG	GG	GG	GG	GG	CC	GG	GG	AA	GG
VDN625348	AG	AG	AC	AC	CC	GG	AG	GG	AG	AG	AC	AG	AA	AG	AG	AC	AA	AA	AC	AA	AG	GG	AG	AC	AG	AG	AG	CC	AC	AG	AG	AG	AG	AG	AC	AA	GG	GG	AG	GG	GG	GG	AG	GG	AC	AG	GG	AG	AG
VDN331054	AG	AG	AC	AA	CC	AG	AG	GG	AG	GG	CC	GG	AG	AA	GG	AA	AA	AA	AA	AA	AA	GG	AA	CC	AA	AG	AG	CC	AC	AG	AG	GG	AA	AA	AA	AA	GG	GG	AG	AG	AG	GG	AG	GG	CC	GG	GG	AA	GG
VDN199533	GG	AG	AC	CC	CC	GG	AA	CC	GG	AG	AC	AG	AG	AG	AG	AC	AG	AG	AC	AC	AG	AG	AG	AC	AG	AG	AG	AA	AA	AA	GG	GG	AA	AA	AC	AA	GG	GG	AG	GG	GG	GG	AG	GG	AC	AG	GG	AG	GG
VDN960922	AG	AG	AC	AA	CC	AG	AG	GG	AG	GG	CC	GG	AA	AG	AG	AC	AG	AG	AC	AC	AG	AG	AG	AC	AG	GG	GG	CC	AA	GG	AA	GG	AA	AA	AC	AA	AG	GG	AA	GG	GG	GG	GG	GG	AC	AG	GG	AG	GG
VDN387301	AG	AG	AC	AC	CC	GG	AG	GG	AG	GG	CC	AG	AG	AA	GG	AA	AA	AA	AA	AA	AA	GG	AA	CC	AA	AG	AG	AC	AA	AG	AG	GG	AA	AA	AA	AA	GG	GG	AG	AG	AG	GG	AG	GG	CC	GG	GG	AA	GG
VDN887042	AG	AG	AC	AC	AC	AG	AA	GG	AG	GG	CC	AA	GG	AA	GG	AA	AA	AA	AA	AA	AA	GG	AA	CC	AA	AA	AA	AC	AC	AA	GG	GG	AA	AA	AA	AA	GG	GG	AG	AG	AG	GG	AG	GG	CC	GG	GG	AA	GG
VDN814828	AG	AG	AC	CC	CC	GG	AA	GG	GG	AA	AC	AA	AA	GG	AA	CC	AG	AG	CC	AC	GG	AG	GG	AA	GG	AG	AG	CC	AC	AG	AG	AG	AG	AG	CC	AG	AG	GG	AG	GG	GG	GG	AG	GG	AA	AA	GG	GG	AA
VDN799945	AG	AG	AC	AC	AA	AA	AA	CG	AG	GG	CC	AG	AG	AG	AG	AC	AG	AG	AC	AC	AG	AG	AG	AC	AG	AG	AG	CC	AC	AG	AG	AG	AG	AG	AC	AA	GG	AG	AG	AG	AG	AG	AG	AG	AC	AG	AG	AG	AG
VDN660499	AG	AA	AA	AC	CC	GG	AG	CG	AG	AA	AA	AA	GG	AA	GG	AA	AA	AA	AA	AA	AA	GG	AA	CC	AA	AA	AA	AA	AA	AA	GG	GG	AA	AA	AA	AA	GG	GG	AA	GG	GG	GG	GG	GG	CC	GG	GG	AA	GG
VDN819319	AA	AA	AA	AA	AA	AA	AA	GG	AA	GG	CC	AA	GG	AA	GG	AA	AA	AA	AA	AA	AA	GG	AA	CC	AA	AA	AA	CC	CC	AA	GG	GG	AA	AA	AA	AA	GG	GG	GG	AA	AA	GG	AA	GG	CC	GG	GG	AA	GG
VDN804871	AG	AG	AC	AC	AC	AG	AA	GG	AG	AG	AC	AA	AG	AG	AG	AC	AA	AA	AC	AA	AG	GG	AG	AC	AG	AA	AA	CC	CC	AA	GG	AG	AG	AG	AC	AA	GG	GG	GG	AG	AG	GG	AA	GG	AC	AG	GG	AG	AG
VDN309077	GG	GG	CC	AC	CC	AG	AA	GG	GG	GG	CC	AG	AG	AG	AG	AC	AG	AG	AC	AC	AG	AG	AG	AC	AG	AG	AG	AC	AA	AG	AG	GG	AA	AA	AC	AA	AG	GG	AG	AG	AG	GG	AG	GG	AC	AG	GG	AG	GG
VDN824732	GG	GG	CC	AC	CC	AG	AA	GG	GG	AG	AC	AG	AA	GG	AA	CC	AG	AG	CC	AC	GG	AG	GG	AA	GG	AG	AG	CC	AC	AG	AG	AG	AG	AG	CC	AA	AG	GG	AG	GG	GG	GG	AG	GG	AA	AA	GG	GG	AG
VDN1100155	AG	AA	AA	AC	AC	AG	AA	CG	AG	AG	AC	AA	GG	AA	GG	AA	AA	AA	AA	AA	AA	GG	AA	CC	AA	AA	AA	AC	AC	AA	GG	GG	AA	AA	AA	AA	GG	GG	AG	AG	AG	GG	AG	GG	CC	GG	GG	AA	GG
VDN321816	GG	GG	CC	AC	CC	GG	AA	CG	AG	AG	AC	AG	AA	AG	AG	AC	AG	AG	AC	AC	AG	AG	AG	AC	AG	AG	AG	AC	AC	AA	GG	GG	AA	AA	AC	AA	GG	GG	AG	GG	GG	GG	AG	GG	AC	AG	GG	AG	GG
VDN1071427	AG	AG	AC	AA	AA	AG	AG	GG	AG	GG	CC	AA	AG	AA	GG	AA	AA	AA	AA	AA	AA	GG	AA	CC	AA	AG	AG	CC	AC	AG	AG	GG	AA	AA	AA	AA	GG	GG	GG	AG	AG	GG	AA	GG	AC	AG	GG	AG	GG
VDN943848	AA	AG	AC	AC	AC	AG	AG	GG	AG	GG	CC	AG	AG	AG	AG	AC	AG	AG	AC	AC	AG	AG	AG	AC	AG	AG	AG	CC	AC	AG	AG	AG	AG	AG	AC	AA	GG	GG	GG	AA	AA	GG	AA	GG	CC	GG	GG	AA	GG
VDN108622	AG	AG	AC	AC	AC	AG	AA	CG	AG	GG	CC	AG	AG	AG	AG	AC	AG	AG	AC	AC	AG	AG	AG	AC	AG	AG	AG	AC	AC	AA	GG	GG	AA	AA	AC	AA	GG	GG	GG	AG	AG	GG	AA	GG	AC	AG	GG	AG	GG
VDN550550	GG	AG	AC	CC	CC	GG	AG	CG	AG	AG	AC	AG	AG	AG	AG	AC	AG	AG	AC	AC	AG	AG	AG	AC	AG	AG	AG	AA	AA	AA	GG	GG	AA	AA	AC	AA	GG	GG	AG	GG	GG	GG	AG	GG	AC	AG	GG	AG	GG
VDN1037169	AG	AG	AC	CC	CC	GG	AG	GG	AG	AG	AC	AG	AA	GG	AA	CC	AG	AG	CC	AC	GG	AG	GG	AA	GG	AG	AG	CC	AC	AG	AG	AA	GG	GG	CC	AA	AG	GG	AG	GG	GG	GG	AG	GG	AA	AA	GG	GG	AG
VDN1178330	AG	AG	AC	AC	CC	AG	AA	GG	GG	AG	CC	AG	AA	GG	AA	CC	GG	GG	CC	CC	GG	AA	GG	AA	GG	GG	GG	CC	AA	GG	AA	GG	AA	AA	CC	AG	AA	GG	AA	GG	GG	GG	GG	GG	AA	AA	GG	GG	AG
VDN614556	GG	GG	CC	AC	CC	AG	AG	GG	GG	AG	CC	AG	AA	AG	AA	CC	GG	GG	CC	CC	GG	AA	GG	AA	GG	GG	GG	AC	AA	AG	AG	GG	AA	AA	CC	AA	AG	GG	AA	GG	GG	GG	GG	GG	AC	AG	GG	AG	GG
VDN545014	AG	AG	AC	AC	AC	AG	AA	GG	AG	AG	AC	AA	AG	AG	AG	AC	AA	AA	AC	AA	AG	GG	AG	AC	AG	AA	AA	CC	CC	AA	GG	AG	AG	AG	AC	AA	GG	GG	GG	AG	AG	GG	AA	GG	AC	AG	GG	AG	AG
VDN1205568	AG	AG	AC	AA	CC	AG	AG	GG	AG	GG	CC	GG	AA	AG	AG	AC	AG	AG	AC	AC	AG	AG	AG	AC	AG	GG	GG	CC	AA	GG	AA	GG	AA	AA	AC	AA	AG	GG	AA	GG	GG	GG	GG	GG	AC	AG	GG	AG	GG
VDN656407	AA	AA	AA	CC	CC	GG	AA	GG	GG	AA	CC	AA	AA	GG	AA	CC	GG	GG	CC	CC	GG	AA	GG	AA	GG	GG	GG	CC	AA	GG	AA	GG	AA	AA	CC	GG	AA	GG	AA	GG	GG	GG	GG	GG	AA	AA	GG	GG	AA
VDN747160	AA	AA	AA	AC	CC	GG	GG	GG	AA	AG	AC	AG	AA	AA	GG	AA	AA	AA	AA	AA	AA	GG	AA	CC	AA	AG	AG	CC	AC	AG	AG	AG	AG	AG	AC	AA	GG	GG	AG	GG	GG	GG	AG	GG	AC	AG	GG	AG	AG
VDN1228735	GG	GG	CC	CC	CC	GG	AG	GG	GG	AA	AC	AA	AA	AG	AA	CC	AG	AG	CC	AC	GG	AG	GG	AA	GG	AG	AG	AC	AC	AA	GG	AG	AG	AG	CC	AA	GG	GG	AG	GG	GG	GG	AG	GG	AC	AG	GG	AG	AG
VDN59036	AA	AA	AA	CC	CC	GG	AG	GG	AG	AA	AC	AA	AA	AG	AG	AC	AG	AG	AC	AC	AG	AG	AG	AC	AG	AG	AG	CC	AC	AG	AG	AG	AG	AG	CC	AG	AG	GG	AG	GG	GG	GG	AG	GG	AA	AA	GG	GG	AA
VDN977112	AG	AA	AA	CC	CC	GG	AG	GG	AG	AA	AC	AA	AG	AG	AG	AC	AG	AG	AC	AC	AG	AG	AG	AC	AG	AG	AG	AC	AA	AG	AG	GG	AA	AA	AC	AG	AG	GG	AA	GG	GG	GG	GG	GG	AC	AG	GG	AG	AG
VDN706822	AG	AG	AC	AC	AC	AG	AA	GG	AG	AG	AC	AA	AG	AG	AG	AC	AA	AA	AC	AA	AG	GG	AG	AC	AG	AA	AA	CC	CC	AA	GG	AG	AG	AG	AC	AA	GG	GG	GG	AG	AG	GG	AA	GG	AC	AG	GG	AG	AG
VDN989939	GG	GG	CC	CC	CC	GG	AG	GG	AG	AA	AA	AA	AG	AG	AG	AC	AA	AA	AC	AA	AG	GG	AG	AC	AG	AA	AA	CC	CC	AA	GG	AG	AG	AG	AC	AA	GG	GG	GG	AG	AG	GG	AA	GG	AC	AG	GG	AG	AG
VDN934597	GG	AG	AC	CC	CC	GG	AG	GG	AG	AA	AA	AA	AG	AG	AG	AC	AA	AA	AC	AA	AG	GG	AG	AC	AG	AA	AA	AC	AC	AA	GG	AG	AG	AG	AC	AA	GG	GG	AG	GG	GG	GG	AG	GG	AC	AG	GG	AG	AG
VDN324782	AG	AG	AC	AC	AA	AA	AA	CG	AG	GG	CC	AG	AG	AG	AG	AC	AG	AG	AC	AC	AG	AG	AG	AC	AG	AG	AG	CC	AC	AG	AG	AG	AG	AG	AC	AA	GG	AG	AG	AG	AG	AG	AG	AG	AC	AG	AG	AG	AG
VDN1125567	AA	AA	AA	AC	AC	AG	AA	GG	AG	AG	CC	AA	AG	AG	AG	AC	AG	AG	AC	AC	AG	AG	AG	AC	AG	AG	AG	CC	AC	AG	AG	GG	AA	AA	AC	AG	AG	GG	AG	AG	AG	GG	AG	GG	AC	AG	GG	AG	AG
VDN184004	AG	AG	AC	AC	CC	GG	AG	GG	AG	AG	AC	AG	AA	AG	AG	AC	AA	AA	AC	AA	AG	GG	AG	AC	AG	AG	AG	CC	AC	AG	AG	AG	AG	AG	AC	AA	GG	GG	AG	GG	GG	GG	AG	GG	AC	AG	GG	AG	AG
VDN976505	AG	AG	AC	AA	AC	AA	AA	GG	AG	GG	CC	AG	AG	AG	AG	AC	AG	AG	AC	AC	AG	AG	AG	AC	AG	AG	AG	CC	AC	AG	AG	GG	AA	AA	AC	AA	AG	GG	AG	AG	AG	GG	AG	GG	AC	AG	GG	AG	GG
VDN304431	GG	AG	AC	CC	AC	AG	AG	CG	AG	AG	AC	AG	AG	AG	AG	AC	AG	AG	AC	AC	AG	AG	AG	AC	AG	AG	AG	AC	AA	AG	AG	AG	AG	AG	AC	AA	GG	AG	AA	GG	GG	AG	GG	AA	AC	AG	AG	AG	AG
VDN842941	AA	AA	AA	AC	AC	AG	AG	GG	AA	GG	CC	AG	AG	AG	AG	AC	AG	AG	AC	AC	AG	AG	AG	AC	AG	AG	AG	CC	AC	AG	AG	AG	AG	AG	AC	AA	AG	GG	AG	AG	AG	GG	AG	GG	AC	AG	GG	AG	GG
VDN589702	GG	GG	CC	AC	CC	AG	AA	CG	GG	GG	CC	GG	AA	GG	AA	CC	GG	GG	CC	CC	GG	AA	GG	AA	GG	GG	GG	AC	AA	AG	AG	GG	AA	AA	CC	AA	AG	GG	AG	GG	GG	GG	AG	GG	AA	AA	GG	GG	GG
VDN525109	GG	GG	CC	AA	AC	AG	AG	GG	GG	GG	CC	AG	AA	AG	AG	AC	AG	AG	AC	AC	AG	AG	AG	AC	AG	GG	GG	CC	AA	GG	AA	GG	AA	AA	AC	AA	AG	GG	AG	GG	GG	GG	AG	GG	AA	AA	GG	GG	GG
VDN150737	GG	AG	AC	CC	CC	GG	AG	GG	GG	GG	CC	AG	AG	AG	AG	AC	AG	AG	AC	AC	AG	AG	AG	AC	AG	AG	AG	AC	AA	AG	AG	GG	AA	AA	CC	AA	AG	GG	AG	AG	AG	GG	AG	GG	AA	AA	AG	GG	GG
VDN1222772	AG	AG	AC	AA	AC	GG	GG	GG	AG	GG	CC	AG	AA	AA	GG	AA	AA	AA	AA	AA	AA	GG	AA	CC	AA	GG	GG	CC	AA	GG	AA	GG	AA	AA	AA	AA	GG	GG	AG	GG	GG	GG	AG	GG	AC	AG	GG	AG	GG
VDN50385	AG	AG	AC	AA	CC	AG	AG	GG	AG	GG	CC	GG	AA	AG	AG	AC	AG	AG	AC	AC	AG	AG	AG	AC	AG	GG	GG	CC	AA	GG	AA	GG	AA	AA	AC	AA	AG	GG	AA	GG	GG	GG	GG	GG	AC	AG	GG	AG	GG
VDN911869	AG	AG	AC	AA	AC	AA	AA	GG	AG	GG	CC	AG	AG	AG	AG	AC	AG	AG	AC	AC	AG	AG	AG	AC	AG	AG	AG	CC	AC	AG	AG	GG	AA	AA	AC	AA	AG	GG	AG	AG	AG	GG	AG	GG	AC	AG	GG	AG	GG
VDN571353	AG	AA	AA	CC	CC	GG	GG	GG	AA	AG	AC	AG	AG	AG	AG	AC	AG	AG	AC	AC	AG	AG	AG	AC	AG	AG	AG	AC	AA	AG	AG	AG	AG	AG	AC	AA	AG	GG	AA	GG	GG	GG	GG	GG	AC	AG	GG	AG	GG
VDN475747	GG	AG	AC	AC	AA	AA	AA	CG	AG	GG	CC	AG	AG	AG	AG	AC	AG	AG	AC	AC	AG	AG	AG	AC	AG	AG	AG	CC	AC	AG	AG	AG	AG	AG	AC	AA	GG	AG	AA	GG	GG	AG	GG	AA	AC	AG	AG	AG	AG
VDN830292	AG	AA	AA	AC	AC	AG	AG	GG	AA	AG	AC	AA	GG	AA	GG	AA	AA	AA	AA	AA	AA	GG	AA	CC	AA	AA	AA	AC	AC	AA	GG	GG	AA	AA	AA	AA	GG	GG	AG	AG	AG	GG	AG	GG	CC	GG	GG	AA	GG
VDN1243044	GG	GG	CC	AC	CC	AG	AA	GG	GG	GG	CC	AG	AG	AG	AG	AC	AG	AG	AC	AC	AG	AG	AG	AC	AG	GG	GG	CC	AA	AG	AG	GG	AA	AA	AC	AA	AG	GG	AA	GG	GG	GG	GG	GG	AC	AG	GG	AG	GG
VDN601143	AG	AG	AC	AC	AC	AG	AG	GG	AG	AG	CC	AA	AG	AA	AG	AC	AG	AG	AC	AC	AG	AG	AG	AC	AG	AG	AG	AC	AC	AA	GG	GG	AA	AA	AC	AA	GG	GG	AG	AG	AG	GG	AG	GG	CC	GG	GG	AA	GG
VDN624908	AA	AA	AA	AA	AC	AG	AG	GG	AA	GG	CC	AG	AG	AA	GG	AA	AA	AA	AA	AA	AA	GG	AA	CC	AA	AG	AG	CC	AC	AG	AG	GG	AA	AA	AA	AA	GG	GG	AG	AG	AG	GG	AG	GG	CC	GG	GG	AA	GG
VDN591233	AA	AA	AA	AC	CC	GG	AG	GG	AG	AG	CC	AG	AA	AG	AG	AC	AG	AG	AC	AC	AG	AG	AG	AC	AG	GG	GG	CC	AA	GG	AA	GG	AA	AA	AC	AG	AG	GG	AA	GG	GG	GG	GG	GG	AC	AG	GG	AG	AG
VDN509830	AA	AA	AA	AA	AA	AA	AA	GG	AA	GG	CC	AA	GG	AA	GG	AA	AA	AA	AA	AA	AA	GG	AA	CC	AA	AA	AA	CC	CC	AA	GG	GG	AA	AA	AA	AA	GG	GG	GG	AA	AA	GG	AA	GG	CC	GG	GG	AA	GG
VDN354070	AA	AA	AA	AA	CC	GG	GG	GG	AA	AG	AC	AG	AG	AA	GG	AA	AA	AA	AA	AA	AA	GG	AA	CC	AA	AG	AG	AC	AA	AG	AG	AG	AG	AG	AC	AA	GG	GG	AG	AG	AG	GG	AG	AG	AC	AG	AG	AG	GG
VDN901729	AG	AG	AC	AC	AA	AA	AA	CG	AG	GG	CC	AG	AG	AG	AG	AC	AG	AG	AC	AC	AG	AG	AG	AC	AG	AG	AG	CC	AC	AG	AG	AG	AG	AG	AC	AA	GG	AG	AG	AG	AG	AG	AG	AG	AC	AG	AG	AG	AG
VDN12300	AA	AA	AA	AA	AC	AG	AG	GG	AA	AG	AC	AA	GG	AA	GG	AA	AA	AA	AA	AA	AA	GG	AA	CC	AA	AA	AA	AC	AC	AA	GG	AG	AG	AG	AC	AA	GG	GG	GG	AA	AA	GG	AA	AG	AC	AG	AG	AG	GG
VDN776322	GG	GG	CC	CC	AC	AG	AG	CG	GG	AG	CC	AG	AA	AG	AA	CC	GG	GG	CC	CC	GG	AA	GG	AA	GG	GG	GG	AC	AA	AG	AG	AG	AG	AG	CC	AA	GG	AG	AA	GG	GG	AG	GG	AA	AC	AG	AG	AG	AG
VDN908969	AG	AA	AA	CC	CC	GG	GG	GG	AA	AG	AC	AG	AG	AG	AG	AC	AG	AG	AC	AC	AG	AG	AG	AC	AG	AG	AG	AC	AA	AG	AG	AG	AG	AG	AC	AA	AG	GG	AA	GG	GG	GG	GG	GG	AC	AG	GG	AG	GG
VDN411566	GG	GG	CC	AC	AC	AA	AA	CG	GG	GG	CC	GG	AA	GG	AA	CC	GG	GG	CC	CC	GG	AA	GG	AA	GG	GG	GG	CC	AA	GG	AA	AG	AG	AG	CC	AA	AG	AG	AA	GG	GG	AG	GG	AG	AA	AA	AG	GG	AG
VDN810352	AA	AA	AA	AC	AC	AG	AA	GG	AG	AG	CC	AA	AG	AG	AG	AC	AG	AG	AC	AC	AG	AG	AG	AC	AG	AG	AG	CC	AC	AG	AG	GG	AA	AA	AC	AG	AG	GG	AG	AG	AG	GG	AG	GG	AC	AG	GG	AG	AG
VDN1211319	GG	AG	AC	CC	CC	GG	AA	CG	GG	AA	AA	AA	AG	AG	AG	AC	AA	AA	AC	AA	AG	GG	AG	AC	AG	AA	AA	AC	AC	AA	GG	AG	AG	AG	AC	AA	GG	GG	AG	GG	GG	GG	AG	GG	AC	AG	GG	AG	AG
VDN1172214	GG	GG	CC	CC	CC	GG	AA	GG	GG	AG	AC	AA	AG	AG	AG	AC	AA	AA	AC	AA	AG	GG	AG	AC	AG	AA	AA	AC	AC	AA	GG	AG	AG	AG	AC	AA	GG	GG	GG	AG	AG	GG	AA	GG	AC	AG	GG	AG	AG
VDN621278	AG	AG	AC	AA	AC	AA	AA	CG	GG	GG	CC	GG	AA	GG	AA	CC	GG	GG	CC	CC	GG	AA	GG	AA	GG	GG	GG	CC	AA	GG	AA	AG	AG	AG	CC	AA	AG	AG	AA	GG	GG	AG	GG	AG	AA	AA	AG	GG	AG
VDN856272	AG	AG	AC	AC	AC	GG	GG	GG	AG	GG	CC	AG	AA	AG	AG	AC	AG	AG	AC	AC	AG	AG	AG	AC	AG	GG	GG	CC	AA	GG	AA	AG	AG	AG	AC	AA	AG	GG	AG	GG	GG	GG	AG	GG	AA	AA	GG	GG	GG
VDN819677	AG	AA	AA	AC	AC	AG	AG	GG	AA	AG	AC	AA	GG	AA	GG	AA	AA	AA	AA	AA	AA	GG	AA	CC	AA	AA	AA	AC	AC	AA	GG	GG	AA	AA	AA	AA	GG	GG	AG	AG	AG	GG	AG	GG	CC	GG	GG	AA	GG
VDN966448	AA	AA	AA	AA	CC	GG	GG	GG	AA	AG	AC	AG	AG	AA	GG	AA	AA	AA	AA	AA	AA	GG	AA	CC	AA	AG	AG	AC	AA	AG	AG	AG	AG	AG	AC	AA	GG	GG	AG	AG	AG	GG	AG	AG	AC	AG	AG	AG	GG
VDN94818	GG	AG	AC	CC	CC	GG	AG	GG	AG	AA	AA	AA	AG	AG	AG	AC	AA	AA	AC	AA	AG	GG	AG	AC	AG	AA	AA	AC	AC	AA	GG	AG	AG	AG	AC	AA	GG	GG	AG	GG	GG	GG	AG	GG	AC	AG	GG	AG	AG
VDN421294	AG	GG	CC	AC	CC	AG	AG	GG	GG	GG	CC	AG	AG	AG	AA	CC	GG	GG	CC	CC	GG	AA	GG	AA	GG	GG	GG	CC	AA	GG	AA	GG	AA	AA	AC	AA	AG	GG	AA	GG	GG	GG	GG	GG	AC	AG	GG	AG	GG
VDN899682	GG	AG	AC	CC	CC	GG	AG	GG	AG	AA	AA	AA	AG	AG	AG	AC	AA	AA	AC	AA	AG	GG	AG	AC	AG	AA	AA	AC	AC	AA	GG	AG	AG	AG	AC	AA	GG	GG	AG	GG	GG	GG	AG	GG	AC	AG	GG	AG	AG
VDN705552	GG	GG	CC	AC	CC	AG	AA	CG	GG	GG	CC	GG	AA	GG	AA	CC	GG	GG	CC	CC	GG	AA	GG	AA	GG	GG	GG	AC	AA	AG	AG	GG	AA	AA	CC	AA	AG	GG	AG	GG	GG	GG	AG	GG	AA	AA	GG	GG	GG
VDN464602	AA	AA	AA	AC	AC	AG	AA	GG	AG	AG	CC	AA	AG	AG	AG	AC	AG	AG	AC	AC	AG	AG	AG	AC	AG	AG	AG	CC	AC	AG	AG	GG	AA	AA	AC	AG	AG	GG	AG	AG	AG	GG	AG	GG	AC	AG	GG	AG	AG
VDN449778	GG	GG	CC	CC	CC	GG	AA	CG	GG	AG	AC	AG	AA	GG	AA	CC	AG	AG	CC	AC	GG	AG	GG	AA	GG	AG	AG	AC	AC	AA	GG	AG	AG	AG	CC	AA	GG	GG	GG	GG	GG	GG	AA	GG	AA	AA	GG	GG	AG
VDN877941	AG	AG	AC	AC	CC	GG	AG	CG	AG	GG	CC	GG	AA	AG	AG	AC	AG	AG	AC	AC	AG	AG	AG	AC	AG	GG	GG	AC	AA	AG	AG	GG	AA	AA	AC	AA	GG	GG	AG	GG	GG	GG	AG	GG	AC	AG	GG	AG	GG
VDN821372	AG	AG	AC	AA	AC	AA	AA	GG	AG	GG	CC	AG	AG	AG	AG	AC	AG	AG	AC	AC	AG	AG	AG	AC	AG	AG	AG	CC	AC	AG	AG	GG	AA	AA	AC	AA	AG	GG	AG	AG	AG	GG	AG	GG	AC	AG	GG	AG	GG
VDN14346	GG	GG	CC	CC	CC	GG	AA	CG	GG	AG	AC	AG	AA	GG	AA	CC	AG	AG	CC	AC	GG	AG	GG	AA	GG	AG	AG	AC	AC	AA	GG	AG	AG	AG	CC	AA	GG	GG	GG	GG	GG	GG	AA	GG	AA	AA	GG	GG	AG
VDN136181	AA	AA	AA	AA	AC	AG	AG	GG	AA	AG	AC	AA	GG	AA	GG	AA	AA	AA	AA	AA	AA	GG	AA	CC	AA	AA	AA	AC	AC	AA	GG	AG	AG	AG	AC	AA	GG	GG	GG	AA	AA	GG	AA	AG	AC	AG	AG	AG	GG
VDN819336	AG	AG	AC	CC	CC	GG	AG	GG	AG	AG	AC	AG	AA	GG	AA	CC	AG	AG	CC	AC	GG	AG	GG	AA	GG	AG	AG	CC	AC	AG	AG	AA	GG	GG	CC	AA	AG	GG	AG	GG	GG	GG	AG	GG	AA	AA	GG	GG	AG
VDN897675	GG	GG	CC	CC	CC	GG	AA	GG	GG	AG	AC	AA	AG	AG	AG	AC	AA	AA	AC	AA	AG	GG	AG	AC	AG	AA	AA	AC	AC	AA	GG	AG	AG	AG	AC	AA	GG	GG	GG	AG	AG	GG	AA	GG	AC	AG	GG	AG	AG
VDN307612	AG	AG	AC	AA	AA	AA	AA	GG	AA	GG	CC	AA	GG	AA	GG	AA	AA	AA	AA	AA	AA	GG	AA	CC	AA	AA	AA	CC	CC	AA	GG	GG	AA	AA	AA	AA	GG	GG	GG	AA	AA	GG	AA	GG	CC	GG	GG	AA	GG
VDN723408	GG	GG	CC	CC	CC	GG	AA	CG	GG	GG	CC	AG	AG	AG	AG	AC	AG	AG	AC	AC	AG	AG	AG	AC	AG	AG	AG	AA	AA	AA	GG	GG	AA	AA	AC	AA	GG	GG	GG	AG	AG	GG	AA	GG	AC	AG	GG	AG	GG
VDN1021760	AG	AG	AC	CC	CC	GG	AA	GG	GG	AA	AC	AA	AA	GG	AA	CC	AG	AG	CC	AC	GG	AG	GG	AA	GG	AG	AG	CC	AC	AG	AG	AG	AG	AG	CC	AG	AG	GG	AG	GG	GG	GG	AG	GG	AA	AA	GG	GG	AA
VDN1079299	AG	AG	AC	AA	CC	AG	AG	GG	AG	GG	CC	GG	AA	AG	AG	AC	AG	AG	AC	AC	AG	AG	AG	AC	AG	GG	GG	CC	AA	GG	AA	GG	AA	AA	AC	AA	AG	GG	AA	GG	GG	GG	GG	GG	AC	AG	GG	AG	GG
VDN803328	AG	AG	AC	AA	AC	GG	GG	GG	AG	GG	CC	AG	AA	AA	GG	AA	AA	AA	AA	AA	AA	GG	AA	CC	AA	GG	GG	CC	AA	GG	AA	GG	AA	AA	AA	AA	GG	GG	AG	GG	GG	GG	AG	GG	AC	AG	GG	AG	GG
VDN228792	GG	GG	CC	AC	AC	AA	AA	CG	GG	GG	CC	GG	AA	GG	AA	CC	GG	GG	CC	CC	GG	AA	GG	AA	GG	GG	GG	CC	AA	GG	AA	AG	AG	AG	CC	AA	AG	AG	AA	GG	GG	AG	GG	AG	AA	AA	AG	GG	AG
VDN408265	GG	GG	CC	AC	AC	AA	AA	CG	GG	GG	CC	GG	AA	GG	AA	CC	GG	GG	CC	CC	GG	AA	GG	AA	GG	GG	GG	CC	AA	GG	AA	AG	AG	AG	CC	AA	AG	AG	AA	GG	GG	AG	GG	AG	AA	AA	AG	GG	AG
VDN741293	AA	AA	AA	AA	AC	AG	AG	GG	AA	GG	CC	AG	AG	AA	GG	AA	AA	AA	AA	AA	AA	GG	AA	CC	AA	AG	AG	CC	AC	AG	AG	GG	AA	AA	AA	AA	GG	GG	AG	AG	AG	GG	AG	GG	CC	GG	GG	AA	GG
VDN569267	GG	AG	AC	CC	CC	GG	AG	GG	AG	AA	AA	AA	AG	AG	AG	AC	AA	AA	AC	AA	AG	GG	AG	AC	AG	AA	AA	AC	AC	AA	GG	AG	AG	AG	AC	AA	GG	GG	AG	GG	GG	GG	AG	GG	AC	AG	GG	AG	AG
VDN1120732	GG	GG	CC	AC	CC	GG	AA	CG	AG	AG	CC	AG	AA	GG	AG	AC	AG	AG	AC	AC	AG	AG	AG	AC	AG	GG	GG	AC	AA	AG	AG	GG	AA	AA	AC	AA	GG	GG	AG	GG	GG	GG	AG	GG	AC	AG	GG	AG	GG
VDN364724	GG	GG	CC	AA	CC	AG	AA	GG	AG	AG	CC	AG	AA	GG	AG	AC	AG	AG	AC	AC	AG	AG	AG	AC	AG	GG	GG	CC	AA	GG	AA	GG	AA	AA	AC	AA	AG	GG	AA	GG	GG	GG	GG	GG	AC	AG	GG	AG	GG
VDN297672	GG	GG	CC	AA	AC	AG	AG	GG	GG	GG	CC	AG	AA	AG	AG	AC	AG	AG	AC	AC	AG	AG	AG	AC	AG	GG	GG	CC	AA	GG	AA	GG	AA	AA	AC	AA	AG	GG	AG	GG	GG	GG	AG	GG	AA	AA	GG	GG	GG
VDN135126	GG	AG	AC	AC	CC	AG	AA	CG	GG	AG	AC	AG	AG	AG	AG	AC	AG	AG	AC	AC	AG	AG	AG	AC	AG	AG	AG	AC	AA	AG	AG	GG	AA	AA	AC	AA	AG	GG	AA	GG	GG	GG	GG	GG	AC	AG	GG	AG	GG
VDN322748	GG	GG	CC	CC	AC	AG	AA	CC	GG	GG	CC	GG	AA	GG	AA	CC	GG	GG	CC	CC	GG	AA	GG	AA	GG	GG	GG	AC	AA	AG	AG	AG	AG	AG	CC	AA	GG	AG	AG	GG	GG	AG	AG	AG	AA	AA	AG	GG	AG
VDN1057252	GG	GG	CC	AA	AC	AA	AA	GG	AG	GG	CC	AG	AG	AG	AG	AC	AG	AG	AC	AC	AG	AG	AG	AC	AG	AG	AG	CC	AC	AG	AG	GG	AA	AA	AC	AA	AG	GG	AG	AG	AG	GG	AG	GG	AC	AG	GG	AG	GG
VDN269837	GG	GG	CC	CC	AC	AG	AG	CG	AG	AG	CC	AG	AA	GG	AA	CC	GG	GG	CC	CC	GG	AA	GG	AA	GG	GG	GG	CC	AA	AG	AG	AA	GG	GG	CC	AA	GG	AG	AA	GG	GG	AG	GG	AA	AC	AG	AG	AG	AG
VDN72020	AG	AG	AC	CC	CC	GG	AG	GG	AG	GG	CC	AG	AA	GG	AA	CC	GG	GG	CC	CC	GG	AA	GG	AA	GG	GG	GG	CC	AA	GG	AA	AG	AG	AG	AC	AA	AG	GG	AA	GG	GG	GG	GG	GG	AC	AG	GG	AG	GG
VDN754	AG	GG	CC	CC	AC	AG	AG	GG	GG	GG	CC	AA	GG	AA	AG	AC	AG	AG	AC	AC	AG	AG	AG	AC	AG	GG	GG	CC	AA	GG	AA	GG	AA	AA	AC	AA	GG	GG	AG	GG	GG	GG	AG	GG	AC	AG	GG	AG	GG
VDN108279	GG	GG	CC	AC	CC	AG	AA	GG	GG	GG	CC	AG	AG	AG	AG	AC	AG	AG	AC	AC	AG	AG	AG	AC	AG	AG	AG	AC	AA	AG	AG	GG	AA	AA	AC	AA	AG	GG	AG	AG	AG	GG	AG	GG	AC	AG	GG	AG	GG
VDN268527	GG	GG	CC	CC	AC	AG	AA	CG	GG	GG	CC	AG	AG	AG	AG	AC	AG	AG	AC	AC	AG	AG	AG	AC	AG	AG	AG	AC	AA	AG	AG	AG	AG	AG	AC	AA	GG	AG	AG	AG	AG	AG	AG	AG	AC	AG	AG	AG	AG
VDN683817	GG	AG	AC	CC	CC	GG	AA	CG	GG	AA	AA	AA	AG	AG	AG	AC	AA	AA	AC	AA	AG	GG	AG	AC	AG	AA	AA	AC	AC	AA	GG	AG	AG	AG	AC	AA	GG	GG	AG	GG	GG	GG	AG	GG	AC	AG	GG	AG	AG
VDN60908	AG	AG	AC	AC	AC	AG	AA	GG	AG	AG	AC	AA	AG	AG	AG	AC	AA	AA	AC	AA	AG	GG	AG	AC	AG	AA	AA	CC	CC	AA	GG	AG	AG	AG	AC	AA	GG	GG	GG	AG	AG	GG	AA	GG	AC	AG	GG	AG	AG
VDN574792	AA	AA	AA	AA	AC	AG	AG	GG	AA	GG	CC	AG	AG	AA	GG	AA	AA	AA	AA	AA	AA	GG	AA	CC	AA	AG	AG	CC	AC	AG	AG	GG	AA	AA	AA	AA	GG	GG	AG	AG	AG	GG	AG	GG	CC	GG	GG	AA	GG
VDN731958	AG	AG	AC	CC	CC	GG	AG	GG	AG	AG	AC	AG	AA	GG	AA	CC	AG	AG	CC	AC	GG	AG	GG	AA	GG	AG	AG	CC	AC	AG	AG	AA	GG	GG	CC	AA	AG	GG	AG	GG	GG	GG	AG	GG	AA	AA	GG	GG	AG
VDN214863	GG	GG	CC	AC	CC	AG	AA	GG	GG	GG	CC	AG	AG	AG	AG	AC	AG	AG	AC	AC	AG	AG	AG	AC	AG	AG	AG	AC	AA	AG	AG	GG	AA	AA	AC	AA	AG	GG	AG	AG	AG	GG	AG	GG	AC	AG	GG	AG	GG
VDN85846	GG	GG	CC	CC	CC	GG	AA	CG	GG	AG	AC	AG	AA	GG	AA	CC	AG	AG	CC	AC	GG	AG	GG	AA	GG	AG	AG	AC	AC	AA	GG	AG	AG	AG	CC	AA	GG	GG	GG	GG	GG	GG	AA	GG	AA	AA	GG	GG	AG
VDN602205	AA	AA	AA	AA	AC	AG	AG	GG	AA	AG	AC	AA	GG	AA	GG	AA	AA	AA	AA	AA	AA	GG	AA	CC	AA	AA	AA	AC	AC	AA	GG	AG	AG	AG	AC	AA	GG	GG	GG	AA	AA	GG	AA	AG	AC	AG	AG	AG	GG
VDN928984	AG	AG	AC	AC	CC	AG	AA	GG	GG	AG	CC	AG	AA	GG	AA	CC	GG	GG	CC	CC	GG	AA	GG	AA	GG	GG	GG	CC	AA	GG	AA	GG	AA	AA	CC	AG	AA	GG	AA	GG	GG	GG	GG	GG	AA	AA	GG	GG	AG
VDN577981	AG	AA	AA	AC	CC	GG	GG	GG	AA	AG	AC	AG	AG	AA	GG	AA	AA	AA	AA	AA	AA	GG	AA	CC	AA	AG	AG	AC	AA	AG	AG	GG	AA	AA	AA	AA	GG	GG	AA	GG	GG	GG	GG	GG	CC	GG	GG	AA	GG
VDN1180620	AG	AA	AA	AC	AC	AG	AG	GG	AA	AG	AC	AA	GG	AA	GG	AA	AA	AA	AA	AA	AA	GG	AA	CC	AA	AA	AA	AC	AC	AA	GG	GG	AA	AA	AA	AA	GG	GG	AG	AG	AG	GG	AG	GG	CC	GG	GG	AA	GG
VDN890042	GG	GG	CC	AC	CC	AG	AA	GG	GG	GG	CC	AG	AG	AG	AG	AC	AG	AG	AC	AC	AG	AG	AG	AC	AG	AG	AG	AC	AA	AG	AG	GG	AA	AA	AC	AA	AG	GG	AG	AG	AG	GG	AG	GG	AC	AG	GG	AG	GG
VDN797115	AG	AG	AC	CC	CC	GG	AA	GG	GG	AG	CC	AA	AG	AG	AG	AC	AG	AG	AC	AC	AG	AG	AG	AC	AG	AG	AG	AC	AA	AG	AG	GG	AA	AA	AC	AG	AG	GG	AG	AG	AG	GG	AG	GG	AC	AG	GG	AG	AG
VDN487015	GG	AG	AC	CC	CC	GG	AG	GG	AG	AA	AA	AA	AG	AG	AG	AC	AA	AA	AC	AA	AG	GG	AG	AC	AG	AA	AA	AC	AC	AA	GG	AG	AG	AG	AC	AA	GG	GG	AG	GG	GG	GG	AG	GG	AC	AG	GG	AG	AG
VDN1169144	AG	AG	AC	AC	AC	AG	AG	GG	AG	AG	CC	AA	AG	AA	AG	AC	AG	AG	AC	AC	AG	AG	AG	AC	AG	AG	AG	AC	AC	AA	GG	GG	AA	AA	AC	AA	GG	GG	AG	AG	AG	GG	AG	GG	CC	GG	GG	AA	GG
VDN970855	AA	AA	AA	AC	AC	AG	AG	GG	AA	AG	AC	AA	AG	AA	GG	AA	AA	AA	AA	AA	AA	GG	AA	CC	AA	AA	AA	CC	CC	AA	GG	AG	AG	AG	AC	AA	GG	GG	GG	AG	AG	GG	AA	GG	AC	AG	GG	AG	AG
VDN1072527	GG	GG	CC	CC	CC	GG	AA	CG	GG	AG	AC	AG	AA	GG	AA	CC	AG	AG	CC	AC	GG	AG	GG	AA	GG	AG	AG	AC	AC	AA	GG	AG	AG	AG	CC	AA	GG	GG	GG	GG	GG	GG	AA	GG	AA	AA	GG	GG	AG
VDN629910	GG	AG	AC	AC	CC	AG	AG	GG	AG	AG	AC	AG	AG	AG	AG	AC	AG	AG	AC	AC	AG	AG	AG	AC	AG	AG	AG	AC	AA	AG	AG	GG	AA	AA	AC	AA	AG	GG	AA	GG	GG	GG	GG	GG	AC	AG	GG	AG	GG
VDN1233039	GG	GG	CC	AC	CC	AG	AA	GG	GG	AG	AC	AG	AA	GG	AA	CC	AG	AG	CC	AC	GG	AG	GG	AA	GG	AG	AG	CC	AC	AG	AG	AG	AG	AG	CC	AA	AG	GG	AG	GG	GG	GG	AG	GG	AA	AA	GG	GG	AG
VDN743058	GG	GG	CC	AC	CC	AG	AA	GG	GG	GG	CC	GG	AA	GG	AA	CC	GG	GG	CC	CC	GG	AA	GG	AA	GG	GG	GG	CC	AA	GG	AA	GG	AA	AA	AC	AA	AG	GG	AG	AG	AG	GG	AG	GG	AC	AG	GG	AG	GG
VDN215088	GG	GG	CC	CC	AC	AG	AA	CG	GG	AG	AC	AG	AA	GG	AA	CC	AG	AG	CC	AC	GG	AG	GG	AA	GG	AG	AG	CC	AC	AG	AG	AA	GG	GG	CC	AA	GG	AG	AG	GG	GG	AG	AG	AG	AA	AA	AG	GG	AA
VDN619991	AA	AA	AA	AC	CC	GG	AG	GG	AG	AG	CC	AG	AA	AG	AG	AC	AG	AG	AC	AC	AG	AG	AG	AC	AG	GG	GG	CC	AA	GG	AA	GG	AA	AA	AC	AG	AG	GG	AA	GG	GG	GG	GG	GG	AC	AG	GG	AG	AG
VDN1034530	AG	AG	AC	AC	AA	AA	AA	CG	AG	GG	CC	AG	AG	AG	AG	AC	AG	AG	AC	AC	AG	AG	AG	AC	AG	AG	AG	CC	AC	AG	AG	AG	AG	AG	AC	AA	GG	AG	AG	AG	AG	AG	AG	AG	AC	AG	AG	AG	AG
VDN826154	AG	AA	AA	AC	AC	AG	AA	CG	AG	AG	AC	AA	GG	AA	GG	AA	AA	AA	AA	AA	AA	GG	AA	CC	AA	AA	AA	AC	AC	AA	GG	GG	AA	AA	AA	AA	GG	GG	AG	AG	AG	GG	AG	GG	CC	GG	GG	AA	GG
VDN750804	GG	GG	CC	AC	CC	GG	AA	GG	AG	AA	AA	AA	AA	AG	AG	AC	AA	AA	AC	AA	AG	GG	AG	AC	AG	AA	AA	CC	CC	AA	GG	AG	AG	AG	AC	AA	GG	GG	AG	GG	GG	GG	AG	GG	AC	AG	GG	AG	AG
VDN614672	GG	GG	CC	CC	CC	GG	AA	CG	GG	GG	CC	AG	AG	AG	AG	AC	AG	AG	AC	AC	AG	AG	AG	AC	AG	AG	AG	AA	AA	AA	GG	GG	AA	AA	AC	AA	GG	GG	GG	AG	AG	GG	AA	GG	AC	AG	GG	AG	GG
VDN8838	AG	AG	AC	AA	CC	AG	AG	GG	AG	GG	CC	GG	AA	AG	AG	AC	AG	AG	AC	AC	AG	AG	AG	AC	AG	GG	GG	CC	AA	GG	AA	GG	AA	AA	AC	AA	AG	GG	AA	GG	GG	GG	GG	GG	AC	AG	GG	AG	GG
VDN703496	AG	AG	AC	AA	CC	AG	AG	GG	AG	GG	CC	GG	AA	AG	AG	AC	AG	AG	AC	AC	AG	AG	AG	AC	AG	GG	GG	CC	AA	GG	AA	GG	AA	AA	AC	AA	AG	GG	AA	GG	GG	GG	GG	GG	AC	AG	GG	AG	GG
VDN202803	GG	GG	CC	CC	CC	GG	AG	CG	AG	AG	CC	AG	AA	GG	AA	CC	GG	GG	CC	CC	GG	AA	GG	AA	GG	GG	GG	AC	AA	AA	GG	AG	AG	AG	CC	AA	GG	GG	AG	GG	GG	GG	AG	GG	AC	AG	GG	AG	GG
[truncated: 52 more columns]
